# Supplementary material for: Unveiling the role of disulfidptosis-related genes in the pathogenesis of non-alcoholic fatty liver disease
Source: Front Immunol. 2024 May 15;15:1386905. doi: 10.3389/fimmu.2024.1386905 (PMC11133613; doi:10.3389/fimmu.2024.1386905)
Supplement: Supplementary file 2 [file DataSheet_2.xlsx]

## Sheet: Table S1
TABLE S1. Details of the datasets included in this study.
Datasets	Platforms	Control Samples	NAFLD Samples	References
GSE126848	GPL18573 Illumina NextSeq 500 (Homo sapiens)	26	31 (15 NAFL and 16 NASH)	PMID: 30653341
GSE136103	GPL20301 Illumina HiSeq 4000 (Homo sapiens)	4(GSM4041156,GSM4041159,GSM4041155,GSM4041158)	4(GSM4041162,GSM4041163,GSM4041161,GSM4041168)	PMID: 31597160

## Sheet: Table S2
Table S2. Signature genes usded to define functional status in mononuclear phagocytes(MPs)
Kupffer Mod-score	phagocytosis Mod-score	proinflammatory Mod-score	M1 Mod-score	M2 Mod-score	NAMs Mod-score
CD68	MRC1	CSF1R	IRF1	CLEC7A	CD9
CD163	CD163	CX3CR1	CXCL11	GAS7	TREM2
MAFB	MERTK	NOS2	CXCL9	CCL18	ITGAX
VSIG4	C1QB	TNFA	MARCO	CD209
MARCO		IL1B	CD86	LIPA
TIMD4		IL6	TNF	F13A1
CD5L			IL2RA	CTSD
VCAM1			CXCL10	MS4A4A
SIGLEC1			FCGR1A	MAF
LGALS3			IL1A	CSF1R
FOLR2			IL1B	CCL23
SLC40A1			IL6	CCL7
CLEC2			NOS2	HMOX1
CLEC4F			TLR2	FN1
			TLR4	CCL2
			CD80	CCL17
			NOS2	IL27RA
			TLR2	CXCR4
			CD80	PPARG
			CSF2	CD115
			IL1B	CD206
			IL6	ARG1
			TLR4	CD163
			CXCL2	CD301
			IFNG	PDL2
			IL1R1	RETNLB
				CSF1R
				MRC1
				PPARG
				ARG1
				CD163
				CLEC10A
				PDCD1LG2
				RETNLA
				CCL22
				IL10
				FCGR3A
				IL4
				IRF4
				PDGFB
				STAT6
				CHIL3

## Sheet: Table S3
Table S3. Clinical characteristics of patients with NAFLD and controls.
Patient	Gender	Age(yr)	BMI (kg/m2)	TC (mmol/L)	TG (mmol/L)	HDL-C (mmol/L)	LDL-C (mmol/L)	NAS	Group
P1	male	54	24.22	3.61	0.38	1.45	2.06	0	Control
P2	male	53	21.26	2.1	0.69	1.8	0.37	0	Control
P3	male	62	19.03	3.8	0.99	1.9	2.67	1	Control
P4	male	65	22.49	3.7	0.5	1.74	1.9	0	Control
P5	male	18	18.94	3.6	0.8	1.5	2.87	1	Control
P6	male	42	24.22	3.5	0.76	1.63	2.87	0	Control
P7	male	34	16.5289	6.7	2.5	0.8	3.9	2	NAFL
P8	male	28	25.9516	6.5	4.72	0.17	4.8	3	NAFL
P9	male	42	27.7778	6.1	5.3	0.45	5.5	6	NASH
P10	male	38	24.4898	5.7	6.49	0.29	5.2	7	NASH
P11	female	48	28.0612	6.54	6.1	0.46	5.3	6	NASH
P12	female	48	26.1224	5.8	7.3	0.2	5.6	7	NASH
P13	female	53	21.4844	6.3	4.3	0.73	4.8	3	NAFL
P14	female	49	25.3906	5.6	5.2	0.75	5.1	3	NAFL
P15	male	33	27.6817	6.2	2.7	0.44	5.3	2	NAFL
P16	female	61	29.1363	5.6	3.6	0.71	6.3	3	NAFL

## Sheet: Table S4
Table S4.The genes in the yellow module.
APOA2
FTL
C3
ALDOB
ITIH2
SERPINC1
APCS
CYP2E1
ITIH1
CYP1A2
PLG
KNG1
FTH1
RPS12
CYP4A11
RPS11
CYP8B1
SERPINF1
RPL36AL
RPS18
APOF
LECT2
SLC38A3
CYP2B6
RPS6
TFR2
TM4SF4
SEPHS2
LEAP2
RPL11
MYL6
KRT18
NDUFA1
GSTO1
RPL12
RPL3
PRDX1
RPL7A
RPL7
DBI
APOL1
RPS13
RPL21
VAMP8
MYL12B
PPIB
HPR
COX6B1
IFITM3
RPS19
HSPA8
INHBE
CD4
KRT8
C8A
ACAA2
MPC1
RPS14
G6PC
PRDX6
FNDC5
TPI1
SAT2
RPL32
RPL34
CIDEB
HSPA5
TOMM7
ALDH4A1
RPS25
RPL19
SEC61B
ERP29
ENO1
OST4
EI24
UGT1A4
BRK1
GPD1
RPL10
ST6GAL1
PGM1
TAGLN2
MRPL51
RTP3
RPL23A
DHRS7
EEF1B2
PLIN2
PSMB6
TUBB4B
RPL30
HDGF
EPHX2
COX7C
PSME1
GOT1
DNAJA1
RPL27A
PARK7
HADHA
RPL37A
RPS3
GOLT1A
NQO2
HDLBP
MTCH2
C4B
RPL35A
SURF4
RPS24
PSMB1
PSME2
UBA52
RPL31
C1RL
RPL37
MPC2
AHCY
C4A
RPL6
AGMAT
PSMC3
RPS7
ANXA5
TMED9
LAMTOR2
S100A16
ARF4
C1orf43
BCAP31
IGFBP2
MRPL14
UQCRH
CNPY3
ACOT12
RPS3A
ATF4
TIMM10
PSMB4
OSTC
CREG1
EIF3K
MPDU1
CXCL10
SNRPD2
MGST2
EIF1
KDELR2
CFL1
PFDN5
ORMDL3
APOL3
OCIAD2
SIGMAR1
SURF1
GTF3A
TMEM14C
KDM8
HTRA1
EMC7
CAPNS1
ATP6V0E1
TMEM208
VKORC1
ELOVL2
ABCB4
NENF
HINT1
PERP
PSMB5
TIMM8B
NDUFA8
RPL15
TMEM230
PRAP1
ATP6V0B
TMEM219
HINT2
UQCRFS1
SRP14
ADIPOR2
ESD
CCT4
PSMB7
HMGCL
GJB2
F11R
CPN1
HNRNPAB
SLC16A13
RAB32
NOP10
TUBA1B
RNF181
TMX2
JAGN1
FKBP5
DDIT4
DHRS4L2
DSTN
NDUFA6
MRPL24
NDUFS4
PSMD4
MORF4L2
CSTB
MYL12A
SERPINE1
EIF3L
CDKN1A
ATP1A1
MSRB2
NDUFB6
CCDC28A
DYNLL1
SND1
CIB1
FKBP3
TMBIM1
MANF
SLC39A7
TIMM23
FBXO8
COA3
PRADC1
CHMP4B
GTF3C6
CD59
MRPL40
ZMAT2
PPA1
SLC25A3
UXT
NDUFB8
NACA
LASP1
SNX17
POLR3GL
BTG1
CALM2
CHTF8
MRPS16
TMEM140
MRPL15
SIAH2
MAGED2
CHPT1
FBL
CCT3
PEF1
SORD
SPCS1
CYSTM1
HTATIP2
ERGIC3
CCT7
PGK1
HEBP1
GSTZ1
UROD
CRLS1
PSMC5
TSC22D1
FAM32A
LRRC59
ENSA
TMEM258
MEA1
CREB3
RCN1
NAA20
CYP4F22
AIMP2
TMEM203
TRPM8
PSMC4
MRPL18
TXNDC17
MRPS18A
SUMF2
COMMD7
POLE3
VCP
ZNF32
GUSB
ACTA2
SLC39A1
UFC1
TMEM126A
NDUFB2
SYPL1
IFI35
PSMD13
TMCO1
GGCX
ERGIC1
PSMB2
S100A14
SLC16A1
SLC35B2
SRPRB
TCEAL4
NEDD8
PSMB8
SLC35C1
C1QBP
ATRAID
HM13
POMP
SMIM20
CHCHD1
CCT6A
COPZ2
TOR3A
TACO1
BCAS2
TP53I3
PEG10
COPZ1
ARL2BP
MVP
SEC61A1
NAAA
MRFAP1L1
DESI1
MRPS15
HMCES
TREH
CKS2
EIF3H
YIPF1
DCTPP1
ARPC3
HAX1
PSENEN
PPIC
PREB
RMDN3
SSR2
TMEM9
VPS25
SBDS
PPIL1
GALT
NDUFS3
ANAPC13
MRPL11
ATOX1
AJUBA
FAM136A
CNDP2
TUBB2A
VDAC3
VPS29
POLR2K
NDUFC1
SAP18
TMEM214
RRAGA
COX7A2L
RPL22
ILF2
SZRD1
RPS27L
RHOC
BABAM1
SNX12
EMC9
SNF8
RNF7
EMC4
SNRPF
BLOC1S1
PSMB9
CFDP1
EMC3
THOC7
TXNDC12
CCDC107
SGCB
TMEM60
CCT5
ORMDL2
PFDN6
RTCB
TCP1
STX5
POLE4
USP5
MRPS7
ARRDC4
PCDH1
HNRNPC
UQCRB
NRBF2
GNPAT
SFXN4
PHF23
AAMDC
CXCL9
CEBPG
PTDSS1
LRRC20
LYRM1
IFNGR2
CKAP4
TAGLN
NDUFB9
MAGEH1
UBAP1
PPP1R7
CYB5R1
FCAMR
DERL1
MED4
SRA1
LAMTOR1
CWC15
TSPAN17
PLGRKT
TUBA1C
SAE1
MRPL32
LSM1
PHF5A
SLC35B1
CDK4
ATP6V0D1
ELOVL1
SPRYD3
STYXL1
ETF1
CNPY2
PIR
SEC13
ERAL1
UBE2J1
TRAPPC3
SIRPA
CTNNAL1
LGALS3
NFU1
SKAP1
MED8
PIN4
COX7A1
UTP3
ATP6V1E1
MED11
RFC2
COMMD1
DGUOK
PSMF1
CYB561D2
PARL
PSME3
SNRNP25
BAX
SSBP1
TSG101
CASP7
FIBP
ACTR1A
IMPDH2
ARPC5
UQCC2
ARFGAP3
EIF3I
RPL22L1
FAM229B
SLC3A2
GLRX
NMI
ADCK2
LRRC42
PA2G4
HEBP2
TMEM106C
CCT2
TRIB3
SCAMP2
THYN1
MRTO4
S100A13
ATG4A
TRUB2
LSM2
SLC25A28
OLA1
STK16
NME1
RSAD1
SCPEP1
ATP6V1D
NSFL1C
PGAM5
ATG13
RHEB
SNAPIN
TPM2
PLP2
NSMCE1
TSR2
SMYD2
RXRB
PALMD
ENY2
PSMD10
TOMM34
GMPPA
GNG11
MOCS2
NDUFAF1
TBL2
MYL6B
HTATSF1
ITGA6
SLC25A43
RANGRF
AAGAB
SLC2A10
EPDR1
PPM1G
ATIC
GOLM1
GSS
BCL2L10
ARPC5L
DDX50
MRPS33
C6orf47
TMEM139
SF3A3
PRKAG1
FBXO27
CSRP2
MAD2L1BP
STX8
SLC11A2
MRPS6
PRKCE
RTP4
TRAPPC2L
SVBP
MPV17L2
PDCL3
COPS3
CBX1
TMEM14B
FEN1
MRPS31
PSMC2
SNX11
CBY1
CYB561
SNRPG
NEU1
POMGNT1
RBKS
C14orf119
IPO13
PSMD14
FLAD1

## Sheet: Table S5
Table S5.The DEGs in GSE126848
SYMBOL	log2FC	PValue	padj	change
FNBP1	-1.13188	5.29665e-81	8.50959e-77	DOWN
UQCRFS1	0.962486	3.72929e-80	2.99574e-76	UP
CDC42BPB	-0.935287	1.35181e-76	7.2394e-73	DOWN
SKI	-1.12374	9.00074e-69	3.61515e-65	DOWN
DYNLT1	1.32951	1.35991e-66	4.36967e-63	UP
COX6A1	1.39825	1.61788e-62	4.33213e-59	UP
F11R	0.894433	2.83797e-61	6.51354e-58	UP
CD163	-2.80082	1.80617e-60	3.62724e-57	DOWN
CR1	-3.45768	2.27681e-59	4.06436e-56	DOWN
VCAM1	-2.51192	5.22345e-59	8.392e-56	DOWN
NEDD8	1.09587	8.28659e-58	1.21029e-54	UP
RPL21	1.38925	3.17661e-57	4.25296e-54	UP
MARCO	-2.78603	7.49797e-56	9.26634e-53	DOWN
P2RY13	-2.32773	7.48651e-55	8.59131e-52	DOWN
PET100	2.87453	2.72739e-54	2.92121e-51	UP
PFDN6	1.42624	5.56982e-54	5.5928e-51	UP
NFYC	-0.749957	2.9966e-53	2.83196e-50	DOWN
HCFC1	-1.29104	4.82676e-51	4.30815e-48	DOWN
CDH5	-1.45987	5.31692e-51	4.49588e-48	DOWN
LIX1L	-1.21506	2.74997e-50	2.20905e-47	DOWN
CCT4	0.742806	4.91678e-50	3.76157e-47	UP
MYL6	1.24677	5.67874e-50	4.14703e-47	UP
TMEM141	1.87196	1.50815e-49	1.05348e-46	UP
TXNDC5	-4.23682	2.11183e-49	1.41369e-46	DOWN
SLC7A8	-1.8526	2.99756e-49	1.92635e-46	DOWN
NDUFB8	1.35716	3.98449e-49	2.46211e-46	UP
SMARCC2	-0.960355	6.97117e-49	4.14811e-46	DOWN
MED18	1.14105	7.50251e-49	4.30483e-46	UP
RPL9	1.46095	2.2681e-48	1.25303e-45	UP
NCOA3	-1.15708	2.33977e-48	1.25303e-45	DOWN
MRC1	-2.12591	3.58989e-48	1.86049e-45	DOWN
SIGLEC1	-2.26741	3.9739e-48	1.99515e-45	DOWN
LILRB5	-2.17807	1.13537e-47	5.52754e-45	DOWN
CYCS	1.4511	1.79802e-47	8.49617e-45	UP
SEC14L1	-1.31277	2.35625e-47	1.08159e-44	DOWN
CETP	-2.48106	9.63997e-47	4.3021e-44	DOWN
MPEG1	-1.87229	1.51066e-46	6.55955e-44	DOWN
CD5L	-2.87495	1.62348e-46	6.86392e-44	DOWN
TIMM17A	1.11763	5.1878e-46	2.09629e-43	UP
FOLR2	-2.13894	5.21919e-46	2.09629e-43	DOWN
NDST3	-2.85024	8.38477e-46	3.2856e-43	DOWN
RPS27A	1.11617	1.16289e-45	4.44831e-43	UP
CFDP1	1.15897	1.62098e-45	6.05645e-43	UP
CFP	-1.81872	4.82398e-45	1.76141e-42	DOWN
CRHBP	-1.5753	8.35471e-45	2.98282e-42	DOWN
HIPK2	-1.03278	1.59555e-44	5.57262e-42	DOWN
PRAP1	2.14678	1.13189e-43	3.86913e-41	UP
TIMD4	-4.15885	1.25774e-43	4.20977e-41	DOWN
RPL7L1	0.629379	1.4195e-43	4.65422e-41	UP
NRP2	-1.67818	2.30632e-43	7.41067e-41	DOWN
ETV5	-1.71735	4.64289e-42	1.4626e-39	DOWN
MRPL51	0.923245	9.38939e-42	2.90096e-39	UP
OCIAD2	0.842362	1.0386e-41	3.12027e-39	UP
POLR2A	-0.755298	1.04876e-41	3.12027e-39	DOWN
ATP5PB	0.760441	2.07371e-41	6.05751e-39	UP
RABGAP1	-0.842068	4.46473e-41	1.2809e-38	DOWN
QRICH1	-0.715275	9.75757e-41	2.75027e-38	DOWN
UCHL3	1.05938	1.0391e-40	2.87832e-38	UP
FLT4	-1.8787	1.84782e-40	5.03171e-38	DOWN
RERE	-0.979821	2.76596e-40	7.40632e-38	DOWN
CPNE2	-1.09369	3.51545e-40	9.2589e-38	DOWN
PPA1	0.879876	5.05777e-40	1.31061e-37	UP
POLR3GL	1.18097	2.26919e-39	5.78679e-37	UP
PARL	1.40939	3.67441e-39	9.22392e-37	UP
PRKAR1A	-0.800295	4.49366e-39	1.11069e-36	DOWN
CITED2	-1.12232	6.91219e-39	1.68259e-36	DOWN
PLPP6	0.792459	7.64752e-39	1.83381e-36	UP
SELENOS	0.804609	9.21037e-39	2.17609e-36	UP
VAV1	-1.69722	1.01728e-38	2.36863e-36	DOWN
RGL1	-1.26057	1.09485e-38	2.51283e-36	DOWN
TOMM7	1.14552	1.99288e-38	4.50952e-36	UP
EPB41L3	-1.8579	2.19696e-38	4.90228e-36	DOWN
GFRA2	-2.40255	4.25881e-38	9.37288e-36	DOWN
FLT1	-1.50895	4.86603e-38	1.05646e-35	DOWN
LGMN	-0.888978	5.50184e-38	1.17857e-35	DOWN
CSF1R	-2.10806	9.23248e-38	1.9517e-35	DOWN
SDC3	-1.44273	1.51182e-37	3.15439e-35	DOWN
RPS26	1.45537	1.67597e-37	3.45208e-35	UP
DCHS1	-1.64942	3.83131e-37	7.79162e-35	DOWN
FGFRL1	-1.26433	4.91051e-37	9.86154e-35	DOWN
RPS27L	1.23741	5.75405e-37	1.14129e-34	UP
CD59	0.661881	1.00938e-36	1.97764e-34	UP
LYVE1	-2.48132	1.54142e-36	2.98367e-34	DOWN
MYL12B	0.88172	1.5862e-36	3.0338e-34	UP
STK4	-0.966393	1.64842e-36	3.1157e-34	DOWN
UBE4B	-0.720191	2.76612e-36	5.1675e-34	DOWN
RMDN3	0.687752	3.92856e-36	7.25473e-34	UP
TAF15	0.546682	4.10657e-36	7.4973e-34	UP
GGCT	1.20099	4.41404e-36	7.96809e-34	UP
LDB2	-1.48465	6.2092e-36	1.10841e-33	DOWN
SEMA6A	-1.36604	2.15218e-35	3.79966e-33	DOWN
TMEM256	1.82773	2.44971e-35	4.27795e-33	UP
UBL5	0.963451	2.82515e-35	4.88052e-33	UP
NFIX	-0.924416	6.60545e-35	1.12897e-32	DOWN
KLHL11	-3.23375	7.10941e-35	1.20231e-32	DOWN
AXL	-1.65957	8.83354e-35	1.47833e-32	DOWN
SPIC	-2.90158	1.11804e-34	1.85179e-32	DOWN
H2AZ1	0.754005	1.15555e-34	1.89439e-32	UP
VAMP8	1.00582	1.22933e-34	1.99499e-32	UP
PSMC6	0.717461	1.81068e-34	2.90904e-32	UP
MRPL13	1.03216	1.99084e-34	3.16091e-32	UP
COX6B1	0.98611	2.0068e-34	3.16091e-32	UP
TIMP2	-1.13938	6.29815e-34	9.72942e-32	DOWN
PCNA	0.889969	7.02252e-34	1.07451e-31	UP
GTF2I	-1.10815	1.54954e-33	2.34857e-31	DOWN
ZNF32	0.971024	1.64298e-33	2.46693e-31	UP
TCF7L1	-1.29557	2.17763e-33	3.23943e-31	DOWN
AKAP12	-1.70943	2.4673e-33	3.63667e-31	DOWN
MCOLN1	-1.06622	3.03022e-33	4.42577e-31	DOWN
HSPE1	1.22847	3.55356e-33	5.14337e-31	UP
CXCL16	-1.01044	5.97063e-33	8.56466e-31	DOWN
KAT6A	-1.02085	8.51519e-33	1.21066e-30	DOWN
TAF11	0.809153	1.06411e-32	1.49965e-30	UP
LMTK2	-1.03525	1.36842e-32	1.91174e-30	DOWN
CLEC4G	-1.36124	1.5911e-32	2.19407e-30	DOWN
SP1	-0.69818	1.59782e-32	2.19407e-30	DOWN
IQGAP1	-1.4583	2.01474e-32	2.74312e-30	DOWN
SHE	-1.0344	2.87214e-32	3.87763e-30	DOWN
ARHGEF18	-1.58497	3.11143e-32	4.16569e-30	DOWN
SPCS1	0.73622	3.43256e-32	4.55765e-30	UP
KCNAB1	-2.44031	5.26873e-32	6.93831e-30	DOWN
RPL36AL	0.936974	5.70808e-32	7.45578e-30	UP
TRMT10C	0.922703	7.0097e-32	9.08208e-30	UP
TSC22D1	1.20099	7.39403e-32	9.5034e-30	UP
TXNDC17	0.968316	8.44829e-32	1.07722e-29	UP
IL10RA	-1.62063	8.95458e-32	1.13279e-29	DOWN
EDC4	-1.4238	9.28305e-32	1.16517e-29	DOWN
SCIMP	-1.56107	1.46467e-31	1.82414e-29	DOWN
CNPY2	1.1978	1.61767e-31	1.99919e-29	UP
HMCES	0.592725	1.82763e-31	2.24143e-29	UP
RPS7	1.08484	2.50502e-31	3.04891e-29	UP
ZC3H4	-1.04955	4.42585e-31	5.3463e-29	DOWN
TRIAP1	0.887481	4.54333e-31	5.44724e-29	UP
ACVRL1	-1.53788	4.71339e-31	5.60928e-29	DOWN
SEM1	0.979553	5.21758e-31	6.16365e-29	UP
SPSB4	-3.16522	5.63823e-31	6.61196e-29	DOWN
DENND3	-1.39841	9.82466e-31	1.14379e-28	DOWN
COG8	1.15467	1.92965e-30	2.23034e-28	UP
ARPC5	0.672406	2.26683e-30	2.60135e-28	UP
TNFRSF12A	2.99656	3.14753e-30	3.58639e-28	UP
S100A14	1.5349	3.21959e-30	3.64267e-28	UP
MINK1	-0.832485	3.64739e-30	4.09783e-28	DOWN
RRAGC	0.83203	3.76732e-30	4.20318e-28	UP
KCNJ10	-3.08155	3.80449e-30	4.21537e-28	DOWN
RPL34	0.850443	3.84267e-30	4.22852e-28	UP
LPAR5	-1.78145	4.74688e-30	5.18798e-28	DOWN
DHRS4L2	1.19481	5.3483e-30	5.76744e-28	UP
TCHH	-3.05604	5.34886e-30	5.76744e-28	DOWN
MRPS21	0.688893	5.42717e-30	5.81286e-28	UP
HMOX1	-1.49957	5.80371e-30	6.175e-28	DOWN
ARF4	0.917246	6.83113e-30	7.22033e-28	UP
DPY30	0.733896	7.27761e-30	7.64196e-28	UP
TINAGL1	-1.71638	8.06928e-30	8.41825e-28	DOWN
KCNJ2	-2.83214	8.48428e-30	8.79409e-28	DOWN
DYSF	-1.16318	9.00705e-30	9.27611e-28	DOWN
SIN3A	-0.692273	9.18069e-30	9.39472e-28	DOWN
GCNT1	-1.74915	1.39184e-29	1.41527e-27	DOWN
STAB1	-1.70292	1.48417e-29	1.49966e-27	DOWN
PDE2A	-1.42095	2.08423e-29	2.09282e-27	DOWN
VSIG4	-2.10159	2.13737e-29	2.13286e-27	DOWN
PPFIBP1	-1.0536	2.39679e-29	2.37696e-27	DOWN
HMGN2	-0.796145	2.64993e-29	2.61189e-27	DOWN
CPVL	-1.57797	2.77327e-29	2.71679e-27	DOWN
RFLNB	-1.16181	4.0864e-29	3.97892e-27	DOWN
GIMAP8	-1.28779	5.03334e-29	4.87142e-27	DOWN
PGAM1	-0.94017	5.1429e-29	4.94765e-27	DOWN
PLGLB2	1.85063	6.09727e-29	5.83088e-27	UP
RBMS2	-1.30309	6.31092e-29	5.99948e-27	DOWN
CD209	-2.50319	6.87174e-29	6.4942e-27	DOWN
NOP10	0.807157	7.38003e-29	6.93377e-27	UP
RNF7	0.697717	7.50525e-29	7.01043e-27	UP
CD38	-1.65437	8.60198e-29	7.9884e-27	DOWN
RPL7	0.770281	1.11547e-28	1.02995e-26	UP
RPL17	2.06465	1.64541e-28	1.51058e-26	UP
COA5	0.657154	1.96358e-28	1.79243e-26	UP
TRAPPC3	0.641084	2.1191e-28	1.92347e-26	UP
RPA3	0.916348	2.1937e-28	1.98e-26	UP
NAA20	0.638181	2.22709e-28	1.9989e-26	UP
BPNT1	0.632893	2.36181e-28	2.10805e-26	UP
FKBP3	0.811327	3.01217e-28	2.67367e-26	UP
BRPF3	-0.795219	4.3844e-28	3.87031e-26	DOWN
MTX2	0.799119	4.63021e-28	4.06497e-26	UP
SERINC3	-0.589725	5.371e-28	4.67112e-26	DOWN
KDR	-1.91198	5.38156e-28	4.67112e-26	DOWN
ERN1	-1.12027	5.40787e-28	4.67112e-26	DOWN
RPL26	1.05972	6.40546e-28	5.50322e-26	UP
VPS29	0.539142	6.85736e-28	5.86012e-26	UP
NOS3	-1.4044	7.35344e-28	6.24709e-26	DOWN
TMEM140	0.684801	7.38795e-28	6.24709e-26	UP
NCOR2	-1.10772	7.69239e-28	6.47047e-26	DOWN
DLC1	-0.889228	7.75497e-28	6.48913e-26	DOWN
TEK	-1.2294	1.09538e-27	9.07132e-26	DOWN
PMVK	0.953192	1.53884e-27	1.26785e-25	UP
DUSP7	-0.8729	1.61458e-27	1.32346e-25	DOWN
TXNL1	0.526273	1.65227e-27	1.34748e-25	UP
LIG3	-0.680587	1.75363e-27	1.42292e-25	DOWN
FABP1	1.41882	1.93119e-27	1.55912e-25	UP
CDH2	-0.889338	2.31646e-27	1.86081e-25	DOWN
GTF3C6	0.830882	2.6943e-27	2.15356e-25	UP
CPAMD8	-2.18754	2.74546e-27	2.18359e-25	DOWN
BABAM1	1.20033	2.79765e-27	2.21414e-25	UP
ITPR2	-0.954925	3.42419e-27	2.69672e-25	DOWN
STYX	-0.963582	4.1751e-27	3.27205e-25	DOWN
TTC9	2.75101	4.46714e-27	3.48393e-25	UP
TMEM19	0.983016	4.85124e-27	3.76522e-25	UP
STAB2	-2.1746	6.64651e-27	5.13379e-25	DOWN
GTF2F2	0.894169	7.53315e-27	5.79079e-25	UP
TMEM251	1.13872	9.93611e-27	7.6016e-25	UP
CYBB	-1.78818	1.29668e-26	9.87317e-25	DOWN
RELA	-0.759662	1.34823e-26	1.02173e-24	DOWN
ATG5	0.595832	1.36961e-26	1.03306e-24	UP
MRPL44	0.544483	1.4554e-26	1.09264e-24	UP
CREBBP	-0.88169	1.58863e-26	1.18711e-24	DOWN
FTO	-0.738898	1.65826e-26	1.2334e-24	DOWN
EPB41L2	-1.35737	1.69298e-26	1.25343e-24	DOWN
HEATR5B	-1.00891	1.8718e-26	1.37946e-24	DOWN
RPS14	0.92267	1.88531e-26	1.38308e-24	UP
EIF2S2	0.994412	1.97024e-26	1.43881e-24	UP
MEAF6	0.916565	2.00806e-26	1.4598e-24	UP
PLXNB2	-0.981197	2.15378e-26	1.55867e-24	DOWN
PSMA1	0.923537	2.29757e-26	1.65528e-24	UP
INPP5D	-1.15173	2.32646e-26	1.66861e-24	DOWN
TJP2	-0.67901	2.9774e-26	2.12595e-24	DOWN
PSMD13	0.664682	2.99057e-26	2.12595e-24	UP
ZNF563	1.13284	3.21343e-26	2.27431e-24	UP
TSPAN18	-1.38114	3.87187e-26	2.72831e-24	DOWN
PLXND1	-1.11958	3.89777e-26	2.73457e-24	DOWN
SMYD2	0.770017	3.99509e-26	2.79066e-24	UP
CYFIP1	-0.576215	4.10943e-26	2.8581e-24	DOWN
KIF1B	-0.794622	4.20012e-26	2.90858e-24	DOWN
TMEM132E	-2.09159	5.08107e-26	3.50354e-24	DOWN
PRLR	-1.2837	5.2269e-26	3.58869e-24	DOWN
LCP2	-1.34044	5.93694e-26	4.05884e-24	DOWN
E2F4	-0.639864	6.46135e-26	4.39864e-24	DOWN
HSPB11	0.78412	7.09818e-26	4.81179e-24	UP
PDCD6	0.595172	1.02703e-25	6.90389e-24	UP
PFDN5	0.84449	1.06079e-25	7.10112e-24	UP
MED4	0.657448	1.16534e-25	7.7686e-24	UP
AJUBA	1.46058	1.22159e-25	8.10993e-24	UP
HMGN1	0.827382	1.29416e-25	8.55638e-24	UP
EMC7	0.619828	1.31086e-25	8.63123e-24	UP
MT1X	-1.94876	1.43589e-25	9.41589e-24	DOWN
C1QC	-1.89083	1.46315e-25	9.55554e-24	DOWN
MTR	-1.02897	1.46908e-25	9.55554e-24	DOWN
GLG1	-0.579588	1.55766e-25	1.00909e-23	DOWN
SASH1	-0.95155	1.86571e-25	1.2038e-23	DOWN
SPTBN2	-1.25607	1.97022e-25	1.26615e-23	DOWN
SLC16A9	-2.33211	2.04981e-25	1.31204e-23	DOWN
SPEN	-1.05263	2.18693e-25	1.39426e-23	DOWN
ACTR10	0.665577	2.34639e-25	1.49e-23	UP
MRPL30	0.887263	2.3584e-25	1.49173e-23	UP
CCDC90B	0.748755	2.40165e-25	1.51313e-23	UP
DTNA	2.86509	2.41148e-25	1.51339e-23	UP
SNRNP35	0.970177	2.4263e-25	1.51677e-23	UP
HSPG2	-1.42118	2.80275e-25	1.74531e-23	DOWN
SMIM7	0.766353	3.04063e-25	1.88613e-23	UP
CHRAC1	-0.847799	3.60177e-25	2.22562e-23	DOWN
RNF44	-0.896973	4.38842e-25	2.70068e-23	DOWN
GIT2	-0.556724	4.40419e-25	2.70068e-23	DOWN
BASP1	-1.61907	4.42143e-25	2.70094e-23	DOWN
CCDC107	1.0087	4.63582e-25	2.82118e-23	UP
SRP19	1.08184	4.71301e-25	2.85733e-23	UP
EHMT1	-0.774695	4.92856e-25	2.97678e-23	DOWN
TRIM39	0.80838	5.37889e-25	3.2366e-23	UP
FABP4	3.99168	6.6505e-25	3.98682e-23	UP
FRK	-0.96565	7.11073e-25	4.24688e-23	DOWN
IAH1	0.637054	7.92268e-25	4.71429e-23	UP
ATP5MG	0.684465	8.232e-25	4.88027e-23	UP
SSH2	-0.802411	9.28553e-25	5.48461e-23	DOWN
FXYD6	-0.972878	9.69273e-25	5.70415e-23	DOWN
KRT18	1.36979	1.00576e-24	5.89729e-23	UP
SEC22A	0.847157	1.04871e-24	6.12673e-23	UP
CDS2	-0.726066	1.15475e-24	6.72179e-23	DOWN
IFT43	0.83428	1.16186e-24	6.7388e-23	UP
MRPL47	0.733898	1.21408e-24	7.01633e-23	UP
IFI27L1	1.51144	1.41163e-24	8.12876e-23	UP
CUL9	-0.713629	1.45304e-24	8.33736e-23	DOWN
PLEKHA2	-0.875708	1.50286e-24	8.5925e-23	DOWN
PSMA6	1.24167	1.71456e-24	9.76812e-23	UP
BRD7	0.558134	1.80851e-24	1.0267e-22	UP
LPCAT1	-0.981512	1.8547e-24	1.04921e-22	DOWN
ETS1	-1.05164	1.94924e-24	1.09882e-22	DOWN
EBI3	-1.8528	2.33432e-24	1.3071e-22	DOWN
PSMA7	0.921612	2.33497e-24	1.3071e-22	UP
ZNF407	-1.06319	2.36737e-24	1.32063e-22	DOWN
NMI	0.71605	2.47753e-24	1.3773e-22	UP
APOC2	1.20476	2.5869e-24	1.43314e-22	UP
ZNF592	-0.675724	2.63989e-24	1.45747e-22	DOWN
SRPRB	0.80431	3.61305e-24	1.98163e-22	UP
NRBF2	0.703408	3.61395e-24	1.98163e-22	UP
FCGR3A	-1.59398	3.7075e-24	2.02601e-22	DOWN
NPR1	-1.37638	3.96907e-24	2.1616e-22	DOWN
UBAP2L	-0.606342	4.3531e-24	2.36273e-22	DOWN
SRP9	0.732238	4.49593e-24	2.43204e-22	UP
CDH23	-1.41528	4.56786e-24	2.46266e-22	DOWN
FCHSD2	-0.768962	4.78246e-24	2.56973e-22	DOWN
MRPL1	1.1067	4.82799e-24	2.58555e-22	UP
CFD	-3.18546	5.09197e-24	2.71786e-22	DOWN
DUSP8	3.00102	5.26891e-24	2.80299e-22	UP
FAM229B	0.930475	6.91927e-24	3.66881e-22	UP
RBIS	0.860062	7.17741e-24	3.79317e-22	UP
NDUFA8	0.545242	7.9686e-24	4.19749e-22	UP
PTPA	0.992626	8.30929e-24	4.36265e-22	UP
FMNL2	-1.50025	9.00896e-24	4.71459e-22	DOWN
LECT2	1.00936	9.32309e-24	4.86314e-22	UP
ATP6V0B	0.971501	9.92951e-24	5.1627e-22	UP
REXO2	0.711424	1.02862e-23	5.33092e-22	UP
FKBP2	1.29459	1.05072e-23	5.42796e-22	UP
NDUFAF5	0.929668	1.13665e-23	5.85304e-22	UP
LRCH4	-1.164	1.24002e-23	6.36488e-22	DOWN
RPL27A	0.899019	1.29576e-23	6.62981e-22	UP
BMP6	-1.76329	1.34197e-23	6.84445e-22	DOWN
PTPRB	-1.29928	1.37044e-23	6.96756e-22	DOWN
SLC8A1	-1.41942	1.57209e-23	7.96755e-22	DOWN
CLDN7	1.4242	1.8199e-23	9.19448e-22	UP
BRWD3	-1.09657	1.92673e-23	9.6758e-22	DOWN
UBE2E3	0.697203	1.92721e-23	9.6758e-22	UP
TUBGCP3	-0.744855	2.05323e-23	1.02764e-21	DOWN
TIMM23	0.6566	2.16556e-23	1.08049e-21	UP
CMKLR1	-1.2525	2.20389e-23	1.09621e-21	DOWN
HINT1	0.700112	2.2985e-23	1.13974e-21	UP
PLGRKT	0.804866	2.35196e-23	1.16266e-21	UP
BIVM	0.987436	2.43084e-23	1.19606e-21	UP
DEPDC5	-0.946551	2.4344e-23	1.19606e-21	DOWN
PSMC1	0.548063	2.87164e-23	1.40658e-21	UP
DYNLL1	0.950025	2.99826e-23	1.46414e-21	UP
MRPL15	0.577873	3.05718e-23	1.48838e-21	UP
TMEM248	-0.55562	3.58291e-23	1.73903e-21	DOWN
TEX30	0.96254	3.59591e-23	1.73903e-21	UP
MED12	-1.15473	3.61189e-23	1.73903e-21	DOWN
MEA1	0.969412	3.61531e-23	1.73903e-21	UP
DDIT3	1.06258	4.03195e-23	1.93365e-21	UP
POLR2G	0.793097	4.23607e-23	2.0255e-21	UP
HDAC4	-0.728977	4.44027e-23	2.11684e-21	DOWN
ISCA1	0.615824	4.58904e-23	2.18129e-21	UP
ROBO4	-1.05194	4.83007e-23	2.28908e-21	DOWN
APLP2	-0.701004	5.01399e-23	2.36926e-21	DOWN
STARD8	-0.941919	5.04731e-23	2.37801e-21	DOWN
CHMP5	0.581834	5.1838e-23	2.43517e-21	UP
MYCBP	0.932528	5.28673e-23	2.47629e-21	UP
SF3B6	0.613808	5.92916e-23	2.76912e-21	UP
CGRRF1	0.776414	5.97304e-23	2.78153e-21	UP
DPH3	0.700238	6.20703e-23	2.88214e-21	UP
DESI1	0.684296	6.37802e-23	2.953e-21	UP
ENSA	0.57465	6.68744e-23	3.08737e-21	UP
MAP7	-0.501185	6.9537e-23	3.20109e-21	DOWN
SNX11	0.777012	7.35153e-23	3.37456e-21	UP
S100A4	1.50781	7.93569e-23	3.63233e-21	UP
LEAP2	1.30563	7.96343e-23	3.63467e-21	UP
TSPAN14	-0.67404	8.04706e-23	3.66244e-21	DOWN
PCDH12	-1.38457	8.14874e-23	3.69824e-21	DOWN
PHF2	-0.723281	8.4265e-23	3.81352e-21	DOWN
RNF115	0.593349	8.46258e-23	3.81909e-21	UP
ATP13A2	-1.24879	8.4992e-23	3.82488e-21	DOWN
HCAR2	-2.70847	8.57447e-23	3.84797e-21	DOWN
RPAIN	0.786273	9.72025e-23	4.35001e-21	UP
ENG	-1.10541	1.05385e-22	4.7031e-21	DOWN
LSM14A	-0.561231	1.06111e-22	4.7224e-21	DOWN
TMEM138	0.944585	1.07305e-22	4.76233e-21	UP
DDX19B	0.706802	1.10207e-22	4.87766e-21	UP
DOCK2	-1.43525	1.10653e-22	4.88391e-21	DOWN
LRRC4	-2.03043	1.13762e-22	5.00741e-21	DOWN
CCDC198	0.974173	1.21698e-22	5.34208e-21	UP
MRPS16	0.556814	1.23848e-22	5.42162e-21	UP
THRAP3	-0.955988	1.25869e-22	5.49514e-21	DOWN
MANF	1.43691	1.34837e-22	5.87073e-21	UP
LRP11	0.562028	1.35876e-22	5.89997e-21	UP
ATN1	-0.814998	1.48511e-22	6.43121e-21	DOWN
UBTD2	0.689592	1.70772e-22	7.37535e-21	UP
TXNDC9	0.822806	1.8422e-22	7.93478e-21	UP
TREM2	3.74109	2.06501e-22	8.87072e-21	UP
PTPRS	-2.48468	2.08369e-22	8.92709e-21	DOWN
UQCC2	0.900701	2.09601e-22	8.95598e-21	UP
ZC3H18	-0.746119	2.12571e-22	9.05881e-21	DOWN
C1QB	-1.79722	2.20317e-22	9.36405e-21	DOWN
PSMD14	0.801762	2.24982e-22	9.5371e-21	UP
BSCL2	-1.56306	2.28507e-22	9.66104e-21	DOWN
TRAPPC13	0.910796	2.35306e-22	9.9095e-21	UP
SHANK3	-1.28213	2.35617e-22	9.9095e-21	DOWN
TBL1XR1	-0.871444	2.44683e-22	1.02639e-20	DOWN
ERP29	0.883423	2.54501e-22	1.06479e-20	UP
CAPG	2.15234	2.57695e-22	1.07536e-20	UP
CASP7	0.963079	2.60812e-22	1.08554e-20	UP
RPS12	0.690599	2.65473e-22	1.10209e-20	UP
PSME2	0.963504	2.76478e-22	1.14482e-20	UP
CPSF1	-0.897719	3.14911e-22	1.30061e-20	DOWN
BDH2	0.873696	3.4712e-22	1.42996e-20	UP
ATXN10	0.523562	3.67663e-22	1.51071e-20	UP
CLASP1	-0.755694	3.70464e-22	1.51833e-20	DOWN
HDDC3	0.863446	3.73666e-22	1.52756e-20	UP
FBXO8	0.889626	3.74933e-22	1.52885e-20	UP
MED13L	-1.10133	3.77063e-22	1.53364e-20	DOWN
POM121	-0.669118	3.87828e-22	1.57345e-20	DOWN
NDUFB6	0.558974	4.44676e-22	1.79954e-20	UP
FABP3	-1.37164	5.0103e-22	2.01916e-20	DOWN
PELI2	-1.76488	5.0146e-22	2.01916e-20	DOWN
PDCD5	0.636324	5.27553e-22	2.11892e-20	UP
TIAM1	-1.25529	5.414e-22	2.16911e-20	DOWN
NIT2	0.591448	5.46414e-22	2.18375e-20	UP
AFF1	-1.15462	5.48728e-22	2.18756e-20	DOWN
CALM1	-0.623539	5.67795e-22	2.25797e-20	DOWN
EHD3	-1.52884	6.01608e-22	2.38653e-20	DOWN
ALKBH5	-0.714569	6.04859e-22	2.39351e-20	DOWN
ZNF200	0.999976	6.47137e-22	2.55452e-20	UP
LSM6	0.736129	6.6856e-22	2.63262e-20	UP
TP53I3	2.09535	6.81795e-22	2.67817e-20	UP
SDHAF2	0.833347	7.93931e-22	3.11105e-20	UP
RAB32	0.786634	7.96096e-22	3.11194e-20	UP
KHSRP	-0.868269	9.86435e-22	3.84662e-20	DOWN
CD163L1	-2.0483	1.06735e-21	4.15207e-20	DOWN
SYPL1	0.622862	1.2251e-21	4.75423e-20	UP
POLE3	0.74363	1.23529e-21	4.78221e-20	UP
NTN4	-1.1301	1.29056e-21	4.98418e-20	DOWN
SLC12A1	4.07456	1.30468e-21	5.02661e-20	UP
ANKS1A	-0.862472	1.42153e-21	5.46373e-20	DOWN
PTPN2	0.741287	1.50154e-21	5.75745e-20	UP
FRMD4A	-0.778588	1.57665e-21	6.03105e-20	DOWN
DNASE1L3	-1.09989	1.64984e-21	6.29603e-20	DOWN
EP300	-0.846826	1.76175e-21	6.70716e-20	DOWN
SDHD	0.684096	2.05261e-21	7.79603e-20	UP
POMP	0.646531	2.09069e-21	7.92195e-20	UP
ANAPC10	0.889137	2.14276e-21	8.10012e-20	UP
PPP2CA	0.424747	2.30447e-21	8.69101e-20	NOT
CCR1	-1.50603	2.4396e-21	9.17906e-20	DOWN
WASHC3	0.771623	3.00763e-21	1.12899e-19	UP
TMC8	-1.30935	3.05776e-21	1.14513e-19	DOWN
ATG4A	0.697214	3.40933e-21	1.27382e-19	UP
ANKHD1	2.63966	3.54183e-21	1.32026e-19	UP
RBMX2	1.18932	3.67592e-21	1.36707e-19	UP
C8orf76	1.6583	3.96013e-21	1.46936e-19	UP
TBL2	0.840545	4.05905e-21	1.5026e-19	UP
CETN3	1.00028	4.47428e-21	1.65047e-19	UP
KIAA1217	-0.942385	4.47906e-21	1.65047e-19	DOWN
RASSF5	-0.691786	4.5819e-21	1.6845e-19	DOWN
ATP13A3	-0.900431	4.62246e-21	1.69554e-19	DOWN
FAM120A	-0.485489	4.89572e-21	1.79168e-19	NOT
TBC1D5	-0.707568	5.15125e-21	1.88091e-19	DOWN
SEPHS2	0.467391	5.94005e-21	2.16401e-19	NOT
CD180	-1.35888	6.62101e-21	2.40663e-19	DOWN
KDM1A	-0.620981	7.47662e-21	2.7115e-19	DOWN
PYURF	0.451262	7.92259e-21	2.86676e-19	NOT
BANF1	0.843776	8.1396e-21	2.93867e-19	UP
ADGRF5	-1.23483	8.36527e-21	3.01337e-19	DOWN
CALCOCO1	-0.680667	8.67535e-21	3.11298e-19	DOWN
SART3	-0.441448	8.68054e-21	3.11298e-19	NOT
ZNF460	-2.47949	9.44364e-21	3.3791e-19	DOWN
EMP1	1.82114	1.00014e-20	3.57071e-19	UP
PPP1R13B	-0.612016	1.15215e-20	4.10431e-19	DOWN
YTHDF1	-0.546911	1.25632e-20	4.46551e-19	DOWN
TATDN2	0.647072	1.3022e-20	4.61834e-19	UP
SOX18	-1.70879	1.33398e-20	4.72064e-19	DOWN
PITPNM3	-1.44138	1.33703e-20	4.72104e-19	DOWN
CPS1	-1.33856	1.34993e-20	4.75612e-19	DOWN
MAN2B2	-0.590349	1.35844e-20	4.77565e-19	DOWN
HECW2	-1.35643	1.46312e-20	5.13241e-19	DOWN
POMK	-2.89767	1.67168e-20	5.85124e-19	DOWN
UTRN	-1.2174	1.67658e-20	5.85565e-19	DOWN
PPP6R2	-0.759755	1.82971e-20	6.37661e-19	DOWN
RIPOR1	-0.768887	1.90671e-20	6.63056e-19	DOWN
ERLEC1	0.601883	1.91665e-20	6.65073e-19	UP
MPC2	0.46072	1.98964e-20	6.88914e-19	NOT
DYRK1A	-0.674979	2.01484e-20	6.96138e-19	DOWN
CCDC6	-0.641895	2.09465e-20	7.22161e-19	DOWN
PREX1	-1.07009	2.11792e-20	7.28617e-19	DOWN
AFAP1L1	-1.29491	2.17931e-20	7.48138e-19	DOWN
AKR1B10	4.58897	2.22776e-20	7.61885e-19	UP
ABCA1	-1.30862	2.22884e-20	7.61885e-19	DOWN
EPAS1	-0.72656	2.32192e-20	7.92016e-19	DOWN
COMMD3	0.939915	2.4095e-20	8.2015e-19	UP
RTP4	0.887426	2.49573e-20	8.47703e-19	UP
FKBP9	-0.666939	2.52009e-20	8.54172e-19	DOWN
P2RY12	-2.30095	2.65334e-20	8.97444e-19	DOWN
PSMA3	0.641708	2.79791e-20	9.44355e-19	UP
ARHGAP1	-0.636919	3.41732e-20	1.151e-18	DOWN
BCCIP	0.46825	3.53394e-20	1.18779e-18	NOT
DIDO1	-0.471804	3.70159e-20	1.24154e-18	NOT
UBE2B	0.617368	3.72027e-20	1.24521e-18	UP
RIDA	0.759021	3.76879e-20	1.25882e-18	UP
MYH10	-0.759097	3.86172e-20	1.28719e-18	DOWN
FGD2	-1.49681	4.13853e-20	1.3766e-18	DOWN
CUTC	0.695859	4.402e-20	1.46121e-18	UP
SEH1L	-0.587762	4.43346e-20	1.46862e-18	DOWN
SOX13	-0.541359	4.46274e-20	1.47528e-18	DOWN
ST8SIA4	-1.50253	4.87847e-20	1.60939e-18	DOWN
RHEB	0.627652	5.16701e-20	1.70109e-18	UP
SNHG32	0.812847	5.26578e-20	1.73006e-18	UP
EEF2K	-0.53546	5.89646e-20	1.93332e-18	DOWN
NOVA2	-1.31304	6.0666e-20	1.98505e-18	DOWN
CSNK1A1	-0.625035	6.20613e-20	2.02658e-18	DOWN
RAPGEF1	-0.66774	6.24355e-20	2.03466e-18	DOWN
PTPRK	-0.700117	6.62582e-20	2.15487e-18	DOWN
LRP1	-0.904915	6.68921e-20	2.17109e-18	DOWN
DERL2	0.69672	6.88299e-20	2.22948e-18	UP
CYB5D1	-1.53393	7.2471e-20	2.3427e-18	DOWN
LYRM2	0.603089	7.35715e-20	2.37349e-18	UP
PPP6R1	-0.744821	7.43547e-20	2.39395e-18	DOWN
MTRES1	0.797671	7.81568e-20	2.51134e-18	UP
SQOR	0.58048	8.55831e-20	2.74447e-18	UP
EIF3J	1.06747	8.73288e-20	2.79487e-18	UP
PHLPP1	-1.05589	8.77196e-20	2.79858e-18	DOWN
CD52	1.84688	8.77931e-20	2.79858e-18	UP
UQCRH	0.65931	8.80597e-20	2.80152e-18	UP
NET1	-0.64661	8.83934e-20	2.80658e-18	DOWN
BECN1	0.465359	9.1703e-20	2.90592e-18	NOT
PHF8	-1.05238	9.57425e-20	3.02795e-18	DOWN
RPS17	0.754451	9.94839e-20	3.1401e-18	UP
ACACB	-0.711661	1.03569e-19	3.26262e-18	DOWN
LYPLAL1	0.705275	1.07316e-19	3.37404e-18	UP
RPL23A	0.741421	1.21504e-19	3.81266e-18	UP
ANXA2	1.2441	1.2242e-19	3.83295e-18	UP
TSPAN17	0.788614	1.22628e-19	3.83295e-18	UP
ZCCHC17	0.993901	1.27631e-19	3.98159e-18	UP
TYMS	1.86113	1.2943e-19	4.0299e-18	UP
UBE2F	0.682787	1.31494e-19	4.08624e-18	UP
ATP6V1D	0.546842	1.32216e-19	4.09597e-18	UP
FAM177A1	0.832675	1.32317e-19	4.09597e-18	UP
ABCA6	-0.844312	1.33797e-19	4.13381e-18	DOWN
CYSTM1	0.711072	1.34363e-19	4.14334e-18	UP
SDHA	-0.4783	1.47411e-19	4.53698e-18	NOT
P3H2	-0.996391	1.49579e-19	4.59489e-18	DOWN
TBXAS1	-1.27999	1.55502e-19	4.76775e-18	DOWN
FCF1	0.597114	1.647e-19	5.04013e-18	UP
EIF1AX	0.895786	1.68602e-19	5.14974e-18	UP
LAMTOR2	0.714998	1.72816e-19	5.26842e-18	UP
CXCL10	2.65895	1.84889e-19	5.62581e-18	UP
ST13	-0.582187	1.90175e-19	5.77571e-18	DOWN
SYNE2	-0.827679	2.09803e-19	6.35981e-18	DOWN
ZBTB8OS	0.794897	2.11171e-19	6.38922e-18	UP
KIF26A	-1.53582	2.33288e-19	7.04511e-18	DOWN
SCOC	0.75358	2.39621e-19	7.22279e-18	UP
PHF23	0.788864	2.74715e-19	8.26512e-18	UP
NFAM1	-1.44043	2.81406e-19	8.45058e-18	DOWN
TMEM60	0.702286	2.84208e-19	8.51881e-18	UP
SEC61B	0.790114	2.87777e-19	8.60972e-18	UP
CKLF	1.41462	2.88514e-19	8.61574e-18	UP
EIF3K	0.709802	2.95486e-19	8.80757e-18	UP
SNF8	0.715605	2.97332e-19	8.83648e-18	UP
CPEB3	-1.14639	2.97556e-19	8.83648e-18	DOWN
UPF1	-0.694362	3.08059e-19	9.13152e-18	DOWN
PDCL3	1.02211	3.20535e-19	9.48383e-18	UP
UBB	-0.698944	3.21518e-19	9.49541e-18	DOWN
C4BPB	0.741893	3.42366e-19	1.00926e-17	UP
RNF19B	-0.652147	3.58095e-19	1.05369e-17	DOWN
SORBS1	-0.919169	3.92618e-19	1.15316e-17	DOWN
SNRPF	0.749555	4.71334e-19	1.38183e-17	UP
TGFBR3	-0.957273	4.74325e-19	1.38807e-17	DOWN
RPS3	0.609189	5.448e-19	1.59141e-17	UP
COX7B	1.01872	5.77746e-19	1.68459e-17	UP
LRRC23	1.47552	6.05275e-19	1.76166e-17	UP
MKRN2	-0.585226	6.6064e-19	1.91932e-17	DOWN
SLC16A1	-1.33769	6.83497e-19	1.98214e-17	DOWN
PRRC2B	-0.561246	7.50116e-19	2.16751e-17	DOWN
RPTOR	-0.802922	7.55751e-19	2.17987e-17	DOWN
MFSD11	0.631106	7.87777e-19	2.26818e-17	UP
ELOC	0.593497	8.06482e-19	2.31788e-17	UP
INS-IGF2	-1.40067	8.47558e-19	2.43158e-17	DOWN
EXOC3L2	-1.52317	8.62097e-19	2.46889e-17	DOWN
PTTG1	1.97057	8.71702e-19	2.49195e-17	UP
JADE1	1.12856	8.80657e-19	2.51308e-17	UP
LSM5	0.636667	9.43342e-19	2.68719e-17	UP
FSCN1	-1.4656	9.7893e-19	2.78363e-17	DOWN
CYB5A	0.654904	9.81538e-19	2.78611e-17	UP
EGLN2	1.29813	9.94276e-19	2.81729e-17	UP
MYO18A	-0.813071	1.00904e-18	2.85409e-17	DOWN
BMPER	-1.10796	1.13328e-18	3.19986e-17	DOWN
SNRPD2	0.707289	1.15865e-18	3.26577e-17	UP
PEX2	0.503609	1.20791e-18	3.39864e-17	UP
PGAM5	0.900815	1.4034e-18	3.94178e-17	UP
MOB3A	-0.817554	1.42167e-18	3.98613e-17	DOWN
GOLT1A	1.00464	1.42689e-18	3.99381e-17	UP
ITSN1	-0.557996	1.43524e-18	4.0102e-17	DOWN
SMTN	-1.07592	1.52164e-18	4.24422e-17	DOWN
SLC19A3	0.68441	1.53349e-18	4.26985e-17	UP
UQCRB	0.641499	1.62967e-18	4.5298e-17	UP
TUT7	-1.11074	1.66667e-18	4.62465e-17	DOWN
SLC9A9	-1.37265	1.68785e-18	4.67534e-17	DOWN
FMNL3	-0.92065	1.795e-18	4.9636e-17	DOWN
BST2	1.20105	1.85991e-18	5.13425e-17	UP
MGAT2	0.74137	1.86735e-18	5.14595e-17	UP
AASS	-1.50963	1.88516e-18	5.18613e-17	DOWN
SLC44A2	-0.995383	1.98019e-18	5.43824e-17	DOWN
SHROOM4	-1.02094	2.02522e-18	5.55242e-17	DOWN
STK10	-0.83222	2.16839e-18	5.92473e-17	DOWN
MESD	0.493618	2.20032e-18	6.00174e-17	NOT
GUCD1	-0.775388	2.4232e-18	6.5985e-17	DOWN
MCTS1	0.659981	2.46006e-18	6.68752e-17	UP
SLK	-0.703564	2.5494e-18	6.91871e-17	DOWN
GATAD2A	-0.810822	2.78389e-18	7.54232e-17	DOWN
LBR	-0.844855	2.87011e-18	7.76284e-17	DOWN
RALGAPA2	-0.848311	2.95516e-18	7.97942e-17	DOWN
LRP5	-0.923348	3.06875e-18	8.27223e-17	DOWN
FABP5	2.38941	3.30271e-18	8.88801e-17	UP
XRN1	-1.10009	3.34941e-18	8.99483e-17	DOWN
CEBPZ	0.609233	3.35361e-18	8.99483e-17	UP
SPTBN1	-0.910592	3.39949e-18	9.1027e-17	DOWN
RAP1B	-0.541908	3.47659e-18	9.29365e-17	DOWN
CD93	-0.886825	3.55568e-18	9.48929e-17	DOWN
MS4A6A	-1.13872	3.67251e-18	9.78483e-17	DOWN
EIF4B	-0.725761	3.77628e-18	1.00447e-16	DOWN
ACAD11	-1.80714	3.8983e-18	1.03484e-16	DOWN
DICER1	-0.912695	3.90336e-18	1.03484e-16	DOWN
SNX12	0.610904	4.17003e-18	1.10372e-16	UP
AIMP1	0.756765	4.20538e-18	1.11124e-16	UP
HMMR	1.97449	4.49726e-18	1.18642e-16	UP
SNX7	0.739694	5.08658e-18	1.33969e-16	UP
ETF1	0.433579	5.13427e-18	1.35004e-16	NOT
RASIP1	-0.977682	5.30125e-18	1.39166e-16	DOWN
CYRIA	-1.04423	5.33139e-18	1.39729e-16	DOWN
FYB2	1.62241	5.42671e-18	1.41996e-16	UP
OIT3	-1.08305	5.91277e-18	1.54463e-16	DOWN
PHLDA3	2.16936	6.01185e-18	1.56796e-16	UP
ZNF268	0.673632	6.10181e-18	1.58884e-16	UP
P4HA1	-2.35257	6.14151e-18	1.59659e-16	DOWN
RNF31	-0.736731	6.41849e-18	1.6659e-16	DOWN
ELF4	-1.33628	6.57904e-18	1.70482e-16	DOWN
AAMDC	0.676084	6.85968e-18	1.77468e-16	UP
PSMB1	0.566737	7.11643e-18	1.83814e-16	UP
ATF7IP	-0.842266	7.24114e-18	1.86736e-16	DOWN
BMP10	-1.98743	7.42007e-18	1.91043e-16	DOWN
C1orf43	0.519619	7.67154e-18	1.96727e-16	UP
SPAG9	-0.839176	7.67593e-18	1.96727e-16	DOWN
EMC8	0.638486	7.67895e-18	1.96727e-16	UP
JAK1	-0.701274	7.6898e-18	1.96727e-16	DOWN
PLEKHM3	-0.79858	7.79859e-18	1.99193e-16	DOWN
MARCKSL1	-0.750861	8.07003e-18	2.05506e-16	DOWN
SLC20A2	-0.678954	8.07133e-18	2.05506e-16	DOWN
RABGGTB	0.583573	8.56201e-18	2.17654e-16	UP
ITPKC	0.765905	8.6343e-18	2.19112e-16	UP
LPCAT2	-1.20901	8.65119e-18	2.19112e-16	DOWN
ZNF609	-0.741735	8.6603e-18	2.19112e-16	DOWN
DYRK4	0.705353	8.82196e-18	2.22852e-16	UP
RTRAF	0.582709	9.48535e-18	2.39233e-16	UP
GAPVD1	-0.72445	9.62357e-18	2.42339e-16	DOWN
CIB1	0.775597	1.01133e-17	2.54272e-16	UP
CD244	-1.4345	1.08373e-17	2.72049e-16	DOWN
MRPL48	0.726998	1.0919e-17	2.73357e-16	UP
MARVELD2	-0.688441	1.09234e-17	2.73357e-16	DOWN
SMG7	-0.488442	1.11552e-17	2.78724e-16	NOT
CD24	1.80073	1.12651e-17	2.81033e-16	UP
SMU1	-0.494145	1.13887e-17	2.83675e-16	NOT
PPFIA3	1.65506	1.21227e-17	3.01491e-16	UP
C6orf47	0.605522	1.24485e-17	3.09115e-16	UP
NDUFB5	0.44564	1.25376e-17	3.10848e-16	NOT
PRKAA1	-0.739399	1.27561e-17	3.15777e-16	DOWN
RASGRP4	-1.40807	1.29832e-17	3.20904e-16	DOWN
NAF1	-0.73805	1.32409e-17	3.26773e-16	DOWN
ALDH6A1	-1.45989	1.32981e-17	3.27679e-16	DOWN
PSMA4	0.482721	1.36877e-17	3.36763e-16	NOT
EDF1	0.89529	1.47141e-17	3.61464e-16	UP
TNPO1	-0.617821	1.4762e-17	3.62086e-16	DOWN
TBC1D9B	-0.732612	1.527e-17	3.73975e-16	DOWN
ZNF280C	-1.99256	1.53542e-17	3.75466e-16	DOWN
SOGA1	-1.14741	1.7615e-17	4.30096e-16	DOWN
PLCB2	-1.32468	1.82311e-17	4.44464e-16	DOWN
PAGR1	1.9803	1.89569e-17	4.61457e-16	UP
PRKCI	-0.763071	1.90145e-17	4.61758e-16	DOWN
FCER1G	-1.45951	1.90267e-17	4.61758e-16	DOWN
PARP14	-0.875168	1.95881e-17	4.74664e-16	DOWN
UBR4	-0.955978	2.00066e-17	4.84075e-16	DOWN
DSN1	0.872984	2.08558e-17	5.03863e-16	UP
PRR14L	-0.947274	2.16745e-17	5.22856e-16	DOWN
MAN2B1	-0.767812	2.18401e-17	5.26062e-16	DOWN
ZZEF1	-0.739227	2.1989e-17	5.28856e-16	DOWN
SIGLEC11	-1.51293	2.20704e-17	5.30018e-16	DOWN
CNNM3	-0.621392	2.21108e-17	5.30198e-16	DOWN
CDK5RAP1	0.581778	2.2733e-17	5.44306e-16	UP
FYCO1	-0.809163	2.47976e-17	5.92855e-16	DOWN
GNB4	-1.03565	2.79565e-17	6.67384e-16	DOWN
RAB4B	1.30296	2.82493e-17	6.73374e-16	UP
TMEM94	-0.664191	2.90973e-17	6.92559e-16	DOWN
MSRB2	0.600045	2.98285e-17	7.08912e-16	UP
AOAH	-1.44324	3.00521e-17	7.13171e-16	DOWN
PSMG2	0.533188	3.07319e-17	7.28228e-16	UP
PSMG3	0.956958	3.11318e-17	7.36619e-16	UP
CKS2	1.4358	3.11873e-17	7.36846e-16	UP
TPR	-0.628091	3.12852e-17	7.38073e-16	DOWN
NOP58	1.34214	3.23052e-17	7.61019e-16	UP
TGFBR2	-0.946186	3.33108e-17	7.8356e-16	DOWN
RDH14	0.621423	3.42269e-17	8.03932e-16	UP
HNRNPUL2	0.496518	3.66549e-17	8.59705e-16	NOT
ADGRL4	-1.19206	3.67136e-17	8.59826e-16	DOWN
TRAP1	-0.563995	3.74974e-17	8.76904e-16	DOWN
RPS11	0.67164	3.80491e-17	8.88513e-16	UP
FGL2	-1.16125	3.9312e-17	9.16671e-16	DOWN
ATP5MC2	0.772671	4.1718e-17	9.70241e-16	UP
AGAP1	-0.687303	4.17302e-17	9.70241e-16	DOWN
SLC35B2	0.589033	4.21838e-17	9.79372e-16	UP
PARP4	-1.00411	4.62137e-17	1.07138e-15	DOWN
IRF8	-0.862359	4.70798e-17	1.08989e-15	DOWN
RTN4IP1	0.879929	4.81529e-17	1.11313e-15	UP
SELENOW	1.00623	5.25107e-17	1.21212e-15	UP
ADGRE1	-2.25221	5.44911e-17	1.25603e-15	DOWN
IFI27L2	1.60623	5.47349e-17	1.25984e-15	UP
IRAK3	-1.24668	5.63633e-17	1.29547e-15	DOWN
DSTN	0.595588	5.6823e-17	1.30417e-15	UP
ARHGEF2	-0.971354	5.80762e-17	1.33103e-15	DOWN
FZD5	-0.667228	6.06846e-17	1.38883e-15	DOWN
CSRP2	1.05848	6.1477e-17	1.40496e-15	UP
PSMA5	0.487978	6.22826e-17	1.42135e-15	NOT
DCAF13	0.668037	6.3117e-17	1.43835e-15	UP
PUS3	0.894622	6.33577e-17	1.44179e-15	UP
TMX2	0.708509	6.3988e-17	1.45407e-15	UP
SIK3	-0.67864	6.88917e-17	1.5633e-15	DOWN
TEFM	0.859319	7.06643e-17	1.60126e-15	UP
JUP	-0.719037	7.13369e-17	1.61422e-15	DOWN
USP22	-0.474786	7.15063e-17	1.61578e-15	NOT
NHSL2	-1.21015	7.18592e-17	1.62147e-15	DOWN
PLCB3	-1.03359	7.26354e-17	1.63669e-15	DOWN
FCAMR	1.96016	7.39222e-17	1.66335e-15	UP
ABCG1	-1.26095	7.40836e-17	1.66465e-15	DOWN
SEMA4D	-1.25024	7.42873e-17	1.6669e-15	DOWN
COMMD6	0.644872	7.49793e-17	1.68008e-15	UP
EMC4	0.496909	8.36917e-17	1.87269e-15	NOT
TMEM92	3.71081	8.68783e-17	1.94129e-15	UP
YKT6	0.588317	8.9659e-17	2.00064e-15	UP
SELENOK	0.547572	9.37723e-17	2.08952e-15	UP
BORCS7	1.27529	9.40914e-17	2.09168e-15	UP
NKAP	1.16146	9.41294e-17	2.09168e-15	UP
CCDC115	0.589815	9.59033e-17	2.12815e-15	UP
BICRAL	-0.873964	1.10009e-16	2.4378e-15	DOWN
USF2	-0.727042	1.1091e-16	2.45439e-15	DOWN
CMSS1	0.805059	1.12475e-16	2.48559e-15	UP
CCDC88C	-1.47092	1.13559e-16	2.50609e-15	DOWN
KRT8	1.20519	1.14683e-16	2.52744e-15	UP
SCAF8	-0.588987	1.15768e-16	2.54785e-15	DOWN
ANKRD26	3.3645	1.1662e-16	2.56309e-15	UP
ADAL	0.815793	1.26574e-16	2.77805e-15	UP
HNRNPD	0.444578	1.26773e-16	2.77863e-15	NOT
RFC4	0.859506	1.28354e-16	2.80946e-15	UP
ATF3	1.19739	1.35303e-16	2.95206e-15	UP
RNF144A	-1.143	1.35352e-16	2.95206e-15	DOWN
TNFAIP8L1	0.808088	1.35421e-16	2.95206e-15	UP
SLC25A33	1.46171	1.37652e-16	2.99663e-15	UP
RTP3	0.969753	1.46343e-16	3.18152e-15	UP
SERGEF	0.789152	1.48569e-16	3.22555e-15	UP
NUDT1	1.42751	1.4938e-16	3.23879e-15	UP
ERG	-0.874534	1.49738e-16	3.24217e-15	DOWN
MPRIP	-0.464306	1.53969e-16	3.32929e-15	NOT
ATP9B	-0.595976	1.57966e-16	3.41114e-15	DOWN
NF1	-0.626126	1.66117e-16	3.58234e-15	DOWN
ELMO1	-0.58028	1.70578e-16	3.6736e-15	DOWN
AGO2	-0.707315	1.73107e-16	3.72308e-15	DOWN
CCDC28A	0.695207	1.82062e-16	3.90695e-15	UP
FGD5	-0.902687	1.82197e-16	3.90695e-15	DOWN
ANKRD12	3.32461	1.82386e-16	3.90695e-15	UP
SCN1B	-1.21134	1.82802e-16	3.91064e-15	DOWN
APTX	0.553233	1.85041e-16	3.95327e-15	UP
C2CD2	-0.792058	1.90114e-16	4.05626e-15	DOWN
FRG1	0.994877	1.97062e-16	4.19338e-15	UP
SLC37A2	-1.56345	1.98319e-16	4.21453e-15	DOWN
TMEM126B	0.497073	2.00924e-16	4.26426e-15	NOT
MAF	-1.10422	2.07353e-16	4.3949e-15	DOWN
PEAR1	-1.11359	2.12262e-16	4.49302e-15	DOWN
TIMM8B	0.636124	2.34332e-16	4.95365e-15	UP
UQCR11	0.923453	2.37379e-16	5.01147e-15	UP
LRRC25	-1.24696	2.38345e-16	5.02527e-15	DOWN
CHMP4B	0.441352	2.42724e-16	5.11089e-15	NOT
GPR137B	-0.952153	2.44244e-16	5.13616e-15	DOWN
PIK3CD	-0.986863	2.48978e-16	5.22886e-15	DOWN
TAF9	0.589579	2.58305e-16	5.41767e-15	UP
MRTO4	0.620045	2.64151e-16	5.53304e-15	UP
SNRNP200	-0.712875	2.7611e-16	5.77602e-15	DOWN
SAE1	0.614208	2.85217e-16	5.95877e-15	UP
TMEM126A	0.58682	3.10996e-16	6.4889e-15	UP
SUB1	0.541839	3.15853e-16	6.5817e-15	UP
CRLS1	0.498887	3.17482e-16	6.60708e-15	NOT
ITPA	0.86708	3.19093e-16	6.63203e-15	UP
C2CD5	-0.741674	3.2138e-16	6.67091e-15	DOWN
SEMA6B	-1.47573	3.3013e-16	6.84369e-15	DOWN
MCCC2	-0.738876	3.32237e-16	6.8785e-15	DOWN
PFDN4	0.841298	3.37616e-16	6.98088e-15	UP
PTPRJ	-0.70827	3.44282e-16	7.10956e-15	DOWN
ABCB11	-1.23626	3.49474e-16	7.20751e-15	DOWN
PCNT	-0.783976	3.52132e-16	7.25301e-15	DOWN
RWDD1	0.876294	3.6627e-16	7.53456e-15	UP
WWC3	-0.73472	3.72741e-16	7.65788e-15	DOWN
BCL9L	-0.741899	3.77206e-16	7.73972e-15	DOWN
TECPR2	-0.601252	3.82641e-16	7.84121e-15	DOWN
ADAM9	-1.14516	4.01019e-16	8.20736e-15	DOWN
PSMB6	0.622231	4.02078e-16	8.21856e-15	UP
HECTD1	-0.849825	4.12538e-16	8.41354e-15	DOWN
C3orf85	0.8751	4.12664e-16	8.41354e-15	UP
PRF1	-1.2763	4.14807e-16	8.4465e-15	DOWN
PLCXD2	1.12973	4.31703e-16	8.77941e-15	UP
GSKIP	0.758771	4.32469e-16	8.78388e-15	UP
KIF19	-1.38004	4.44213e-16	9.01103e-15	DOWN
TOP2A	2.11058	4.72346e-16	9.56961e-15	UP
ZNF232	0.838975	4.96391e-16	1.00441e-14	UP
TSG101	0.482446	4.98426e-16	1.00726e-14	NOT
TPRKB	0.663598	5.02437e-16	1.01409e-14	UP
OGDHL	-0.702423	5.09487e-16	1.02703e-14	DOWN
HCAR3	-2.1676	5.1401e-16	1.03485e-14	DOWN
AGMAT	0.600306	5.16586e-16	1.03873e-14	UP
LSM8	0.649251	5.21681e-16	1.04767e-14	UP
RXRB	0.613685	5.42093e-16	1.08608e-14	UP
SMIM12	0.578489	5.42173e-16	1.08608e-14	UP
GJD3	-2.37306	5.42837e-16	1.08608e-14	DOWN
HKDC1	3.66001	5.46913e-16	1.0923e-14	UP
APOL3	1.41627	5.47307e-16	1.0923e-14	UP
RPL36A	3.76352	5.49542e-16	1.0954e-14	UP
PTS	0.756336	5.53588e-16	1.10121e-14	UP
FBXO46	-0.925419	5.53826e-16	1.10121e-14	DOWN
RPS18	0.723772	6.42589e-16	1.27612e-14	UP
SMIM30	0.542833	6.66651e-16	1.32227e-14	UP
CSTB	1.01646	6.92258e-16	1.37137e-14	UP
DENND4B	-0.599816	7.01922e-16	1.3888e-14	DOWN
DAPK2	1.15284	7.09947e-16	1.40295e-14	UP
SFXN4	0.640338	7.12942e-16	1.40714e-14	UP
PLBD2	-0.790077	7.22387e-16	1.42403e-14	DOWN
PLEKHG1	-0.842315	7.26272e-16	1.42994e-14	DOWN
DNAJC7	0.417805	7.38511e-16	1.45226e-14	NOT
HUWE1	-0.74149	7.60478e-16	1.49362e-14	DOWN
MTMR4	-0.821827	7.80075e-16	1.53024e-14	DOWN
HS3ST2	2.83195	7.98337e-16	1.56416e-14	UP
COPS9	0.946278	8.1209e-16	1.58916e-14	UP
H3-3A	0.870385	8.25674e-16	1.61378e-14	UP
WDFY3	-1.0847	8.36841e-16	1.63362e-14	DOWN
UBE2D2	0.415073	8.45474e-16	1.64847e-14	NOT
NUP188	-0.593083	8.81407e-16	1.71645e-14	DOWN
HIPK3	-0.82161	9.13346e-16	1.77649e-14	DOWN
TLN1	-0.681019	9.1877e-16	1.78488e-14	DOWN
IMMP2L	0.664667	9.32665e-16	1.80969e-14	UP
FAM136A	0.616346	9.48432e-16	1.83806e-14	UP
PRXL2A	0.703571	9.69131e-16	1.87591e-14	UP
NRARP	-2.20262	9.82201e-16	1.89892e-14	DOWN
EPDR1	0.863108	9.87387e-16	1.90665e-14	UP
IDS	-0.571286	1.01066e-15	1.94925e-14	DOWN
SPP1	2.43241	1.03994e-15	2.00333e-14	UP
GAB1	-0.768167	1.04824e-15	2.01689e-14	DOWN
GIMAP6	-0.945401	1.09399e-15	2.10239e-14	DOWN
XPO7	-0.608133	1.10456e-15	2.12017e-14	DOWN
BTG1	0.610378	1.10913e-15	2.12641e-14	UP
POLE4	0.790176	1.128e-15	2.15957e-14	UP
ARNT	-0.621262	1.13026e-15	2.15957e-14	DOWN
ALG14	0.636076	1.13046e-15	2.15957e-14	UP
ANKRD13A	-0.524185	1.13956e-15	2.17436e-14	DOWN
TMEM208	0.762848	1.25707e-15	2.39575e-14	UP
TNFRSF1A	-0.635608	1.29799e-15	2.4708e-14	DOWN
COA6	0.762549	1.33472e-15	2.53771e-14	UP
ASPHD1	4.0723	1.45685e-15	2.76663e-14	UP
JAGN1	0.672475	1.56309e-15	2.96489e-14	UP
LRRC42	0.712839	1.61137e-15	3.05287e-14	UP
NDUFA1	0.730433	1.61677e-15	3.05949e-14	UP
DUSP10	-1.00492	1.65382e-15	3.12591e-14	DOWN
LRRK1	-1.17179	1.66201e-15	3.1377e-14	DOWN
DHRS7B	0.544937	1.70113e-15	3.20779e-14	UP
NRROS	-1.0615	1.73495e-15	3.26603e-14	DOWN
ITPKB	-0.811922	1.73608e-15	3.26603e-14	DOWN
CLEC4M	-1.38678	1.74045e-15	3.27042e-14	DOWN
BAG1	0.540315	1.86053e-15	3.49197e-14	UP
RANGRF	1.32456	1.87235e-15	3.51005e-14	UP
THEMIS2	-1.11364	1.89455e-15	3.54754e-14	DOWN
TBC1D7	0.757446	2.05408e-15	3.84177e-14	UP
TOMM40L	1.03146	2.05985e-15	3.8481e-14	UP
ZBTB22	0.746243	2.08593e-15	3.89229e-14	UP
FNTA	0.5576	2.19319e-15	4.08768e-14	UP
RPS24	0.768542	2.20548e-15	4.10582e-14	UP
TMC6	-1.41832	2.20808e-15	4.1059e-14	DOWN
TNIK	-1.40239	2.25807e-15	4.19401e-14	DOWN
CIAPIN1	0.499666	2.30637e-15	4.27654e-14	NOT
STMN1	0.881987	2.30783e-15	4.27654e-14	UP
CCL24	-2.63263	2.31061e-15	4.27675e-14	DOWN
TNS1	-0.626646	2.4557e-15	4.54008e-14	DOWN
AVEN	0.646574	2.46829e-15	4.55811e-14	UP
PDCD2	0.394541	2.49907e-15	4.60965e-14	NOT
CRKL	-0.572297	2.53455e-15	4.66973e-14	DOWN
AK2	0.493085	2.56747e-15	4.72497e-14	NOT
NDUFAF6	0.833764	2.57963e-15	4.74192e-14	UP
ANKRD40	-0.644493	2.67866e-15	4.91722e-14	DOWN
PI4KA	-0.749524	2.68112e-15	4.91722e-14	DOWN
CYP7B1	-0.893978	2.73558e-15	5.01138e-14	DOWN
MCF2L	-1.07248	2.84306e-15	5.20235e-14	DOWN
ALDH3A1	2.88764	2.92422e-15	5.34476e-14	UP
RLIM	-0.585709	3.00963e-15	5.48898e-14	DOWN
COPS5	0.504823	3.00995e-15	5.48898e-14	UP
GASK1B	-1.21027	3.15785e-15	5.75215e-14	DOWN
DCTPP1	0.631209	3.17362e-15	5.77433e-14	UP
LIPA	-1.08047	3.18786e-15	5.79369e-14	DOWN
PTP4A2	-0.370629	3.20064e-15	5.81033e-14	NOT
LRR1	0.842376	3.22412e-15	5.84635e-14	UP
PIP4K2A	-0.747311	3.30361e-15	5.98374e-14	DOWN
AKAP11	-0.861566	3.35059e-15	6.062e-14	DOWN
SNX6	-0.501899	3.39572e-15	6.13674e-14	DOWN
DAB2	-0.834553	3.46056e-15	6.24689e-14	DOWN
CYB561D2	0.804108	3.60643e-15	6.50291e-14	UP
PLEC	-1.05117	3.65907e-15	6.59042e-14	DOWN
PIP5K1A	0.587637	3.71838e-15	6.68974e-14	UP
ITGAD	-3.05302	3.76211e-15	6.76086e-14	DOWN
MRPS7	0.498314	3.80681e-15	6.83355e-14	NOT
MYO9B	-0.604944	3.83721e-15	6.88043e-14	DOWN
TMCO1	0.479399	4.06655e-15	7.28352e-14	NOT
BTAF1	-1.02491	4.09924e-15	7.3339e-14	DOWN
COA8	0.738708	4.16963e-15	7.45154e-14	UP
HIP1	-0.462035	4.27299e-15	7.62777e-14	NOT
DONSON	0.95578	4.29368e-15	7.65619e-14	UP
FCN2	-1.06732	4.30204e-15	7.66259e-14	DOWN
HCK	-1.1095	4.30744e-15	7.66371e-14	DOWN
RIPPLY1	1.53358	4.38452e-15	7.79223e-14	UP
CLEC3B	-1.03229	4.40552e-15	7.82089e-14	DOWN
ATP6V1G1	0.438488	4.47476e-15	7.93504e-14	NOT
BOD1	0.546377	4.60103e-15	8.14996e-14	UP
WDPCP	1.31872	4.81126e-15	8.51297e-14	UP
PPA2	0.605356	4.90916e-15	8.67663e-14	UP
TSC2	-0.590336	5.16605e-15	9.12063e-14	DOWN
PPIB	0.890707	5.18421e-15	9.14265e-14	UP
ARHGAP25	-0.83866	5.30988e-15	9.354e-14	DOWN
HFE	0.67405	5.3365e-15	9.39061e-14	UP
PLSCR4	-0.996224	5.34813e-15	9.40078e-14	DOWN
CFAP221	2.53077	5.40555e-15	9.49131e-14	UP
ITGA6	0.93928	5.49667e-15	9.64078e-14	UP
MINDY3	0.617244	5.56455e-15	9.74918e-14	UP
CYP4F11	-0.617869	5.58078e-15	9.76698e-14	DOWN
NMNAT1	0.760105	5.70237e-15	9.96891e-14	UP
ISOC1	0.407397	5.72865e-15	1.0004e-13	NOT
SRSF3	0.622494	5.88652e-15	1.02685e-13	UP
IGSF3	1.75968	5.95199e-15	1.03714e-13	UP
DHX38	-0.412521	6.13159e-15	1.06728e-13	NOT
SSH1	-0.625685	6.22539e-15	1.08244e-13	DOWN
ZNF180	0.721744	6.2834e-15	1.08969e-13	UP
SIN3B	-0.80787	6.28482e-15	1.08969e-13	DOWN
MAIP1	0.38932	6.28748e-15	1.08969e-13	NOT
ZNF140	0.664215	6.53957e-15	1.13216e-13	UP
STMN2	4.79316	6.63652e-15	1.14771e-13	UP
RAB3IL1	-1.06032	6.6857e-15	1.15497e-13	DOWN
PEF1	0.55977	6.76037e-15	1.16662e-13	UP
TMOD3	-0.538485	6.82824e-15	1.17706e-13	DOWN
TP53I11	-0.92812	6.86019e-15	1.18131e-13	DOWN
NDUFS5	0.559835	7.42012e-15	1.27636e-13	UP
VAV3	-1.09937	7.45512e-15	1.281e-13	DOWN
CNOT1	-0.702832	7.46822e-15	1.28189e-13	DOWN
CHCHD1	0.590824	7.69658e-15	1.31967e-13	UP
RNASET2	-0.840262	7.75764e-15	1.32872e-13	DOWN
TOX2	-0.982007	7.92767e-15	1.3564e-13	DOWN
SOX5	-0.985985	7.94495e-15	1.35791e-13	DOWN
ROM1	1.10137	8.03923e-15	1.37256e-13	UP
VLDLR	1.46606	8.06921e-15	1.37622e-13	UP
PSMD7	0.53571	8.11258e-15	1.38215e-13	UP
EFNB2	-1.07477	8.39946e-15	1.42951e-13	DOWN
TRPC5	-1.1456	8.63881e-15	1.46869e-13	DOWN
PPP1R7	0.466714	8.97157e-15	1.52365e-13	NOT
FAIM	0.971973	9.07006e-15	1.53875e-13	UP
ATP1B2	-1.56247	9.17881e-15	1.55556e-13	DOWN
SUFU	-0.625568	9.38611e-15	1.58901e-13	DOWN
GLRX	0.55806	9.48675e-15	1.60436e-13	UP
ARHGAP35	-0.523853	9.81879e-15	1.65877e-13	DOWN
SUSD4	3.14525	1.02561e-14	1.73083e-13	UP
TMEM131	-0.760583	1.02952e-14	1.7356e-13	DOWN
GPR182	-1.1297	1.03765e-14	1.74747e-13	DOWN
ITIH4	0.743956	1.07833e-14	1.81409e-13	UP
SUGT1	0.421521	1.08969e-14	1.83128e-13	NOT
SHROOM2	-0.859411	1.09169e-14	1.83272e-13	DOWN
PFKFB3	-1.08223	1.09594e-14	1.83794e-13	DOWN
IVD	-0.587963	1.09758e-14	1.83877e-13	DOWN
CMIP	-0.831281	1.10173e-14	1.84379e-13	DOWN
GPR89A	1.12595	1.12293e-14	1.87731e-13	UP
GRK2	-0.793186	1.18654e-14	1.98159e-13	DOWN
SERTAD1	0.995793	1.19225e-14	1.98906e-13	UP
SMIM6	1.20859	1.23982e-14	2.06628e-13	UP
PARK7	0.462288	1.25074e-14	2.08231e-13	NOT
COLGALT1	-0.599115	1.30807e-14	2.17552e-13	DOWN
CSF3R	-1.20467	1.31819e-14	2.19007e-13	DOWN
LRRC59	0.720355	1.33541e-14	2.21639e-13	UP
BICDL1	2.05832	1.37279e-14	2.27609e-13	UP
FRRS1	-1.14083	1.37943e-14	2.28473e-13	DOWN
FOXM1	1.94465	1.5e-14	2.48187e-13	UP
GOLGB1	-0.560967	1.50347e-14	2.48505e-13	DOWN
CBL	-0.95721	1.54832e-14	2.55656e-13	DOWN
CCT6A	0.510936	1.55743e-14	2.56896e-13	UP
ARHGEF6	-0.844897	1.56238e-14	2.57448e-13	DOWN
PHF5A	0.552022	1.5726e-14	2.58867e-13	UP
RAB8A	-0.513053	1.61015e-14	2.64777e-13	DOWN
CBY1	0.487203	1.62867e-14	2.67548e-13	NOT
ANAPC16	0.423868	1.67796e-14	2.75364e-13	NOT
TRIB2	-0.757309	1.68738e-14	2.76626e-13	DOWN
THY1	1.67444	1.72398e-14	2.82339e-13	UP
ANKRD18A	6.56334	1.77612e-14	2.90582e-13	UP
C1GALT1C1	0.581192	1.78746e-14	2.92139e-13	UP
ANGPT2	-1.82658	1.79661e-14	2.93336e-13	DOWN
NOTCH1	-1.13873	1.82655e-14	2.97923e-13	DOWN
KDM3B	-0.479195	1.83078e-14	2.9831e-13	NOT
SLC17A5	0.610523	1.83733e-14	2.99074e-13	UP
ABL1	-0.545028	1.85016e-14	3.00858e-13	DOWN
SRSF8	0.498436	1.86456e-14	3.02892e-13	NOT
TMEM258	0.762939	1.8977e-14	3.07964e-13	UP
CDC20	1.87223	1.91146e-14	3.09884e-13	UP
RPS19	0.774777	1.96036e-14	3.17491e-13	UP
RREB1	-0.798736	2.00263e-14	3.24011e-13	DOWN
UBR3	-0.718607	2.04787e-14	3.30997e-13	DOWN
DSCAM	-2.88324	2.13744e-14	3.45127e-13	DOWN
SERF2	0.677515	2.15824e-14	3.48135e-13	UP
AP2A2	-0.491984	2.16897e-14	3.49515e-13	NOT
PIEZO1	-0.900856	2.18397e-14	3.51579e-13	DOWN
BRMS1	0.83557	2.1924e-14	3.52584e-13	UP
TTC1	0.520457	2.25487e-14	3.62267e-13	UP
RPRD2	-0.493881	2.28451e-14	3.66663e-13	NOT
AGPAT3	-0.480841	2.40678e-14	3.85902e-13	NOT
MRPS33	0.537873	2.44476e-14	3.91601e-13	UP
PCMT1	0.32785	2.46632e-14	3.9466e-13	NOT
FAM174B	-0.791903	2.51512e-14	4.02068e-13	DOWN
ANKRD36	5.22106	2.52776e-14	4.03688e-13	UP
TLR4	-0.970756	2.56818e-14	4.09736e-13	DOWN
MYCT1	-0.75763	2.59473e-14	4.1356e-13	DOWN
CHRNE	-1.11735	2.65245e-14	4.22342e-13	DOWN
RRM2	1.92944	2.71312e-14	4.31573e-13	UP
MRPL27	0.70324	2.7192e-14	4.32113e-13	UP
MARK3	0.426833	2.76196e-14	4.3827e-13	NOT
NPY1R	-1.11729	2.7634e-14	4.3827e-13	DOWN
HAT1	0.610719	2.83095e-14	4.48541e-13	UP
COPZ2	0.63514	2.86425e-14	4.53369e-13	UP
ZMAT1	3.66963	2.91399e-14	4.60789e-13	UP
ARHGAP23	-0.790627	2.96802e-14	4.68872e-13	DOWN
ITGAE	0.948803	2.97867e-14	4.70091e-13	UP
RINL	0.987042	2.9859e-14	4.7077e-13	UP
RPL6	0.661317	3.02942e-14	4.77164e-13	UP
PELO	0.573071	3.05904e-14	4.81356e-13	UP
ABHD1	1.12254	3.11323e-14	4.89404e-13	UP
SETD1B	-0.898655	3.11662e-14	4.89458e-13	DOWN
CRTC1	-0.860787	3.21427e-14	5.04302e-13	DOWN
MYLK	-0.769561	3.39315e-14	5.31847e-13	DOWN
PIR	0.7167	3.41358e-14	5.34528e-13	UP
ATP5PO	0.769202	3.44491e-14	5.38909e-13	UP
S100A6	1.12003	3.4993e-14	5.46885e-13	UP
FST	1.36784	3.60431e-14	5.62748e-13	UP
GALC	-0.837426	3.70085e-14	5.77261e-13	DOWN
MINPP1	0.563375	3.73786e-14	5.82468e-13	UP
TNS2	-0.750173	3.78443e-14	5.89153e-13	DOWN
LAMA3	1.4477	3.81224e-14	5.92909e-13	UP
CAMLG	0.524818	3.88371e-14	6.0344e-13	UP
UROD	0.49619	3.96765e-14	6.15887e-13	NOT
B3GNT7	-1.31026	3.9857e-14	6.18091e-13	DOWN
PDGFA	1.73104	4.00171e-14	6.19975e-13	UP
AURKAIP1	1.17221	4.03567e-14	6.24635e-13	UP
GBP4	-0.763884	4.0935e-14	6.32975e-13	DOWN
IFT20	0.576371	4.11204e-14	6.35231e-13	UP
ARHGEF5	0.786548	4.13852e-14	6.38708e-13	UP
GGA3	-0.592194	4.19608e-14	6.46969e-13	DOWN
RPS13	0.69283	4.22462e-14	6.50745e-13	UP
TMEM154	2.28956	4.2292e-14	6.50827e-13	UP
DYNC2LI1	0.823815	4.23526e-14	6.51136e-13	UP
HIPK1	-0.841129	4.24654e-14	6.52246e-13	DOWN
RPP38	0.654573	4.3094e-14	6.61268e-13	UP
PTPN23	-0.676581	4.32264e-14	6.62667e-13	DOWN
CYP2S1	-1.30951	4.37989e-14	6.70803e-13	DOWN
PDCD1LG2	-1.64222	4.43601e-14	6.78751e-13	DOWN
BUD31	0.439685	4.47821e-14	6.84556e-13	NOT
NUMA1	-0.574853	4.48539e-14	6.85002e-13	DOWN
EDA	-0.97841	4.60239e-14	7.02203e-13	DOWN
SHPK	0.784758	4.64531e-14	7.0808e-13	UP
STRN	-0.737302	4.76306e-14	7.2534e-13	DOWN
SEMA4G	-0.750041	4.77231e-14	7.2606e-13	DOWN
ZBED3	-0.885971	4.93383e-14	7.49923e-13	DOWN
PAK1IP1	0.765365	5.00559e-14	7.60112e-13	UP
TMEM50B	0.51869	5.56321e-14	8.439e-13	UP
CYP2C19	-2.66003	5.56787e-14	8.439e-13	DOWN
SERPINB8	0.912927	5.58124e-14	8.45129e-13	UP
CYB5R1	0.485109	5.59077e-14	8.45776e-13	NOT
LARP7	1.67385	5.71347e-14	8.63524e-13	UP
ARSD	0.862154	5.86001e-14	8.84119e-13	UP
ESF1	2.27225	5.86074e-14	8.84119e-13	UP
TIMM17B	0.854422	6.52984e-14	9.84132e-13	UP
ZFAND3	-0.463861	6.54967e-14	9.86196e-13	NOT
VPS39	-0.477197	6.57377e-14	9.88896e-13	NOT
NFU1	0.517088	6.61714e-14	9.94489e-13	UP
PLTP	-1.07178	6.71972e-14	1.00896e-12	DOWN
FBL	0.574699	6.766e-14	1.01496e-12	UP
RELL1	-1.97223	6.81579e-14	1.02148e-12	DOWN
SLC35B3	0.612931	7.17552e-14	1.07439e-12	UP
ATG13	0.480461	7.21216e-14	1.07887e-12	NOT
SMCR8	-0.608421	7.24463e-14	1.08272e-12	DOWN
NHLRC1	0.790913	7.28117e-14	1.08717e-12	UP
MOCS3	-0.598464	7.53382e-14	1.12385e-12	DOWN
HDHD2	0.660681	7.57226e-14	1.12853e-12	UP
RPL32	0.717848	7.60743e-14	1.13272e-12	UP
DCAF8	0.412297	7.85775e-14	1.16891e-12	NOT
JTB	0.583679	8.21295e-14	1.22062e-12	UP
BCAS2	0.449271	8.43895e-14	1.25305e-12	NOT
BTBD9	-0.606464	8.52579e-14	1.26478e-12	DOWN
DBI	0.72813	8.76881e-14	1.29963e-12	UP
BIRC5	1.88097	8.87772e-14	1.31456e-12	UP
CCT5	0.515065	9.06888e-14	1.34163e-12	UP
KLHL29	1.99623	9.1783e-14	1.35656e-12	UP
ARMT1	0.551303	9.42854e-14	1.39227e-12	UP
EFCAB11	0.884892	9.62029e-14	1.41928e-12	UP
CCDC146	1.38168	9.70599e-14	1.43061e-12	UP
COL1A2	1.29229	9.81375e-14	1.44384e-12	UP
PSENEN	0.693846	9.95832e-14	1.46377e-12	UP
VPS26A	-0.368534	1.00467e-13	1.47542e-12	NOT
MPHOSPH6	0.90506	1.02807e-13	1.50839e-12	UP
RPL15	0.472274	1.03427e-13	1.51611e-12	NOT
DNAJA1	0.654747	1.05519e-13	1.54537e-12	UP
ROCK2	-0.716879	1.05722e-13	1.54693e-12	DOWN
PPARA	-0.652754	1.10361e-13	1.61334e-12	DOWN
SKP1	0.442086	1.10736e-13	1.61735e-12	NOT
RASGRP2	-1.55216	1.12878e-13	1.64714e-12	DOWN
TRRAP	-0.827612	1.14044e-13	1.66264e-12	DOWN
FLI1	-0.874009	1.14716e-13	1.67093e-12	DOWN
CLEC1B	-0.979316	1.17068e-13	1.70363e-12	DOWN
TAGLN2	0.831093	1.17196e-13	1.70395e-12	UP
KPNA2	1.10343	1.21789e-13	1.76914e-12	UP
PTBP1	-0.497802	1.23247e-13	1.7887e-12	NOT
KRCC1	0.666902	1.23664e-13	1.79313e-12	UP
JCAD	-0.969835	1.24363e-13	1.80164e-12	DOWN
MAML1	-0.570743	1.26988e-13	1.83802e-12	DOWN
ZNF518B	-1.10133	1.2868e-13	1.86082e-12	DOWN
FBXW2	-0.587461	1.29352e-13	1.86886e-12	DOWN
TM4SF18	-1.01658	1.30686e-13	1.88643e-12	DOWN
CSNK1E	1.10371	1.30984e-13	1.88903e-12	UP
PSMC5	0.602738	1.36781e-13	1.97087e-12	UP
HVCN1	-1.09026	1.37829e-13	1.9842e-12	DOWN
RPF1	0.506549	1.43758e-13	2.06769e-12	UP
SLC23A3	1.84184	1.45291e-13	2.08787e-12	UP
POLR2K	0.505087	1.47159e-13	2.11283e-12	UP
ACAD10	-0.615117	1.49554e-13	2.1453e-12	DOWN
SIGLEC10	-1.3913	1.53236e-13	2.19615e-12	DOWN
COA1	0.563382	1.5461e-13	2.21387e-12	UP
UBE2N	0.385262	1.59627e-13	2.28367e-12	NOT
DDX50	0.458739	1.6319e-13	2.33258e-12	NOT
TMEM63C	-2.49157	1.72845e-13	2.46838e-12	DOWN
B3GNT5	2.39336	1.77218e-13	2.52858e-12	UP
RAB8B	-0.786335	1.78215e-13	2.54055e-12	DOWN
TMEM116	0.71763	1.83442e-13	2.61275e-12	UP
PTPN1	-0.431226	1.84558e-13	2.62632e-12	NOT
BSDC1	0.440305	1.87286e-13	2.66277e-12	NOT
GAK	-0.673736	1.91368e-13	2.71841e-12	DOWN
SNX27	-0.864056	1.92077e-13	2.72607e-12	DOWN
SMOC1	-0.710354	1.9745e-13	2.79985e-12	DOWN
SH3BP5	-0.688523	1.98578e-13	2.81336e-12	DOWN
PDE1B	-1.11893	1.99799e-13	2.82817e-12	DOWN
PNISR	2.93173	2.00885e-13	2.84104e-12	UP
TM4SF4	0.525502	2.014e-13	2.84581e-12	UP
ZNF275	-0.58704	2.07268e-13	2.92616e-12	DOWN
CYTH2	0.726061	2.10862e-13	2.97429e-12	UP
S100A10	0.887877	2.12121e-13	2.98942e-12	UP
SPTLC2	-0.603722	2.14257e-13	3.01631e-12	DOWN
EP400	-0.69264	2.14405e-13	3.01631e-12	DOWN
RNF152	-1.50101	2.29774e-13	3.2297e-12	DOWN
ARFGAP3	0.563113	2.44242e-13	3.43006e-12	UP
MS4A4A	-1.11921	2.48659e-13	3.48904e-12	DOWN
MOGAT3	1.47031	2.62362e-13	3.67811e-12	UP
PSMB10	1.07622	2.65461e-13	3.7183e-12	UP
PABPN1	1.30466	2.69456e-13	3.77097e-12	UP
APP	-0.545646	2.77173e-13	3.8756e-12	DOWN
LACTB	0.453252	2.81322e-13	3.93019e-12	NOT
IL17RB	-1.22691	2.82127e-13	3.93801e-12	DOWN
ESRP2	-0.598272	2.84368e-13	3.96585e-12	DOWN
PPP1R16B	-0.880543	2.85126e-13	3.97297e-12	DOWN
IL16	-0.881404	2.91167e-13	4.05363e-12	DOWN
DUSP1	1.15721	2.91512e-13	4.05492e-12	UP
PCDHGB6	-1.35994	2.94942e-13	4.09909e-12	DOWN
HNRNPUL1	-0.453464	3.03497e-13	4.21434e-12	NOT
RASA3	-0.887303	3.0577e-13	4.23773e-12	DOWN
NIP7	0.442712	3.05838e-13	4.23773e-12	NOT
EXOSC9	0.549816	3.05973e-13	4.23773e-12	UP
RPP14	0.581332	3.13741e-13	4.34157e-12	UP
XYLB	-0.602275	3.14742e-13	4.35167e-12	DOWN
CCNC	0.550346	3.17061e-13	4.37997e-12	UP
MS4A7	-1.30466	3.18417e-13	4.39492e-12	DOWN
UBTF	-0.373403	3.22435e-13	4.44655e-12	NOT
HK3	-1.62525	3.2526e-13	4.48167e-12	DOWN
LTV1	0.605046	3.33253e-13	4.58787e-12	UP
KAZN	-0.865841	3.36867e-13	4.63365e-12	DOWN
ARHGAP42	-0.76266	3.43865e-13	4.72587e-12	DOWN
TCF20	-0.610596	3.56355e-13	4.89334e-12	DOWN
POM121C	-0.549505	3.68002e-13	5.04842e-12	DOWN
ZNF544	0.876875	3.68278e-13	5.04842e-12	UP
PRPF8	-0.720375	3.72426e-13	5.10094e-12	DOWN
PTPRT	-1.82982	3.75336e-13	5.13642e-12	DOWN
RNASEH2B	0.7269	3.79298e-13	5.18621e-12	UP
ARAP3	-0.756327	3.88192e-13	5.30331e-12	DOWN
DKC1	0.468667	3.89778e-13	5.32045e-12	NOT
FBXO22	0.537841	3.94858e-13	5.38522e-12	UP
NOTCH4	-1.10646	3.98664e-13	5.43251e-12	DOWN
THSD4	-0.611382	4.00743e-13	5.45622e-12	DOWN
FKBPL	0.821837	4.01571e-13	5.46286e-12	UP
HDAC9	-1.14874	4.05686e-13	5.50844e-12	DOWN
SNAI2	-1.05406	4.0595e-13	5.50844e-12	DOWN
MAP1LC3A	1.06254	4.07851e-13	5.52957e-12	UP
VWA8	-0.615917	4.08429e-13	5.53273e-12	DOWN
ZCRB1	0.981854	4.13525e-13	5.59705e-12	UP
CD4	-1.18426	4.15849e-13	5.62376e-12	DOWN
IRS1	-0.556347	4.17197e-13	5.63724e-12	DOWN
NXT1	0.750999	4.18205e-13	5.64612e-12	UP
PSMB3	0.533334	4.18581e-13	5.64646e-12	UP
EGR1	-2.50801	4.29805e-13	5.79299e-12	DOWN
UQCRQ	0.669567	4.34672e-13	5.85368e-12	UP
PTPMT1	0.568073	4.49442e-13	6.04395e-12	UP
C5	-1.07792	4.49553e-13	6.04395e-12	DOWN
MTERF3	0.614283	4.56807e-13	6.13635e-12	UP
TSR2	0.456624	4.61564e-13	6.19506e-12	NOT
ZBTB10	-0.747613	4.66444e-13	6.25533e-12	DOWN
PCED1A	-0.679756	4.79294e-13	6.4223e-12	DOWN
MAPRE1	-0.58351	4.82412e-13	6.45869e-12	DOWN
LAMTOR5	0.427982	4.87574e-13	6.52237e-12	NOT
BRD1	-0.709207	5.02804e-13	6.72051e-12	DOWN
NCKAP1L	-1.10916	5.05012e-13	6.7444e-12	DOWN
COPS4	0.448962	5.32363e-13	7.10377e-12	NOT
PILRB	3.57828	5.35636e-13	7.14152e-12	UP
LRMDA	0.552166	5.48296e-13	7.30259e-12	UP
COQ3	0.735467	5.48626e-13	7.30259e-12	UP
MRPS6	0.56665	5.58009e-13	7.42134e-12	UP
LCMT2	0.611783	5.6854e-13	7.55413e-12	UP
GABARAPL2	0.351105	5.68935e-13	7.55413e-12	NOT
GPATCH4	0.882126	5.94187e-13	7.88291e-12	UP
KDM2A	-0.4178	6.09754e-13	8.08276e-12	NOT
FBXO44	0.739913	6.32222e-13	8.37369e-12	UP
TK1	1.16704	6.41977e-13	8.49588e-12	UP
XPNPEP3	-0.814231	6.44835e-13	8.52669e-12	DOWN
SLC22A9	0.646163	6.54808e-13	8.65144e-12	UP
MICU2	0.602843	6.67131e-13	8.807e-12	UP
ATP5ME	0.809583	6.81688e-13	8.99179e-12	UP
GDE1	0.373852	6.85411e-13	9.03348e-12	NOT
ATP6V1E2	1.2172	6.9481e-13	9.14985e-12	UP
COX7C	0.555272	6.9614e-13	9.15985e-12	UP
EIF3C	1.58801	7.15138e-13	9.40213e-12	UP
AK1	1.27581	7.17048e-13	9.41954e-12	UP
ITGB1BP1	0.675646	7.20367e-13	9.44834e-12	UP
TPP2	-0.677753	7.20417e-13	9.44834e-12	DOWN
TRIB3	0.871118	7.27021e-13	9.52718e-12	UP
MED11	0.635315	7.42935e-13	9.72778e-12	UP
RCSD1	-0.889906	7.44084e-13	9.7349e-12	DOWN
RPL39L	1.31123	7.56358e-13	9.88743e-12	UP
PLG	-0.849691	7.75525e-13	1.01297e-11	DOWN
SARDH	-0.659678	7.76921e-13	1.01397e-11	DOWN
KCNQ1	-0.932045	8.08131e-13	1.05385e-11	DOWN
SUN1	-0.455775	8.31984e-13	1.08408e-11	NOT
RUFY1	-0.421598	8.40161e-13	1.09384e-11	NOT
NUSAP1	1.02218	8.42503e-13	1.096e-11	UP
COX6C	0.86466	8.49227e-13	1.10386e-11	UP
CLSTN1	-0.652549	8.56973e-13	1.11303e-11	DOWN
C9orf78	0.696953	8.64181e-13	1.12148e-11	UP
MPV17L2	1.05402	8.68069e-13	1.12562e-11	UP
AAGAB	0.617188	8.79213e-13	1.13849e-11	UP
SAMD4B	-0.465907	8.7941e-13	1.13849e-11	NOT
COL3A1	1.11198	9.02615e-13	1.16759e-11	UP
PSMB2	0.465181	9.0708e-13	1.17242e-11	NOT
SIGLEC14	-2.29304	9.3229e-13	1.20403e-11	DOWN
NDUFC1	0.526064	9.62681e-13	1.24228e-11	UP
CSNK2B	0.73895	9.70626e-13	1.25153e-11	UP
DLL4	-1.01084	1.01133e-12	1.30298e-11	DOWN
ASS1	-1.19117	1.01648e-12	1.30855e-11	DOWN
TRUB2	0.439053	1.0317e-12	1.32708e-11	NOT
EXOSC8	0.5291	1.03391e-12	1.32886e-11	UP
CHTF8	0.529981	1.06585e-12	1.36786e-11	UP
MSI2	-0.50415	1.06596e-12	1.36786e-11	DOWN
IPCEF1	-1.27843	1.07605e-12	1.37972e-11	DOWN
PTRH2	0.537975	1.1006e-12	1.40915e-11	UP
RAB7A	-0.427453	1.10076e-12	1.40915e-11	NOT
ASAP2	-0.921571	1.10678e-12	1.41572e-11	DOWN
ZDHHC7	-0.59855	1.1135e-12	1.42319e-11	DOWN
HMGCS2	-0.700201	1.11868e-12	1.42867e-11	DOWN
CBX5	-0.524911	1.13001e-12	1.44199e-11	DOWN
LILRB2	-1.17514	1.14407e-12	1.45878e-11	DOWN
CIC	-0.873954	1.15408e-12	1.47037e-11	DOWN
SUCNR1	-1.02363	1.17071e-12	1.49038e-11	DOWN
PHKA1	-1.16648	1.19217e-12	1.5165e-11	DOWN
MEGF8	-0.742086	1.20551e-12	1.53226e-11	DOWN
SKP2	-0.796258	1.22445e-12	1.5551e-11	DOWN
SAMD11	1.60331	1.22884e-12	1.55944e-11	UP
PDE7B	-0.91619	1.25752e-12	1.59458e-11	DOWN
CTSL	-0.449385	1.26445e-12	1.6021e-11	NOT
COX7A1	1.40268	1.27815e-12	1.61818e-11	UP
EXOC6B	-0.61352	1.37939e-12	1.74498e-11	DOWN
GPR34	-1.49776	1.38123e-12	1.74593e-11	DOWN
UBE4A	-0.515271	1.42702e-12	1.80239e-11	DOWN
PCSK5	1.15528	1.44373e-12	1.82207e-11	UP
THAP12	0.590743	1.45153e-12	1.83047e-11	UP
FAM193A	-0.494024	1.45609e-12	1.83478e-11	NOT
USP24	-0.594678	1.46036e-12	1.83873e-11	DOWN
LYN	-0.631936	1.48649e-12	1.87016e-11	DOWN
HMGN3	0.566264	1.49584e-12	1.88046e-11	UP
ATF4	0.545964	1.50572e-12	1.8914e-11	UP
AKT3	-0.781819	1.52869e-12	1.91874e-11	DOWN
NMRK1	0.604004	1.53673e-12	1.92733e-11	UP
RBX1	0.558151	1.56217e-12	1.95771e-11	UP
ANKRD36C	5.65139	1.58059e-12	1.97925e-11	UP
CASP6	0.390396	1.58431e-12	1.98236e-11	NOT
CTSB	-0.663756	1.58801e-12	1.98544e-11	DOWN
TAF13	0.813238	1.59611e-12	1.99402e-11	UP
DSC2	-0.84525	1.61983e-12	2.02208e-11	DOWN
OCLN	-0.924431	1.63409e-12	2.0383e-11	DOWN
AMOTL1	-0.767177	1.64196e-12	2.04653e-11	DOWN
FAP	3.60767	1.65061e-12	2.05572e-11	UP
NID1	-0.770735	1.67349e-12	2.0826e-11	DOWN
PPIL1	0.77374	1.67867e-12	2.08742e-11	UP
LIMCH1	-1.11504	1.69375e-12	2.10455e-11	DOWN
HSP90AA1	1.24774	1.70981e-12	2.12286e-11	UP
NDUFS3	0.566828	1.71247e-12	2.12452e-11	UP
L3MBTL3	-1.2854	1.73414e-12	2.14975e-11	DOWN
LARP4B	-0.56785	1.75895e-12	2.17882e-11	DOWN
MMRN1	-1.85142	1.82088e-12	2.2538e-11	DOWN
MYH9	-0.487759	1.85143e-12	2.28984e-11	NOT
SAFB	-0.563186	1.8553e-12	2.29287e-11	DOWN
SNRPB	0.658885	1.87209e-12	2.31183e-11	UP
HOGA1	-0.948233	1.88617e-12	2.32744e-11	DOWN
CAPN2	0.803427	1.89808e-12	2.34034e-11	UP
HDHD3	0.748104	1.90904e-12	2.35204e-11	UP
NME1	0.74141	1.94676e-12	2.39668e-11	UP
AKAP8	-0.64587	1.95446e-12	2.40432e-11	DOWN
HRH1	-1.55877	1.9677e-12	2.41874e-11	DOWN
HIKESHI	0.572601	1.97092e-12	2.42011e-11	UP
CNIH4	0.501441	1.97182e-12	2.42011e-11	UP
HIC1	-1.07614	2.04603e-12	2.50927e-11	DOWN
ATP6V1E1	0.39751	2.05793e-12	2.52194e-11	NOT
FBH1	-0.318044	2.07257e-12	2.53795e-11	NOT
FEN1	0.813657	2.07511e-12	2.53913e-11	UP
NDUFB3	0.539371	2.08064e-12	2.54395e-11	UP
PDAP1	0.552704	2.11447e-12	2.58335e-11	UP
SMUG1	0.559706	2.14335e-12	2.61665e-11	UP
ZNF467	-1.0531	2.15489e-12	2.62873e-11	DOWN
CDKAL1	-0.627065	2.18443e-12	2.66276e-11	DOWN
TRAF4	0.656917	2.28193e-12	2.77949e-11	UP
RFX1	-0.907814	2.29697e-12	2.79569e-11	DOWN
MTA1	-0.770254	2.34545e-12	2.85253e-11	DOWN
HNRNPH2	0.374938	2.39538e-12	2.91106e-11	NOT
IFI44	1.04754	2.50552e-12	3.0426e-11	UP
ASF1A	0.51267	2.52776e-12	3.06729e-11	UP
CCL20	4.78809	2.57245e-12	3.11917e-11	UP
LTB	1.54499	2.57998e-12	3.12594e-11	UP
COMMD7	0.554884	2.66564e-12	3.2273e-11	UP
SMAD6	-0.966331	2.68334e-12	3.24628e-11	DOWN
CLINT1	-0.429971	2.82758e-12	3.41821e-11	NOT
COPRS	0.811558	2.87993e-12	3.47887e-11	UP
OXSM	0.562148	2.89956e-12	3.49995e-11	UP
SERP1	0.510224	2.90772e-12	3.50717e-11	UP
AMER1	-0.700294	2.91717e-12	3.51592e-11	DOWN
ACSM2B	0.663821	2.93055e-12	3.5294e-11	UP
EPHB4	-0.604133	2.98502e-12	3.59231e-11	DOWN
SIGLEC9	-1.06363	3.00559e-12	3.61436e-11	DOWN
HIGD1A	0.557218	3.01127e-12	3.61847e-11	UP
RBM26	0.878944	3.12409e-12	3.75124e-11	UP
IER3IP1	0.427477	3.1498e-12	3.77929e-11	NOT
ZMIZ1	-0.529554	3.19438e-12	3.82991e-11	DOWN
ZNF432	0.985836	3.20957e-12	3.84527e-11	UP
DYNC1H1	-0.693368	3.21721e-12	3.85154e-11	DOWN
ATG10	0.759883	3.24476e-12	3.88163e-11	UP
SIGLEC7	-0.80396	3.29699e-12	3.94118e-11	DOWN
CD2BP2	0.553889	3.32048e-12	3.9663e-11	UP
KANSL2	0.619501	3.37525e-12	4.02873e-11	UP
AKNA	-0.841151	3.40991e-12	4.06709e-11	DOWN
TAT	-1.43352	3.46643e-12	4.13143e-11	DOWN
FITM2	0.660431	3.49884e-12	4.16696e-11	UP
PRKCH	-0.837869	3.5851e-12	4.26654e-11	DOWN
HP1BP3	-0.393646	3.60152e-12	4.2829e-11	NOT
MED8	0.52406	3.62668e-12	4.30964e-11	UP
NAIP	-2.21016	3.64525e-12	4.32849e-11	DOWN
NME6	0.507192	3.67873e-12	4.36503e-11	UP
SNX29	-0.582851	3.72669e-12	4.41868e-11	DOWN
CCL23	-1.56459	3.83758e-12	4.5468e-11	DOWN
RSL1D1	0.393074	3.84877e-12	4.55669e-11	NOT
RPL37	0.691736	3.85394e-12	4.55946e-11	UP
UBE2A	0.379645	3.90946e-12	4.62173e-11	NOT
MRPL32	0.451206	3.9884e-12	4.7116e-11	NOT
PFAS	-0.681195	4.10079e-12	4.84079e-11	DOWN
POLB	0.632655	4.11728e-12	4.8567e-11	UP
TMED9	0.672974	4.15602e-12	4.8988e-11	UP
PIK3R5	-0.950075	4.18236e-12	4.92623e-11	DOWN
EEF1E1	1.18817	4.22015e-12	4.9671e-11	UP
DCBLD2	-0.653789	4.24891e-12	4.99729e-11	DOWN
TMEM263	0.703184	4.42979e-12	5.20622e-11	UP
NCOA2	-0.764918	4.43992e-12	5.2143e-11	DOWN
GON7	0.608673	4.45488e-12	5.22759e-11	UP
DIAPH1	-0.546454	4.45774e-12	5.22759e-11	DOWN
ACOT12	0.756702	4.502e-12	5.27564e-11	UP
HIF1A	-0.723256	4.58998e-12	5.37483e-11	DOWN
AZI2	0.465984	4.66064e-12	5.45359e-11	NOT
PDK3	-0.94976	4.67942e-12	5.47158e-11	DOWN
IL32	1.87201	4.69041e-12	5.48044e-11	UP
SUMF2	0.353697	4.79973e-12	5.60223e-11	NOT
RPL22L1	0.730969	4.80161e-12	5.60223e-11	UP
ZNF302	0.843647	4.87057e-12	5.67856e-11	UP
UBR5	-0.695201	5.23115e-12	6.09454e-11	DOWN
SH3PXD2B	-0.660792	5.25451e-12	6.11732e-11	DOWN
EYA3	-0.597137	5.29752e-12	6.16292e-11	DOWN
BAX	0.913957	5.48337e-12	6.37452e-11	UP
SEMA5A	-0.813226	5.50499e-12	6.39502e-11	DOWN
ZNF212	0.488073	5.52744e-12	6.41646e-11	NOT
IGF2R	-0.609879	5.53316e-12	6.41846e-11	DOWN
TPCN1	-0.448861	5.7027e-12	6.61036e-11	NOT
STT3A	-0.646138	5.76273e-12	6.67512e-11	DOWN
COBLL1	-0.671263	5.7711e-12	6.68e-11	DOWN
SS18L2	0.633403	5.88884e-12	6.81138e-11	UP
SLC15A2	-2.02495	5.90647e-12	6.82686e-11	DOWN
HINT2	0.602564	5.91614e-12	6.83312e-11	UP
AKAP13	-0.588739	5.95818e-12	6.87673e-11	DOWN
TEX264	0.554471	6.02149e-12	6.94481e-11	UP
TMEM81	1.2545	6.19467e-12	7.13942e-11	UP
MAD2L1	1.22299	6.37137e-12	7.33781e-11	UP
NUDT15	0.555753	6.3879e-12	7.35158e-11	UP
GPR65	-1.10388	6.42522e-12	7.38896e-11	DOWN
PRADC1	0.625299	6.42958e-12	7.38896e-11	UP
CKAP4	0.573953	6.61401e-12	7.59548e-11	UP
UBXN2A	0.502125	6.68323e-12	7.66948e-11	UP
WASL	-0.472808	6.69132e-12	7.67329e-11	NOT
DNAJC13	-0.69999	6.7587e-12	7.74503e-11	DOWN
RNF169	-0.674584	6.77253e-12	7.75534e-11	DOWN
YLPM1	-0.397245	6.82685e-12	7.81197e-11	NOT
BCAP31	0.661783	6.95284e-12	7.95048e-11	UP
PJA2	-0.539412	6.9876e-12	7.98455e-11	DOWN
CHMP4A	3.88861	7.02749e-12	8.02442e-11	UP
ATXN7L1	-0.592743	7.04124e-12	8.03442e-11	DOWN
MRPS23	0.438567	7.04632e-12	8.0345e-11	NOT
PSMB5	0.515301	7.11418e-12	8.10613e-11	UP
ZNF852	-1.57596	7.41189e-12	8.43936e-11	DOWN
GSTZ1	0.730894	7.46214e-12	8.49057e-11	UP
NHSL1	-0.850666	7.59158e-12	8.62563e-11	DOWN
EML4	-0.504905	7.83575e-12	8.89676e-11	DOWN
ZMAT2	0.443755	7.94629e-12	9.0159e-11	NOT
CCNB1	1.04549	7.99768e-12	9.0678e-11	UP
CCDC92	-0.475587	8.04375e-12	9.11361e-11	NOT
TLR1	-0.999812	8.08992e-12	9.15946e-11	DOWN
TMEM129	0.791795	8.11873e-12	9.18559e-11	UP
UGT2B4	0.629091	8.13599e-12	9.19865e-11	UP
TMEM26	-1.08085	8.16172e-12	9.22125e-11	DOWN
ZNF217	-0.867739	8.20593e-12	9.26469e-11	DOWN
CLCN4	-0.622383	8.29503e-12	9.35871e-11	DOWN
C22orf46	-0.611021	8.32683e-12	9.38799e-11	DOWN
XPO4	-0.69376	8.38478e-12	9.4467e-11	DOWN
BLOC1S1	0.714977	8.84121e-12	9.95395e-11	UP
UNC93B1	-0.838841	8.85987e-12	9.96798e-11	DOWN
CA12	4.04236	8.9846e-12	1.01012e-10	UP
NKAPD1	0.60981	9.12969e-12	1.02572e-10	UP
SLC23A2	-1.04985	9.45117e-12	1.06109e-10	DOWN
ARID4B	2.2363	9.52496e-12	1.06863e-10	UP
LRBA	-0.68258	9.58654e-12	1.07479e-10	DOWN
CCM2	0.624753	9.75393e-12	1.09279e-10	UP
SERPINB9	-0.89896	9.80561e-12	1.09782e-10	DOWN
MMP9	2.87261	9.8485e-12	1.10136e-10	UP
HMGN4	0.654304	9.85092e-12	1.10136e-10	UP
HPF1	0.505993	9.92671e-12	1.10906e-10	UP
EPOR	-0.905927	1.00829e-11	1.12572e-10	DOWN
CWF19L2	2.01103	1.01124e-11	1.12824e-10	UP
DUT	0.593807	1.01228e-11	1.12861e-10	UP
PTPRO	-1.27203	1.01541e-11	1.13093e-10	DOWN
MAP3K3	-0.484742	1.01577e-11	1.13093e-10	NOT
ZNF384	-0.414513	1.02138e-11	1.13639e-10	NOT
AHI1	1.57959	1.02342e-11	1.13788e-10	UP
ATP7B	-0.703135	1.0255e-11	1.1394e-10	DOWN
SLC39A7	0.623811	1.03032e-11	1.14396e-10	UP
SPRED1	-0.78012	1.03928e-11	1.15312e-10	DOWN
ALDH4A1	0.606213	1.04209e-11	1.15543e-10	UP
ZNF710	-0.843704	1.07005e-11	1.18549e-10	DOWN
NIFK	0.447847	1.07068e-11	1.18549e-10	NOT
C3AR1	-1.08309	1.07332e-11	1.1876e-10	DOWN
EFNB1	-0.634918	1.08196e-11	1.19634e-10	DOWN
AFF3	-1.32891	1.09097e-11	1.20547e-10	DOWN
TOR3A	0.817593	1.11953e-11	1.23617e-10	UP
PIN4	0.832697	1.13761e-11	1.25528e-10	UP
SLC25A32	-0.532356	1.14694e-11	1.26471e-10	DOWN
NDUFB2	0.532737	1.15727e-11	1.27522e-10	UP
TNFSF14	1.51863	1.16669e-11	1.28427e-10	UP
NCOA6	-0.461606	1.16708e-11	1.28427e-10	NOT
TRMT12	0.567765	1.17836e-11	1.29579e-10	UP
IRF2	-0.433924	1.18061e-11	1.29738e-10	NOT
DIPK2A	-0.819821	1.19138e-11	1.30832e-10	DOWN
ZBTB8A	1.34932	1.19789e-11	1.31457e-10	UP
CD33	-1.23431	1.20456e-11	1.32098e-10	DOWN
ADD3	-0.731644	1.21982e-11	1.33681e-10	DOWN
SYF2	0.686737	1.22089e-11	1.33707e-10	UP
DAPK1	-0.705394	1.2265e-11	1.3423e-10	DOWN
RARRES1	1.17487	1.25648e-11	1.37417e-10	UP
CASP4	0.601045	1.25763e-11	1.37449e-10	UP
KIDINS220	-0.541724	1.26758e-11	1.38348e-10	DOWN
ANKRD29	1.36688	1.27095e-11	1.38623e-10	UP
AACS	0.804056	1.29075e-11	1.40687e-10	UP
ARPC5L	0.514596	1.29771e-11	1.41349e-10	UP
F7	-0.662421	1.30192e-11	1.41712e-10	DOWN
PTPRN2	-1.01691	1.31921e-11	1.43496e-10	DOWN
ARPC4	0.661832	1.32024e-11	1.43511e-10	UP
MDH1	0.540368	1.32751e-11	1.44173e-10	UP
TP53	-0.42531	1.32812e-11	1.44173e-10	NOT
PXMP4	0.523382	1.32942e-11	1.44217e-10	UP
NF2	-0.515964	1.36608e-11	1.48094e-10	DOWN
UTP20	-0.568879	1.36758e-11	1.48156e-10	DOWN
SRA1	0.690064	1.38533e-11	1.49978e-10	UP
LRRC69	3.56191	1.39906e-11	1.51281e-10	UP
MAN1C1	-0.900279	1.39925e-11	1.51281e-10	DOWN
RPL37A	0.609494	1.408e-11	1.52125e-10	UP
MARF1	-0.559828	1.41752e-11	1.5305e-10	DOWN
RBFOX2	-0.4415	1.42022e-11	1.53239e-10	NOT
ATRN	-0.719795	1.43587e-11	1.54823e-10	DOWN
RAPH1	-0.85867	1.44047e-11	1.55215e-10	DOWN
INKA2	0.962335	1.45154e-11	1.56304e-10	UP
SIK2	-0.588277	1.46773e-11	1.57941e-10	DOWN
FNIP2	-0.999968	1.47976e-11	1.59128e-10	DOWN
USP19	-0.41341	1.48531e-11	1.59619e-10	NOT
MPDU1	0.621505	1.49236e-11	1.60269e-10	UP
ACTR6	0.560577	1.51566e-11	1.62662e-10	UP
NDUFAF1	0.457966	1.52827e-11	1.63906e-10	NOT
ESYT2	-0.493961	1.56075e-11	1.67279e-10	NOT
BAHCC1	-0.794391	1.56969e-11	1.68124e-10	DOWN
PCNX1	-0.606806	1.64676e-11	1.76262e-10	DOWN
TMEM184C	-0.480311	1.66716e-11	1.78326e-10	NOT
UTP3	0.380209	1.69616e-11	1.81308e-10	NOT
UPF3B	2.44812	1.70381e-11	1.82004e-10	UP
MYL12A	0.49878	1.711e-11	1.82651e-10	NOT
DENND10	0.669928	1.72344e-11	1.83857e-10	UP
CCAR1	1.71498	1.72783e-11	1.84203e-10	UP
MTMR1	-0.500846	1.74602e-11	1.86018e-10	DOWN
F8	-0.760561	1.7504e-11	1.86291e-10	DOWN
GEMIN7	0.628623	1.75089e-11	1.86291e-10	UP
C11orf68	0.661206	1.75213e-11	1.86298e-10	UP
ESD	0.483119	1.75383e-11	1.86356e-10	NOT
TGFBRAP1	-0.439187	1.77037e-11	1.87989e-10	NOT
SUMO4	3.01981	1.80207e-11	1.91229e-10	UP
USP7	-0.347179	1.80603e-11	1.91523e-10	NOT
UBR2	-0.592609	1.82897e-11	1.93828e-10	DOWN
HIVEP1	-1.01175	1.85401e-11	1.96351e-10	DOWN
SBF2	-0.706287	1.8761e-11	1.9856e-10	DOWN
NUDC	0.560658	1.88385e-11	1.99249e-10	UP
FANCG	0.796631	1.88616e-11	1.99362e-10	UP
SSH3	-0.596686	1.89621e-11	2.00292e-10	DOWN
SORBS2	0.591304	1.9336e-11	2.04108e-10	UP
ORMDL2	0.645997	1.94248e-11	2.04911e-10	UP
SIPA1L3	-1.02992	1.9633e-11	2.06971e-10	DOWN
SREK1	2.18895	1.97787e-11	2.0837e-10	UP
CREB3	0.667473	2.04636e-11	2.15445e-10	UP
CKAP5	-0.619605	2.05784e-11	2.16511e-10	DOWN
ZNF688	1.00598	2.10188e-11	2.20999e-10	UP
MMRN2	-0.805787	2.10325e-11	2.20999e-10	DOWN
CORO1B	-0.867033	2.12069e-11	2.22686e-10	DOWN
SLC51B	2.5486	2.16331e-11	2.27013e-10	UP
RAB29	0.609555	2.23765e-11	2.34661e-10	UP
CBX1	0.450401	2.24662e-11	2.35449e-10	NOT
UBE2V2	0.430289	2.25739e-11	2.36423e-10	NOT
CCDC18	2.5836	2.27631e-11	2.38249e-10	UP
CDK1	1.72781	2.29074e-11	2.39598e-10	UP
AMOTL2	-0.625149	2.29218e-11	2.39598e-10	DOWN
MKNK2	-0.656642	2.31402e-11	2.41723e-10	DOWN
NDUFAF4	0.556851	2.36117e-11	2.46489e-10	UP
GTF2H3	0.516611	2.42981e-11	2.53489e-10	UP
GIMAP4	-0.766968	2.49621e-11	2.60247e-10	DOWN
RPL31	0.51649	2.49926e-11	2.60396e-10	UP
ATP5F1E	0.55825	2.5089e-11	2.61231e-10	UP
SERPINA7	0.770019	2.53225e-11	2.63492e-10	UP
IPO8	-0.467804	2.56761e-11	2.66999e-10	NOT
SLC13A3	1.09918	2.56941e-11	2.67012e-10	UP
MACROH2A2	1.18043	2.58062e-11	2.67857e-10	UP
SLIRP	0.550922	2.58087e-11	2.67857e-10	UP
RPUSD4	-0.433724	2.62764e-11	2.72535e-10	NOT
SNRPB2	0.604273	2.63889e-11	2.73525e-10	UP
TCEAL4	0.453099	2.65707e-11	2.75232e-10	NOT
PRKAG1	0.399603	2.6888e-11	2.78339e-10	NOT
DBF4	1.04371	2.70004e-11	2.79323e-10	UP
NAA10	0.869155	2.77745e-11	2.86981e-10	UP
HAUS1	0.728049	2.77764e-11	2.86981e-10	UP
SNRPA1	0.699316	2.78836e-11	2.87904e-10	UP
UCKL1	-0.58798	2.80329e-11	2.89259e-10	DOWN
SPINK1	4.7986	2.86006e-11	2.94927e-10	UP
TMPPE	-1.54181	2.86291e-11	2.95032e-10	DOWN
ENPP1	-0.679748	2.93034e-11	3.01697e-10	DOWN
EIF1	0.430127	2.93134e-11	3.01697e-10	NOT
PELI1	-0.667973	2.96504e-11	3.0497e-10	DOWN
STK35	-0.640059	2.97219e-11	3.0551e-10	DOWN
MRPL54	0.712206	2.9872e-11	3.06857e-10	UP
NFE2L1	-0.497607	3.00907e-11	3.08905e-10	NOT
ATP6V1F	0.652594	3.07069e-11	3.1503e-10	UP
GGH	0.576291	3.07423e-11	3.15192e-10	UP
DDIT4	1.18384	3.09713e-11	3.17338e-10	UP
ZC2HC1C	0.843111	3.11562e-11	3.18881e-10	UP
PHYKPL	0.498316	3.11616e-11	3.18881e-10	NOT
ACER3	0.879047	3.12018e-11	3.19089e-10	UP
MAP1S	-1.08503	3.12438e-11	3.19315e-10	DOWN
KCTD11	0.54714	3.12794e-11	3.19476e-10	UP
CFAP36	0.656884	3.20993e-11	3.27641e-10	UP
ZNF44	0.689127	3.25084e-11	3.31607e-10	UP
UGT3A2	2.0328	3.25987e-11	3.32316e-10	UP
PBDC1	0.94331	3.29851e-11	3.36042e-10	UP
ZER1	-0.432841	3.30331e-11	3.36318e-10	NOT
CLIC2	-0.86655	3.30839e-11	3.36622e-10	DOWN
MRPS5	0.540488	3.33644e-11	3.39261e-10	UP
PBK	3.15899	3.39981e-11	3.45486e-10	UP
GPN1	0.498954	3.40713e-11	3.46011e-10	NOT
GINS2	1.21287	3.43148e-11	3.48264e-10	UP
TIPRL	0.461381	3.45876e-11	3.50811e-10	NOT
CCDC12	0.781026	3.47869e-11	3.5261e-10	UP
PRKACA	-0.52459	3.48719e-11	3.53079e-10	DOWN
BLOC1S2	0.412399	3.48771e-11	3.53079e-10	NOT
SKAP1	0.729454	3.49277e-11	3.53368e-10	UP
GORAB	0.798998	3.51804e-11	3.55477e-10	UP
LDB1	-0.568868	3.5296e-11	3.56421e-10	DOWN
TMEM14C	0.380911	3.5423e-11	3.57479e-10	NOT
ARFGEF1	-0.551334	3.62767e-11	3.65864e-10	DOWN
PHF12	-0.396258	3.65723e-11	3.68614e-10	NOT
DPH5	0.553805	3.73916e-11	3.76635e-10	UP
KCNC4	-1.05383	3.84356e-11	3.86909e-10	DOWN
GTF2A1	-0.610816	3.87567e-11	3.89897e-10	DOWN
CTNND1	-0.590356	3.95576e-11	3.97705e-10	DOWN
FSTL3	1.19529	4.00138e-11	4.0204e-10	UP
ADA2	-1.12128	4.01733e-11	4.0339e-10	DOWN
SRSF11	2.40061	4.04459e-11	4.05874e-10	UP
NAP1L1	0.51147	4.07184e-11	4.08353e-10	UP
SMARCE1	0.362599	4.09454e-11	4.10374e-10	NOT
SUSD1	-1.0196	4.11046e-11	4.11712e-10	DOWN
SYS1	0.491108	4.21582e-11	4.22003e-10	NOT
GRIA3	0.959254	4.22119e-11	4.22276e-10	UP
ACTN1	-0.585057	4.2298e-11	4.22875e-10	DOWN
CBFB	-0.557787	4.30624e-11	4.30249e-10	DOWN
CHPT1	0.462564	4.37274e-11	4.36622e-10	NOT
COG5	-0.48774	4.42081e-11	4.41147e-10	NOT
SPR	0.526636	4.43899e-11	4.42687e-10	UP
PROX1	-0.63201	4.49053e-11	4.47549e-10	DOWN
SLC35A1	0.556967	4.52377e-11	4.50582e-10	UP
TRAPPC4	0.475174	4.66603e-11	4.64464e-10	NOT
ING1	-0.527817	4.76058e-11	4.73581e-10	DOWN
AARSD1	4.23573	4.76492e-11	4.73721e-10	UP
LPL	3.3086	4.78605e-11	4.75527e-10	UP
RPL11	0.58633	4.78961e-11	4.75587e-10	UP
PCBP4	0.785116	4.82365e-11	4.78671e-10	UP
SURF1	0.517955	4.8757e-11	4.83537e-10	UP
TMEM199	0.589764	4.90395e-11	4.86039e-10	UP
ZNF394	0.486309	4.92775e-11	4.88096e-10	NOT
RAPGEF2	-0.683694	4.99121e-11	4.94077e-10	DOWN
OSER1	0.463381	5.16548e-11	5.11013e-10	NOT
PTGDS	1.84258	5.2628e-11	5.20321e-10	UP
ZBTB46	-0.844132	5.34702e-11	5.28323e-10	DOWN
GPM6A	-0.913341	5.3564e-11	5.28924e-10	DOWN
MAGED2	0.561048	5.38478e-11	5.31399e-10	UP
ACE	-1.36913	5.47768e-11	5.40235e-10	DOWN
NR5A2	-0.540443	5.50347e-11	5.42447e-10	DOWN
KIF2A	-0.658046	5.58405e-11	5.50051e-10	DOWN
BIN3	0.653713	5.59495e-11	5.50787e-10	UP
BICD2	-0.502618	5.71834e-11	5.6259e-10	DOWN
FUNDC1	0.506048	5.7659e-11	5.66921e-10	UP
TSEN15	0.498987	5.7777e-11	5.67734e-10	NOT
NDUFA9	0.585534	5.91493e-11	5.80863e-10	UP
KLF3	-0.640037	6.05769e-11	5.94225e-10	DOWN
MADD	-0.503192	6.05839e-11	5.94225e-10	DOWN
DDR2	-1.04985	6.2039e-11	6.08126e-10	DOWN
ELMOD2	0.554474	6.31582e-11	6.18514e-10	UP
TMEM203	0.485935	6.31758e-11	6.18514e-10	NOT
KCNH7	-1.97832	6.37336e-11	6.23596e-10	DOWN
AGO1	-0.429388	6.40222e-11	6.26039e-10	NOT
AVIL	3.02971	6.42807e-11	6.28183e-10	UP
SPATA18	1.44365	6.44059e-11	6.28748e-10	UP
ANKRD49	0.935902	6.44168e-11	6.28748e-10	UP
NIPSNAP3A	0.544436	6.48671e-11	6.32759e-10	UP
VSIG10	0.575591	6.63767e-11	6.47092e-10	UP
GJB2	0.829838	6.71705e-11	6.54434e-10	UP
SLC25A3	0.353088	6.92541e-11	6.74326e-10	NOT
APOL1	0.679746	6.93661e-11	6.75006e-10	UP
SNX18	-0.512681	6.95755e-11	6.76635e-10	DOWN
SNORC	1.27177	6.99252e-11	6.79624e-10	UP
SETD1A	-0.560174	7.01131e-11	6.81038e-10	DOWN
TPCN2	-0.609776	7.19549e-11	6.98506e-10	DOWN
CLDN23	-0.684258	7.2325e-11	7.015e-10	DOWN
COMMD1	0.523943	7.23506e-11	7.015e-10	UP
ATG2A	-0.696464	7.26118e-11	7.03608e-10	DOWN
GLA	0.525587	7.31171e-11	7.08077e-10	UP
VAMP3	-0.510895	7.40555e-11	7.16733e-10	DOWN
CUX2	-1.34106	7.41683e-11	7.17392e-10	DOWN
PMS2	-0.618546	7.55974e-11	7.30775e-10	DOWN
SYNE4	1.01125	7.7069e-11	7.44552e-10	UP
ATP5IF1	0.533443	7.77998e-11	7.5071e-10	UP
PSMD1	0.674733	7.79774e-11	7.51972e-10	UP
MEFV	-2.14362	7.81501e-11	7.53185e-10	DOWN
NR2C2AP	0.760295	7.84804e-11	7.55915e-10	UP
ZNF490	-1.10147	7.89404e-11	7.5989e-10	DOWN
MBP	-0.487529	7.94599e-11	7.64433e-10	NOT
ATP5F1C	0.432477	7.9978e-11	7.68957e-10	NOT
HELZ	-0.842138	8.00938e-11	7.6961e-10	DOWN
PREB	0.611869	8.08523e-11	7.76433e-10	UP
MAX	-0.43649	8.125e-11	7.79786e-10	NOT
SNX30	-0.599957	8.28154e-11	7.94336e-10	DOWN
RNF25	0.54993	8.39537e-11	8.04774e-10	UP
RNF170	0.380609	8.47706e-11	8.1212e-10	NOT
SOS1	-0.507397	8.53629e-11	8.16976e-10	DOWN
TAF7	0.355019	8.53792e-11	8.16976e-10	NOT
SMURF1	-0.473602	8.57241e-11	8.19788e-10	NOT
IL2RB	-0.937783	8.6057e-11	8.22482e-10	DOWN
AFTPH	0.450543	8.62446e-11	8.23784e-10	NOT
ARPC1B	0.941953	8.80241e-11	8.39943e-10	UP
DNAJC2	1.11606	8.80409e-11	8.39943e-10	UP
KLHL7	0.439316	8.88185e-11	8.46859e-10	NOT
CEBPG	0.419225	9.07671e-11	8.64926e-10	NOT
PLXNB1	-0.549315	9.20658e-11	8.76781e-10	DOWN
SMC4	1.34783	9.30177e-11	8.85321e-10	UP
LGALS3	1.2859	9.40996e-11	8.95088e-10	UP
NSMCE4A	0.408578	9.54394e-11	9.07296e-10	NOT
TSSC4	1.06628	9.55285e-11	9.07606e-10	UP
FNTB	0.839881	9.66933e-11	9.18129e-10	UP
SCPEP1	0.620495	9.87805e-11	9.37394e-10	UP
ANKHD1-EIF4EBP3	1.81489	9.98518e-11	9.47001e-10	UP
MIR1915HG	-0.795243	1.00959e-10	9.56932e-10	DOWN
TOR1AIP2	-0.692037	1.01526e-10	9.61743e-10	DOWN
AOX1	-0.82552	1.028e-10	9.73237e-10	DOWN
KATNA1	0.496112	1.02983e-10	9.74396e-10	NOT
ZFPM1	-1.12981	1.03216e-10	9.76024e-10	DOWN
NDUFB9	0.616449	1.0374e-10	9.80408e-10	UP
PALM3	0.789133	1.04112e-10	9.83343e-10	UP
IVNS1ABP	-0.513773	1.04912e-10	9.90318e-10	DOWN
METTL23	0.697192	1.0623e-10	1.00217e-09	UP
FBXO2	1.3656	1.0653e-10	1.00441e-09	UP
PLAAT4	0.885774	1.07505e-10	1.01291e-09	UP
RNF8	0.479532	1.07558e-10	1.01291e-09	NOT
COMP	5.7504	1.07744e-10	1.01407e-09	UP
ZNF445	-0.67857	1.09246e-10	1.0276e-09	DOWN
LARS2	-0.526391	1.1054e-10	1.03917e-09	DOWN
NDST1	-0.571214	1.11123e-10	1.04404e-09	DOWN
WWOX	-0.541714	1.11533e-10	1.04728e-09	DOWN
HYAL3	0.993791	1.12071e-10	1.05172e-09	UP
AGAP9	2.31573	1.12154e-10	1.05188e-09	UP
ADAMTSL3	-0.636117	1.13455e-10	1.06346e-09	DOWN
SLC25A28	0.505675	1.14253e-10	1.06983e-09	UP
TMEM230	0.475431	1.14333e-10	1.06983e-09	NOT
FPR2	-2.20044	1.14334e-10	1.06983e-09	DOWN
PANK4	-0.558233	1.1472e-10	1.07282e-09	DOWN
APBB2	-0.575052	1.15497e-10	1.07945e-09	DOWN
GNPAT	0.474216	1.17309e-10	1.09575e-09	NOT
MYO16	-0.935855	1.17651e-10	1.0983e-09	DOWN
AQP1	1.2033	1.17789e-10	1.09896e-09	UP
SLC12A6	-0.702066	1.17968e-10	1.09998e-09	DOWN
NRP1	-0.565714	1.18401e-10	1.10338e-09	DOWN
NENF	0.662517	1.18919e-10	1.10757e-09	UP
PLP2	1.10683	1.19246e-10	1.10997e-09	UP
GSTO1	0.531371	1.194e-10	1.11076e-09	UP
SF3B5	0.573146	1.2092e-10	1.12424e-09	UP
IDI1	1.17981	1.21499e-10	1.12898e-09	UP
NCEH1	-0.958091	1.2228e-10	1.13558e-09	DOWN
TAB1	-0.430784	1.23523e-10	1.14646e-09	NOT
ARL2BP	0.441182	1.24119e-10	1.15133e-09	NOT
HSBP1	0.408905	1.24263e-10	1.15179e-09	NOT
NUP205	-0.562429	1.24312e-10	1.15179e-09	DOWN
A1CF	-0.539751	1.25528e-10	1.16238e-09	DOWN
ZC3H15	0.766278	1.26512e-10	1.17082e-09	UP
SLC39A1	0.474444	1.26821e-10	1.173e-09	NOT
COMMD4	0.753668	1.30426e-10	1.20565e-09	UP
YWHAE	-0.339804	1.3179e-10	1.21756e-09	NOT
TLR8	-1.33165	1.32549e-10	1.22387e-09	DOWN
ARPP19	-0.481863	1.33788e-10	1.2346e-09	NOT
TUBA1C	0.73383	1.34884e-10	1.244e-09	UP
PLD3	-0.696005	1.36006e-10	1.25363e-09	DOWN
POLA1	-0.60355	1.36956e-10	1.26126e-09	DOWN
RRAS2	0.402907	1.36991e-10	1.26126e-09	NOT
PRR4	3.95411	1.38222e-10	1.27187e-09	UP
WNK1	-0.534869	1.39452e-10	1.28245e-09	DOWN
ADAP2	-0.911834	1.40183e-10	1.28843e-09	DOWN
FAM133B	2.34001	1.4066e-10	1.29207e-09	UP
PSMB4	0.407469	1.43497e-10	1.31738e-09	NOT
UTP18	0.373039	1.45921e-10	1.33887e-09	NOT
WDR73	0.705462	1.46997e-10	1.34797e-09	UP
MAST1	-1.93759	1.47576e-10	1.35252e-09	DOWN
PSMG1	0.507705	1.48394e-10	1.35923e-09	UP
FPR1	-1.53338	1.48897e-10	1.36307e-09	DOWN
DAAM2	-0.685244	1.50791e-10	1.37962e-09	DOWN
RGS5	-0.860837	1.5246e-10	1.3941e-09	DOWN
CAMK2D	-0.386256	1.55866e-10	1.42442e-09	NOT
RPL36	0.827448	1.56013e-10	1.42496e-09	UP
MACROH2A1	0.419499	1.57321e-10	1.43609e-09	NOT
LOXL4	1.57545	1.58209e-10	1.44338e-09	UP
TMSB10	0.776943	1.63037e-10	1.48658e-09	UP
SPI1	-1.16185	1.65608e-10	1.50917e-09	DOWN
TDG	1.41395	1.66953e-10	1.52056e-09	UP
HCLS1	-0.715191	1.68149e-10	1.53059e-09	DOWN
DNAJC11	-0.392979	1.70444e-10	1.55059e-09	NOT
HERC1	-0.753489	1.72655e-10	1.56926e-09	DOWN
SSR4	0.697779	1.72691e-10	1.56926e-09	UP
P2RY8	-1.02578	1.75757e-10	1.59622e-09	DOWN
SPP2	0.887169	1.79251e-10	1.62703e-09	UP
TRPM8	0.754035	1.79502e-10	1.62839e-09	UP
RBBP8	0.583598	1.80147e-10	1.63332e-09	UP
NKIRAS1	0.450932	1.8046e-10	1.63523e-09	NOT
ZNF532	-0.948567	1.81439e-10	1.64318e-09	DOWN
CWC15	0.39152	1.8588e-10	1.68245e-09	NOT
FBXL14	-0.691231	1.87484e-10	1.69601e-09	DOWN
PRKCA	-0.701041	1.87812e-10	1.69736e-09	DOWN
CD44	-0.928211	1.87844e-10	1.69736e-09	DOWN
PCDHGB7	-1.2394	1.8966e-10	1.7128e-09	DOWN
MYL6B	0.68745	1.91816e-10	1.7313e-09	UP
WIZ	-0.584229	1.92444e-10	1.73531e-09	DOWN
DERL1	0.445978	1.92476e-10	1.73531e-09	NOT
NSA2	0.462629	1.93489e-10	1.74346e-09	NOT
DHRS7	0.816457	1.93798e-10	1.74527e-09	UP
GREB1	-0.940795	1.95725e-10	1.76164e-09	DOWN
CCNA2	1.71561	1.96378e-10	1.76652e-09	UP
SYNM	-0.919482	2.01094e-10	1.80748e-09	DOWN
PPP1R18	-0.57259	2.01156e-10	1.80748e-09	DOWN
ZNF57	0.861748	2.01627e-10	1.81027e-09	UP
ERC1	-0.601477	2.01692e-10	1.81027e-09	DOWN
ADCY9	-0.4731	2.01904e-10	1.81116e-09	NOT
EXOSC3	0.57635	2.03355e-10	1.82316e-09	UP
TGFB1	-1.02214	2.06074e-10	1.84651e-09	DOWN
PLAC8	-0.876966	2.0634e-10	1.84786e-09	DOWN
TRAF6	-0.563914	2.06821e-10	1.85113e-09	DOWN
PHOSPHO2	1.31444	2.07988e-10	1.86004e-09	UP
EDN2	2.46531	2.08071e-10	1.86004e-09	UP
FRMD4B	-0.622804	2.08226e-10	1.86004e-09	DOWN
TBP	-0.585403	2.08279e-10	1.86004e-09	DOWN
RAB39A	-2.36104	2.09633e-10	1.87109e-09	DOWN
CASC3	-0.347461	2.09889e-10	1.87233e-09	NOT
ECE1	-0.596563	2.11203e-10	1.88301e-09	DOWN
CGNL1	-0.474961	2.1289e-10	1.897e-09	NOT
TNFRSF1B	-0.695682	2.15368e-10	1.91802e-09	DOWN
BPGM	0.467234	2.21833e-10	1.9745e-09	NOT
ADCK2	0.731141	2.22958e-10	1.98342e-09	UP
PTPRM	-0.681083	2.235e-10	1.98714e-09	DOWN
ETV7	1.61396	2.23714e-10	1.98794e-09	UP
GSK3B	-0.341671	2.26422e-10	2.01089e-09	NOT
LSM14B	-0.434524	2.27141e-10	2.01615e-09	NOT
BLOC1S5	0.494426	2.28349e-10	2.02577e-09	NOT
LILRA2	-1.28784	2.29634e-10	2.03604e-09	DOWN
PLIN2	0.862665	2.31095e-10	2.04786e-09	UP
MYO7A	-0.568363	2.37834e-10	2.10642e-09	DOWN
LUC7L3	2.29528	2.39964e-10	2.12411e-09	UP
CD200R1	-1.45545	2.40282e-10	2.12576e-09	DOWN
FAM220A	0.482609	2.40558e-10	2.12703e-09	NOT
ABCC9	-0.797576	2.42344e-10	2.14123e-09	DOWN
STYXL1	0.5657	2.42431e-10	2.14123e-09	UP
UBE2O	-0.440745	2.4425e-10	2.15611e-09	NOT
MAT2B	-0.453171	2.46419e-10	2.17407e-09	NOT
RELN	-0.978596	2.48797e-10	2.19384e-09	DOWN
HTATSF1	0.379042	2.49347e-10	2.19748e-09	NOT
ADORA3	-1.42886	2.51035e-10	2.21106e-09	DOWN
PIGX	0.562209	2.51163e-10	2.21106e-09	UP
IQSEC1	-0.448615	2.52695e-10	2.22333e-09	NOT
ALS2	-0.562209	2.53604e-10	2.2301e-09	DOWN
NGRN	-0.593758	2.54478e-10	2.23657e-09	DOWN
PTK2B	-0.443447	2.60113e-10	2.28484e-09	NOT
CD300A	-0.848376	2.61431e-10	2.29516e-09	DOWN
NSDHL	0.994042	2.66003e-10	2.33403e-09	UP
NPHP3	2.55137	2.7048e-10	2.37202e-09	UP
USP31	-0.782338	2.74027e-10	2.40181e-09	DOWN
SSBP1	0.470129	2.75203e-10	2.41081e-09	NOT
ZC3H13	2.16593	2.79784e-10	2.4496e-09	UP
JADE2	-0.532012	2.83895e-10	2.48288e-09	DOWN
PDS5A	-0.42204	2.85113e-10	2.49218e-09	NOT
STX1B	-0.683755	2.85418e-10	2.49349e-09	DOWN
GKAP1	1.21482	2.89783e-10	2.53025e-09	UP
DDX39A	0.659538	2.94325e-10	2.56851e-09	UP
GLRX3	0.339502	2.96839e-10	2.58904e-09	NOT
MVB12B	-0.570882	2.97826e-10	2.59624e-09	DOWN
SLC30A10	-0.755378	2.99795e-10	2.61199e-09	DOWN
RAVER1	-1.18286	3.02398e-10	2.63324e-09	DOWN
NECAP1	0.539873	3.03921e-10	2.64507e-09	UP
MKKS	0.561227	3.05744e-10	2.6595e-09	UP
KATNBL1	0.573635	3.0699e-10	2.66889e-09	UP
LRRC8C	-0.894163	3.09287e-10	2.6874e-09	DOWN
TMEM86A	-0.73137	3.10006e-10	2.69219e-09	DOWN
LGALS4	1.89141	3.12512e-10	2.71249e-09	UP
HDGF	0.47844	3.1504e-10	2.73274e-09	NOT
TTL	0.455851	3.15185e-10	2.73274e-09	NOT
ZNF799	0.924634	3.24531e-10	2.81225e-09	UP
PLEKHA6	-0.591627	3.2528e-10	2.81722e-09	DOWN
GAR1	0.507634	3.26531e-10	2.82654e-09	UP
UBASH3B	-1.04361	3.28193e-10	2.83939e-09	DOWN
RANBP3	-0.446907	3.29438e-10	2.84862e-09	NOT
IDH3B	-0.351886	3.32651e-10	2.87486e-09	NOT
NR2F1	-0.794598	3.33094e-10	2.87715e-09	DOWN
NDC80	1.95819	3.36187e-10	2.9023e-09	UP
PRICKLE2	-0.781894	3.36864e-10	2.90658e-09	DOWN
NCKIPSD	-0.544759	3.39741e-10	2.92984e-09	DOWN
RHNO1	0.812511	3.49205e-10	3.00822e-09	UP
PRDX4	0.577394	3.5456e-10	3.05271e-09	UP
CMC1	0.35592	3.55697e-10	3.06086e-09	NOT
C6orf163	3.24548	3.72417e-10	3.20302e-09	UP
CDC37L1	0.407113	3.76639e-10	3.2376e-09	NOT
UBE2E2	-0.502454	3.85568e-10	3.31259e-09	DOWN
TXNDC16	-0.721801	3.89658e-10	3.34594e-09	DOWN
HECTD3	-0.382838	3.96147e-10	3.39984e-09	NOT
NEMF	1.90502	3.98047e-10	3.41432e-09	UP
IGF1R	-1.05065	3.98858e-10	3.41945e-09	DOWN
RAC3	1.0734	4.02461e-10	3.4485e-09	UP
ASB8	0.535415	4.06683e-10	3.48282e-09	UP
HINT3	0.338725	4.07415e-10	3.48723e-09	NOT
CCDC167	0.793197	4.08506e-10	3.49471e-09	UP
PIGF	0.673708	4.1287e-10	3.53016e-09	UP
H2AJ	1.08847	4.14379e-10	3.54117e-09	UP
GTF3A	0.514796	4.20609e-10	3.59251e-09	UP
MECP2	-0.31954	4.25658e-10	3.6337e-09	NOT
C16orf91	0.785455	4.26054e-10	3.63515e-09	UP
PREX2	-1.40581	4.2963e-10	3.66372e-09	DOWN
ALG5	0.611354	4.371e-10	3.72543e-09	UP
MRFAP1L1	0.356165	4.37877e-10	3.73008e-09	NOT
MAP3K6	-0.951162	4.43184e-10	3.77329e-09	DOWN
METTL21A	0.638653	4.4503e-10	3.787e-09	UP
ALDH5A1	-0.632375	4.45297e-10	3.78727e-09	DOWN
NUP214	-0.430293	4.47169e-10	3.80118e-09	NOT
WBP4	1.23012	4.51824e-10	3.83871e-09	UP
BIRC3	1.24671	4.53711e-10	3.85271e-09	UP
ELMOD3	0.543285	4.57531e-10	3.88309e-09	UP
SDE2	-0.61103	4.6201e-10	3.91904e-09	DOWN
PRDX5	0.577458	4.69826e-10	3.98323e-09	UP
SAA2	1.99614	4.78285e-10	4.05281e-09	UP
COBL	-0.441809	4.85035e-10	4.10784e-09	NOT
ASNSD1	0.423537	4.87229e-10	4.12425e-09	NOT
PKMYT1	2.16737	4.90318e-10	4.1482e-09	UP
TSFM	0.48032	4.92735e-10	4.16647e-09	NOT
KDM2B	-0.617601	5.00136e-10	4.22682e-09	DOWN
GNG7	-0.673205	5.0221e-10	4.24212e-09	DOWN
ABCC1	-0.916461	5.02665e-10	4.24373e-09	DOWN
RPS6KL1	1.52039	5.05966e-10	4.26935e-09	UP
NCBP3	-0.420771	5.12369e-10	4.32111e-09	NOT
UGT2B7	0.49517	5.17389e-10	4.36116e-09	NOT
ADCY5	-0.76265	5.21802e-10	4.39606e-09	DOWN
DVL3	-0.359828	5.31426e-10	4.47478e-09	NOT
PCDHGA10	-0.827529	5.33926e-10	4.49348e-09	DOWN
KCNMA1	-1.07696	5.34719e-10	4.49779e-09	DOWN
MRPL11	0.514595	5.38091e-10	4.5238e-09	UP
GID8	-0.443505	5.40595e-10	4.54247e-09	NOT
PLB1	-1.23129	5.41037e-10	4.54381e-09	DOWN
HELLS	1.7181	5.49343e-10	4.61116e-09	UP
MRPS25	0.4455	5.51515e-10	4.62696e-09	NOT
CBLL1	-0.443166	5.55203e-10	4.65547e-09	NOT
CEP78	0.982134	5.56864e-10	4.66697e-09	UP
MNS1	2.27983	5.59558e-10	4.6871e-09	UP
SFRP4	2.62625	5.59953e-10	4.68797e-09	UP
KBTBD6	0.662214	5.60861e-10	4.69312e-09	UP
RRAGA	0.296202	5.621e-10	4.70104e-09	NOT
CTSK	1.03776	5.65163e-10	4.7242e-09	UP
GAB3	-1.16779	5.66319e-10	4.7314e-09	DOWN
BTF3L4	0.423162	5.67462e-10	4.73849e-09	NOT
BCL7C	0.871767	5.69007e-10	4.74892e-09	UP
ACTB	-0.571581	5.69517e-10	4.75071e-09	DOWN
ST14	1.07977	5.77316e-10	4.81326e-09	UP
ZCCHC14	-0.64555	5.7837e-10	4.81955e-09	DOWN
MRPS36	0.451307	5.89702e-10	4.91093e-09	NOT
LCMT1	0.49285	5.89947e-10	4.91093e-09	NOT
CIAO2B	0.615202	5.9047e-10	4.91274e-09	UP
SECTM1	-1.08264	5.99372e-10	4.98422e-09	DOWN
ACER2	-1.5221	6.05538e-10	5.03289e-09	DOWN
ELOVL2	0.852024	6.07755e-10	5.0487e-09	UP
MACF1	-0.751152	6.13173e-10	5.09108e-09	DOWN
CRYM	0.793199	6.13863e-10	5.09418e-09	UP
BCKDHB	-0.558446	6.14998e-10	5.10096e-09	DOWN
ANKRD36B	5.20867	6.16364e-10	5.10965e-09	UP
TUBB2A	0.954434	6.19357e-10	5.13182e-09	UP
CDKN1A	1.24991	6.3446e-10	5.25425e-09	UP
GNG2	-0.706962	6.37377e-10	5.27568e-09	DOWN
SCAF4	-0.466943	6.40879e-10	5.30194e-09	NOT
PDCD4	-0.583521	6.60909e-10	5.46483e-09	DOWN
TRAPPC12	-0.54694	6.69409e-10	5.53227e-09	DOWN
GUCY1A1	-0.850929	6.72393e-10	5.55407e-09	DOWN
TRNT1	0.54762	6.91318e-10	5.70746e-09	UP
PECAM1	-0.673255	6.9261e-10	5.71519e-09	DOWN
RAB3D	-0.822164	7.03392e-10	5.80118e-09	DOWN
UBE3B	-0.358276	7.05827e-10	5.81827e-09	NOT
SIRPB1	-1.57286	7.13198e-10	5.87602e-09	DOWN
EIF2B4	0.428511	7.15789e-10	5.89359e-09	NOT
LSM12	-1.08924	7.16064e-10	5.89359e-09	DOWN
CDK9	-0.428545	7.2584e-10	5.97099e-09	NOT
CTSD	1.04714	7.31499e-10	6.01399e-09	UP
NDUFA10	-0.355986	7.31816e-10	6.01399e-09	NOT
GPR160	-1.32142	7.37115e-10	6.05445e-09	DOWN
DLEC1	-1.94026	7.37869e-10	6.05564e-09	DOWN
PCGF6	0.549174	7.38014e-10	6.05564e-09	UP
XPA	0.49224	7.40424e-10	6.07231e-09	NOT
TMEM241	-0.767721	7.42339e-10	6.08491e-09	DOWN
YARS1	0.480616	7.46649e-10	6.11711e-09	NOT
TMEM205	0.646041	7.50661e-10	6.1464e-09	UP
TFG	0.353902	7.50988e-10	6.1464e-09	NOT
AP5S1	0.640918	7.56027e-10	6.18449e-09	UP
RGS19	-1.02402	7.65277e-10	6.25696e-09	DOWN
GNAS	-0.443279	7.65784e-10	6.25793e-09	NOT
CIDEC	2.69663	7.7059e-10	6.294e-09	UP
PRR15L	1.41193	7.73096e-10	6.31126e-09	UP
FEM1A	-0.548726	7.76276e-10	6.334e-09	DOWN
ENOPH1	0.432607	7.82937e-10	6.38511e-09	NOT
ETFDH	-0.526724	7.90345e-10	6.44226e-09	DOWN
WNT11	1.48849	7.91453e-10	6.4468e-09	UP
SMAD4	-0.416376	7.91706e-10	6.4468e-09	NOT
LAMTOR4	0.761086	8.07625e-10	6.57311e-09	UP
TULP4	-0.885701	8.08177e-10	6.57427e-09	DOWN
HAAO	-0.768662	8.18271e-10	6.65301e-09	DOWN
NUP35	0.540556	8.19544e-10	6.65998e-09	UP
TLE2	-0.774129	8.42617e-10	6.84057e-09	DOWN
S100A16	0.519161	8.47567e-10	6.87728e-09	UP
CENPU	1.29333	8.48914e-10	6.88473e-09	UP
MTHFD1	-0.57454	8.5413e-10	6.92004e-09	DOWN
CDCA2	2.25819	8.64962e-10	7.00427e-09	UP
FNDC5	1.26933	8.68192e-10	7.02614e-09	UP
PARP1	-0.371369	8.68537e-10	7.02614e-09	NOT
EMG1	0.511029	8.71404e-10	7.04578e-09	UP
JUN	1.06637	8.72043e-10	7.0474e-09	UP
KANK1	-0.385219	8.74944e-10	7.06729e-09	NOT
MAK16	-0.653458	8.8424e-10	7.13879e-09	DOWN
LUM	1.02855	8.93214e-10	7.20762e-09	UP
ZSWIM8	-0.475576	9.00569e-10	7.26333e-09	NOT
SLC6A2	3.38319	9.05408e-10	7.29869e-09	UP
SMIM13	0.578354	9.13046e-10	7.35657e-09	UP
P2RY6	-1.2941	9.17554e-10	7.38918e-09	DOWN
TBPL1	0.486413	9.38511e-10	7.55163e-09	NOT
RNF111	-0.492563	9.38665e-10	7.55163e-09	NOT
LANCL2	0.457189	9.39842e-10	7.55731e-09	NOT
NEURL4	-0.721939	9.6802e-10	7.78e-09	DOWN
TMEM41A	0.675945	9.70256e-10	7.79407e-09	UP
ABI3	-0.856993	9.95063e-10	7.98934e-09	DOWN
PIP4P1	0.49385	9.96295e-10	7.99524e-09	NOT
TRIM3	-0.623551	1.01975e-09	8.17937e-09	DOWN
GIGYF2	-0.434338	1.02926e-09	8.25156e-09	NOT
ANAPC13	0.503361	1.03048e-09	8.25716e-09	UP
MYDGF	0.561916	1.04047e-09	8.33307e-09	UP
OPTN	0.442563	1.04568e-09	8.37069e-09	NOT
MAD2L1BP	0.473877	1.07211e-09	8.57792e-09	NOT
HMGB2	0.688912	1.07459e-09	8.59353e-09	UP
TMEM135	0.469785	1.07788e-09	8.6155e-09	NOT
KIAA2026	1.87416	1.09012e-09	8.709e-09	UP
ZBED6	-2.82971	1.09337e-09	8.73064e-09	DOWN
ITCH	-0.61999	1.10077e-09	8.78541e-09	DOWN
ACTR3C	0.542501	1.10358e-09	8.80344e-09	UP
[truncated: 13,818 more rows]

## Sheet: Table S6
Table S6.The KEGG pathway enrichment analysis results of NAFLD-specific DEGs.
ID	Description	GeneRatio	BgRatio	pvalue	p.adjust	qvalue	geneID	Count
hsa03010	Ribosome	28/153	167/8644	4.69285e-20	9.66728e-18	8.54593e-18	6144/51065/6166/6201/6164/6129/6208/6157/29088/51021/6206/6147/6188/6205/6222/6229/6223/6128/6207/6161/64968/6167/200916/6168/6160/6135/65003/6136	28
hsa05012	Parkinson disease	27/153	266/8644	1.01136e-13	1.0417e-11	9.20866e-12	7386/4714/1340/5719/4702/10213/4712/7388/7381/5689/5694/4694/5705/1350/4717/1346/468/4722/581/5693/7922/4708/4715/84790/7280/3309/10383	27
hsa05020	Prion disease	27/153	272/8644	1.74647e-13	1.19924e-11	1.06014e-11	7386/4714/1340/5719/4702/10213/4712/7388/7381/5689/5694/4694/5705/1350/4717/1346/468/4722/581/5693/4708/10488/4715/84790/7280/3309/10383	27
hsa05171	Coronavirus disease - COVID-19	25/153	232/8644	2.35821e-13	1.21448e-11	1.07361e-11	6144/51065/6166/6201/6164/6129/6208/6157/6206/6147/3627/6188/6205/6222/6229/6223/6128/6207/6161/6167/200916/6168/6160/6135/6136	25
hsa05016	Huntington disease	27/153	306/8644	2.98435e-12	1.22955e-10	1.08693e-10	7386/4714/1340/5719/29982/4702/10213/4712/7388/7381/5689/5694/4694/5705/5440/1350/4717/1346/4722/581/5693/4708/10488/4715/84790/7280/10383	27
hsa00190	Oxidative phosphorylation	18/153	134/8644	1.68484e-11	5.78461e-10	5.11363e-10	7386/4714/5464/1340/4702/533/4712/7388/51382/7381/4694/1350/4717/1346/4722/4708/4715/9114	18
hsa05010	Alzheimer disease	28/153	384/8644	1.09581e-10	3.2248e-09	2.85074e-09	7386/4714/1340/5719/29982/4702/10213/840/4712/7388/7381/5689/5694/4694/55851/5705/1350/4717/1346/468/4722/5693/7922/4708/4715/84790/7280/10383	28
hsa05014	Amyotrophic lateral sclerosis	27/153	364/8644	1.68285e-10	4.33333e-09	3.83069e-09	7386/4714/1340/5719/29982/4702/10213/4712/7388/7381/5689/5694/4694/5705/1350/4717/1346/468/4722/581/5693/4708/4715/84790/7280/3309/10383	27
hsa04932	Non-alcoholic fatty liver disease	17/153	155/8644	1.61525e-09	3.69713e-08	3.26828e-08	7386/4714/1340/4702/840/4712/7388/7381/4694/1350/4717/1346/468/4722/581/4708/4715	17
hsa05022	Pathways of neurodegeneration - multiple diseases	28/153	476/8644	1.42173e-08	2.92876e-07	2.58904e-07	7386/4714/1340/5719/29982/4702/10213/840/4712/7388/7381/5689/5694/4694/5705/1350/4717/1346/468/4722/581/5693/4708/4715/84790/7280/3309/10383	28
hsa03050	Proteasome	9/153	46/8644	8.48734e-08	1.58945e-06	1.40508e-06	5719/10213/5721/51371/5689/5694/5705/5693/5698	9
hsa05415	Diabetic cardiomyopathy	15/153	203/8644	2.78297e-06	4.77743e-05	4.22328e-05	7386/4714/1340/4702/4712/7388/7381/4694/1350/4717/1346/4722/4708/4715/51660	15
hsa04714	Thermogenesis	16/153	232/8644	3.14963e-06	4.99095e-05	4.41203e-05	7386/4714/1340/4702/4712/6009/7388/7381/4694/1350/4717/1346/4722/4708/10488/4715	16
hsa05208	Chemical carcinogenesis - reactive oxygen species	15/153	223/8644	8.82247e-06	0.000129816	0.000114758	7386/4714/1340/4702/4712/7388/7381/4694/1350/4717/1346/4722/4708/4715/9446	15
hsa04141	Protein processing in endoplasmic reticulum	11/153	170/8644	0.000205668	0.0028245	0.00249688	10961/10952/746/3301/468/581/10970/10134/10113/6746/3309	11
hsa03060	Protein export	4/153	23/8644	0.000642862	0.00827685	0.00731679	28972/58477/10952/3309	4
hsa04260	Cardiac muscle contraction	7/153	87/8644	0.000848317	0.0102796	0.00908724	7386/1340/7388/7381/1350/1346/7169	7
hsa05132	Salmonella infection	11/153	249/8644	0.00462023	0.0507559	0.0448685	103910/10092/8655/840/6188/581/81873/84790/7280/55845/10383	11
hsa04723	Retrograde endocannabinoid signaling	8/153	148/8644	0.00468137	0.0507559	0.0448685	4714/4702/4712/4694/4717/4722/4708/4715	8
hsa04814	Motor proteins	9/153	193/8644	0.00720682	0.0742302	0.06562	4637/103910/8655/84790/140465/7280/10383/59/7169	9
hsa05130	Pathogenic Escherichia coli infection	9/153	198/8644	0.00846394	0.0830272	0.0733966	10092/840/6188/581/81873/84790/7280/55845/10383	9
hsa04115	p53 signaling pathway	5/153	74/8644	0.00984043	0.0921422	0.0814542	9540/581/1026/64065/5054	5
hsa04530	Tight junction	8/153	170/8644	0.0105216	0.0942367	0.0833058	50848/4637/103910/10092/81873/84790/140465/5581	8
hsa05110	Vibrio cholerae infection	4/153	50/8644	0.0115626	0.0992455	0.0877336	533/51382/10952/9114	4
hsa05017	Spinocerebellar ataxia	7/153	143/8644	0.0133876	0.110314	0.0975185	5719/29982/10213/5689/5694/5705/5693	7
hsa04145	Phagosome	7/153	152/8644	0.0181759	0.144009	0.127305	533/51382/10952/84790/7280/9114/10383	7
hsa05222	Small cell lung cancer	5/153	92/8644	0.0233654	0.17827	0.157591	1164/6257/3655/581/1026	5
hsa03030	DNA replication	3/153	36/8644	0.025344	0.18646	0.164831	54107/56655/2237	3
hsa05216	Thyroid cancer	3/153	37/8644	0.0272311	0.193435	0.170997	6257/581/1026	3
hsa05120	Epithelial cell signaling in Helicobacter pylori infection	4/153	70/8644	0.0351628	0.241451	0.213444	50848/533/51382/9114	4
hsa03410	Base excision repair	3/153	44/8644	0.0424689	0.272169	0.240599	54107/56655/2237	3
hsa03320	PPAR signaling pathway	4/153	75/8644	0.0435998	0.272169	0.240599	6257/1622/123/336	4
hsa04623	Cytosolic DNA-sensing pathway	4/153	75/8644	0.0435998	0.272169	0.240599	84265/840/3627/5440	4
hsa04668	TNF signaling pathway	5/153	114/8644	0.0514518	0.311737	0.275578	840/3627/192111/468/10488	5
hsa04140	Autophagy - animal	6/153	165/8644	0.0724339	0.416167	0.367894	118471/8673/29982/115201/6009/54541	6
hsa04211	Longevity regulating pathway	4/153	89/8644	0.0727282	0.416167	0.367894	6009/468/581/10488	4
hsa04966	Collecting duct acid secretion	2/153	27/8644	0.0819264	0.456131	0.403222	51382/9114	2
hsa03420	Nucleotide excision repair	3/153	63/8644	0.100349	0.543995	0.480895	54107/56655/5440	3
hsa04215	Apoptosis - multiple species	2/153	32/8644	0.109433	0.578031	0.510983	840/581	2
hsa04928	Parathyroid hormone synthesis, secretion and action	4/153	106/8644	0.118367	0.608117	0.537579	6257/468/10488/1026	4
hsa03020	RNA polymerase	2/153	34/8644	0.121033	0.608117	0.537579	84265/5440	2
hsa05165	Human papillomavirus infection	9/153	331/8644	0.132475	0.645983	0.571053	533/6009/51382/3655/581/10134/10488/1026/9114	9
hsa05223	Non-small cell lung cancer	3/153	72/8644	0.134841	0.645983	0.571053	6257/581/1026	3
hsa01524	Platinum drug resistance	3/153	73/8644	0.138901	0.650311	0.574879	581/9446/1026	3
hsa04918	Thyroid hormone synthesis	3/153	75/8644	0.147145	0.664705	0.587603	468/10488/3309	3
hsa05169	Epstein-Barr virus infection	6/153	202/8644	0.148429	0.664705	0.587603	5719/10213/3627/5705/581/1026	6
hsa04144	Endocytosis	7/153	250/8644	0.154759	0.678306	0.599626	10092/378/51699/11267/29934/26286/81873	7
hsa04721	Synaptic vesicle cycle	3/153	78/8644	0.159799	0.685806	0.606257	533/51382/9114	3
hsa04962	Vasopressin-regulated water reabsorption	2/153	44/8644	0.182669	0.767954	0.678876	8655/10488	2
hsa04540	Gap junction	3/153	88/8644	0.204116	0.829639	0.733406	84790/7280/10383	3
hsa03450	Non-homologous end-joining	1/153	13/8644	0.207312	0.829639	0.733406	2237	1
hsa04270	Vascular smooth muscle contraction	4/153	134/8644	0.213171	0.829639	0.733406	4637/140465/5581/59	4
hsa05030	Cocaine addiction	2/153	49/8644	0.214976	0.829639	0.733406	468/10488	2
hsa04210	Apoptosis	4/153	136/8644	0.220639	0.829639	0.733406	840/468/581/84790	4
hsa00330	Arginine and proline metabolism	2/153	50/8644	0.221506	0.829639	0.733406	79814/8659	2
hsa05323	Rheumatoid arthritis	3/153	93/8644	0.227254	0.835969	0.739002	533/51382/9114	3
hsa04666	Fc gamma R-mediated phagocytosis	3/153	97/8644	0.246111	0.859302	0.759628	10092/81873/5581	3
hsa05215	Prostate cancer	3/153	97/8644	0.246111	0.859302	0.759628	468/10488/1026	3
hsa05410	Hypertrophic cardiomyopathy	3/153	97/8644	0.246111	0.859302	0.759628	3655/6443/7169	3
hsa04925	Aldosterone synthesis and secretion	3/153	98/8644	0.250865	0.861302	0.761396	468/10488/5581	3
hsa04933	AGE-RAGE signaling pathway in diabetic complications	3/153	100/8644	0.260413	0.870976	0.769948	581/5581/5054	3
hsa00240	Pyrimidine metabolism	2/153	58/8644	0.274117	0.870976	0.769948	79077/4830	2
hsa05213	Endometrial cancer	2/153	58/8644	0.274117	0.870976	0.769948	581/1026	2
hsa04137	Mitophagy - animal	3/153	103/8644	0.274823	0.870976	0.769948	54543/192111/468	3
hsa05414	Dilated cardiomyopathy	3/153	103/8644	0.274823	0.870976	0.769948	3655/6443/7169	3
hsa05203	Viral carcinogenesis	5/153	204/8644	0.294007	0.905821	0.800751	468/581/10488/1026/9114	5
hsa04150	mTOR signaling pathway	4/153	156/8644	0.298435	0.905821	0.800751	6009/51382/28956/54541	4
hsa04931	Insulin resistance	3/153	108/8644	0.299009	0.905821	0.800751	57761/10488/5581	3
hsa05217	Basal cell carcinoma	2/153	63/8644	0.306998	0.916545	0.810231	581/1026	2
hsa04927	Cortisol synthesis and secretion	2/153	65/8644	0.320082	0.918158	0.811657	468/10488	2
hsa05161	Hepatitis B	4/153	162/8644	0.322494	0.918158	0.811657	468/581/10488/1026	4
hsa05417	Lipid and atherosclerosis	5/153	215/8644	0.332349	0.918158	0.811657	840/6257/468/581/3309	5
hsa05031	Amphetamine addiction	2/153	69/8644	0.346063	0.918158	0.811657	468/10488	2
hsa05166	Human T-cell leukemia virus 1 infection	5/153	222/8644	0.357012	0.918158	0.811657	468/581/10488/1026/25847	5
hsa04919	Thyroid hormone signaling pathway	3/153	121/8644	0.36219	0.918158	0.811657	29079/6009/6257	3
hsa05218	Melanoma	2/153	72/8644	0.365339	0.918158	0.811657	581/1026	2
hsa05163	Human cytomegalovirus infection	5/153	225/8644	0.367611	0.918158	0.811657	6009/468/581/10488/1026	5
hsa04810	Regulation of actin cytoskeleton	5/153	229/8644	0.381753	0.918158	0.811657	103910/10092/3655/81873/55845	5
hsa00062	Fatty acid elongation	1/153	27/8644	0.383019	0.918158	0.811657	54898	1
hsa01040	Biosynthesis of unsaturated fatty acids	1/153	27/8644	0.383019	0.918158	0.811657	54898	1
hsa05214	Glioma	2/153	75/8644	0.384397	0.918158	0.811657	581/1026	2
hsa05212	Pancreatic cancer	2/153	76/8644	0.390697	0.918158	0.811657	581/1026	2
hsa05220	Chronic myeloid leukemia	2/153	76/8644	0.390697	0.918158	0.811657	581/1026	2
hsa05100	Bacterial invasion of epithelial cells	2/153	77/8644	0.396967	0.918158	0.811657	10092/81873	2
hsa04926	Relaxin signaling pathway	3/153	129/8644	0.400735	0.918158	0.811657	468/10488/59	3
hsa04612	Antigen processing and presentation	2/153	78/8644	0.403209	0.918158	0.811657	5721/3309	2
hsa04392	Hippo signaling pathway - multiple species	1/153	29/8644	0.404735	0.918158	0.811657	84962	1
hsa00983	Drug metabolism - other enzymes	2/153	80/8644	0.415599	0.918158	0.811657	4830/9446	2
hsa04136	Autophagy - other	1/153	32/8644	0.435894	0.918158	0.811657	115201	1
hsa04915	Estrogen signaling pathway	3/153	137/8644	0.438626	0.918158	0.811657	3875/468/10488	3
hsa05412	Arrhythmogenic right ventricular cardiomyopathy	2/153	84/8644	0.439989	0.918158	0.811657	3655/6443	2
hsa05131	Shigellosis	5/153	247/8644	0.445056	0.918158	0.811657	103910/10092/581/81873/5581	5
hsa04130	SNARE interactions in vesicular transport	1/153	33/8644	0.445916	0.918158	0.811657	8673	1
hsa01232	Nucleotide metabolism	2/153	85/8644	0.446	0.918158	0.811657	79077/4830	2
hsa04371	Apelin signaling pathway	3/153	139/8644	0.447965	0.918158	0.811657	5581/5054/59	3
hsa04610	Complement and coagulation cascades	2/153	86/8644	0.451976	0.918158	0.811657	966/5054	2
hsa04911	Insulin secretion	2/153	86/8644	0.451976	0.918158	0.811657	468/10488	2
hsa05210	Colorectal cancer	2/153	86/8644	0.451976	0.918158	0.811657	581/1026	2
hsa00051	Fructose and mannose metabolism	1/153	34/8644	0.455761	0.918158	0.811657	29926	1
hsa04120	Ubiquitin mediated proteolysis	3/153	142/8644	0.461856	0.918158	0.811657	9616/10055/25847	3
hsa00350	Tyrosine metabolism	1/153	36/8644	0.474933	0.918158	0.811657	2954	1
hsa00500	Starch and sucrose metabolism	1/153	36/8644	0.474933	0.918158	0.811657	11181	1
hsa00250	Alanine, aspartate and glutamate metabolism	1/153	37/8644	0.484265	0.918158	0.811657	8659	1
hsa01250	Biosynthesis of nucleotide sugars	1/153	37/8644	0.484265	0.918158	0.811657	29926	1
hsa05143	African trypanosomiasis	1/153	37/8644	0.484265	0.918158	0.811657	8542	1
hsa05226	Gastric cancer	3/153	149/8644	0.493668	0.918158	0.811657	6257/581/1026	3
hsa04261	Adrenergic signaling in cardiomyocytes	3/153	154/8644	0.515821	0.918158	0.811657	468/10488/7169	3
hsa04921	Oxytocin signaling pathway	3/153	154/8644	0.515821	0.918158	0.811657	4637/140465/1026	3
hsa03440	Homologous recombination	1/153	41/8644	0.519976	0.918158	0.811657	29086	1
hsa05219	Bladder cancer	1/153	41/8644	0.519976	0.918158	0.811657	1026	1
hsa05207	Chemical carcinogenesis - receptor activation	4/153	212/8644	0.520027	0.918158	0.811657	6257/468/10488/9446	4
hsa04934	Cushing syndrome	3/153	155/8644	0.52019	0.918158	0.811657	468/10488/1026	3
hsa01522	Endocrine resistance	2/153	98/8644	0.520699	0.918158	0.811657	581/1026	2
hsa04750	Inflammatory mediator regulation of TRP channels	2/153	98/8644	0.520699	0.918158	0.811657	79054/5581	2
hsa04218	Cellular senescence	3/153	156/8644	0.524538	0.918158	0.811657	6009/1026/5054	3
hsa04640	Hematopoietic cell lineage	2/153	99/8644	0.526164	0.918158	0.811657	966/3655	2
hsa00513	Various types of N-glycan biosynthesis	1/153	42/8644	0.528513	0.918158	0.811657	746	1
hsa04061	Viral protein interaction with cytokine and cytokine receptor	2/153	100/8644	0.531588	0.918158	0.811657	3627/4283	2
hsa05160	Hepatitis C	3/153	158/8644	0.53317	0.918158	0.811657	3627/581/1026	3
hsa03040	Spliceosome	4/153	216/8644	0.534849	0.918158	0.811657	6636/6633/84844/51645	4
hsa04930	Type II diabetes mellitus	1/153	46/8644	0.561179	0.934843	0.826407	5581	1
hsa04922	Glucagon signaling pathway	2/153	107/8644	0.568364	0.934843	0.826407	468/10488	2
hsa00620	Pyruvate metabolism	1/153	47/8644	0.568988	0.934843	0.826407	134526	1
hsa04022	cGMP-PKG signaling pathway	3/153	167/8644	0.570904	0.934843	0.826407	468/10488/5581	3
hsa04620	Toll-like receptor signaling pathway	2/153	108/8644	0.573447	0.934843	0.826407	3627/4283	2
hsa05225	Hepatocellular carcinoma	3/153	168/8644	0.574981	0.934843	0.826407	581/9446/1026	3
hsa04066	HIF-1 signaling pathway	2/153	109/8644	0.578486	0.934843	0.826407	1026/5054	2
hsa00520	Amino sugar and nucleotide sugar metabolism	1/153	49/8644	0.584193	0.934843	0.826407	29926	1
hsa04725	Cholinergic synapse	2/153	113/8644	0.598208	0.934843	0.826407	468/10488	2
hsa04979	Cholesterol metabolism	1/153	51/8644	0.598866	0.934843	0.826407	336	1
hsa04670	Leukocyte transendothelial migration	2/153	115/8644	0.607808	0.934843	0.826407	50848/103910	2
hsa00510	N-Glycan biosynthesis	1/153	53/8644	0.613024	0.934843	0.826407	746	1
hsa04151	PI3K-Akt signaling pathway	6/153	359/8644	0.615557	0.934843	0.826407	6009/3655/468/10488/54541/1026	6
hsa05152	Tuberculosis	3/153	180/8644	0.621996	0.934843	0.826407	533/581/9114	3
hsa04722	Neurotrophin signaling pathway	2/153	119/8644	0.626488	0.934843	0.826407	468/581	2
hsa04935	Growth hormone synthesis, secretion and action	2/153	120/8644	0.63105	0.934843	0.826407	468/10488	2
hsa05134	Legionellosis	1/153	56/8644	0.633336	0.934843	0.826407	840	1
hsa04071	Sphingolipid signaling pathway	2/153	121/8644	0.635569	0.934843	0.826407	581/5581	2
hsa04152	AMPK signaling pathway	2/153	121/8644	0.635569	0.934843	0.826407	6009/10488	2
hsa00480	Glutathione metabolism	1/153	57/8644	0.639868	0.934843	0.826407	9446	1
hsa01212	Fatty acid metabolism	1/153	57/8644	0.639868	0.934843	0.826407	54898	1
hsa04611	Platelet activation	2/153	124/8644	0.648867	0.941314	0.832127	103910/8673	2
hsa05202	Transcriptional misregulation in cancer	3/153	193/8644	0.668831	0.951793	0.841391	6257/581/1026	3
hsa04330	Notch signaling pathway	1/153	62/8644	0.670836	0.951793	0.841391	55851	1
hsa00310	Lysine degradation	1/153	63/8644	0.676704	0.951793	0.841391	56950	1
hsa04142	Lysosome	2/153	132/8644	0.682458	0.951793	0.841391	533/9114	2
hsa04728	Dopaminergic synapse	2/153	132/8644	0.682458	0.951793	0.841391	468/10488	2
hsa04720	Long-term potentiation	1/153	67/8644	0.699156	0.951793	0.841391	468	1
hsa05416	Viral myocarditis	1/153	67/8644	0.699156	0.951793	0.841391	6443	1
hsa05135	Yersinia infection	2/153	137/8644	0.702098	0.951793	0.841391	10092/81873	2
hsa00830	Retinol metabolism	1/153	68/8644	0.704523	0.951793	0.841391	317749	1
hsa04920	Adipocytokine signaling pathway	1/153	69/8644	0.709794	0.951793	0.841391	6257	1
hsa05211	Renal cell carcinoma	1/153	69/8644	0.709794	0.951793	0.841391	1026	1
hsa05204	Chemical carcinogenesis - DNA adducts	1/153	70/8644	0.714972	0.951793	0.841391	9446	1
hsa04622	RIG-I-like receptor signaling pathway	1/153	71/8644	0.720058	0.951793	0.841391	3627	1
hsa00982	Drug metabolism - cytochrome P450	1/153	72/8644	0.725054	0.951793	0.841391	9446	1
hsa05224	Breast cancer	2/153	147/8644	0.738372	0.951793	0.841391	581/1026	2
hsa05133	Pertussis	1/153	76/8644	0.744168	0.951793	0.841391	840	1
hsa00980	Metabolism of xenobiotics by cytochrome P450	1/153	78/8644	0.753224	0.951793	0.841391	9446	1
hsa01521	EGFR tyrosine kinase inhibitor resistance	1/153	79/8644	0.757632	0.951793	0.841391	581	1
hsa03018	RNA degradation	1/153	79/8644	0.757632	0.951793	0.841391	694	1
hsa01240	Biosynthesis of cofactors	2/153	153/8644	0.758291	0.951793	0.841391	4830/29926	2
hsa04148	Efferocytosis	2/153	156/8644	0.767753	0.951793	0.841391	7386/840	2
hsa04110	Cell cycle	2/153	157/8644	0.770836	0.951793	0.841391	1026/25847	2
hsa04390	Hippo signaling pathway	2/153	157/8644	0.770836	0.951793	0.841391	84962/5054	2
hsa04514	Cell adhesion molecules	2/153	158/8644	0.773883	0.951793	0.841391	50848/3655	2
hsa04146	Peroxisome	1/153	83/8644	0.774494	0.951793	0.841391	84769	1
hsa04217	Necroptosis	2/153	159/8644	0.776895	0.951793	0.841391	192111/581	2
hsa04012	ErbB signaling pathway	1/153	85/8644	0.782483	0.951793	0.841391	1026	1
hsa03008	Ribosome biogenesis in eukaryotes	2/153	164/8644	0.791436	0.951793	0.841391	55505/2091	2
hsa04512	ECM-receptor interaction	1/153	89/8644	0.797627	0.951793	0.841391	3655	1
hsa05164	Influenza A	2/153	171/8644	0.810397	0.951793	0.841391	3627/581	2
hsa04520	Adherens junction	1/153	93/8644	0.811722	0.951793	0.841391	103910	1
hsa04912	GnRH signaling pathway	1/153	93/8644	0.811722	0.951793	0.841391	468	1
hsa04657	IL-17 signaling pathway	1/153	94/8644	0.815091	0.951793	0.841391	3627	1
hsa05150	Staphylococcus aureus infection	1/153	96/8644	0.82165	0.951793	0.841391	3875	1
hsa05231	Choline metabolism in cancer	1/153	98/8644	0.827978	0.951793	0.841391	6009	1
hsa04916	Melanogenesis	1/153	101/8644	0.837054	0.951793	0.841391	10488	1
hsa04914	Progesterone-mediated oocyte maturation	1/153	102/8644	0.839972	0.951793	0.841391	25847	1
hsa05142	Chagas disease	1/153	102/8644	0.839972	0.951793	0.841391	5054	1
hsa05034	Alcoholism	2/153	188/8644	0.850221	0.951793	0.841391	468/10488	2
hsa03013	Nucleocytoplasmic transport	1/153	108/8644	0.856423	0.951793	0.841391	9670	1
hsa04350	TGF-beta signaling pathway	1/153	108/8644	0.856423	0.951793	0.841391	83729	1
hsa04659	Th17 cell differentiation	1/153	108/8644	0.856423	0.951793	0.841391	6257	1
hsa04062	Chemokine signaling pathway	2/153	192/8644	0.858421	0.951793	0.841391	3627/4283	2
hsa05167	Kaposi sarcoma-associated herpesvirus infection	2/153	194/8644	0.862366	0.951793	0.841391	581/1026	2
hsa05145	Toxoplasmosis	1/153	111/8644	0.864006	0.951793	0.841391	3655	1
hsa03082	ATP-dependent chromatin remodeling	1/153	117/8644	0.878001	0.955221	0.844421	54107	1
hsa04510	Focal adhesion	2/153	203/8644	0.87891	0.955221	0.844421	103910/3655	2
hsa05170	Human immunodeficiency virus 1 infection	2/153	212/8644	0.893612	0.955221	0.844421	9616/581	2
hsa00230	Purine metabolism	1/153	128/8644	0.900044	0.955221	0.844421	4830	1
hsa04060	Cytokine-cytokine receptor interaction	3/153	297/8644	0.901484	0.955221	0.844421	3627/4283/83729	3
hsa04068	FoxO signaling pathway	1/153	131/8644	0.905336	0.955221	0.844421	1026	1
hsa04114	Oocyte meiosis	1/153	131/8644	0.905336	0.955221	0.844421	25847	1
hsa04910	Insulin signaling pathway	1/153	137/8644	0.915099	0.955221	0.844421	6009	1
hsa05206	MicroRNAs in cancer	3/153	310/8644	0.91662	0.955221	0.844421	54541/1026/5581	3
hsa05162	Measles	1/153	138/8644	0.916626	0.955221	0.844421	581	1
hsa05418	Fluid shear stress and atherosclerosis	1/153	139/8644	0.918125	0.955221	0.844421	9446	1
hsa04550	Signaling pathways regulating pluripotency of stem cells	1/153	143/8644	0.923861	0.956358	0.845427	83729	1
hsa04072	Phospholipase D signaling pathway	1/153	148/8644	0.930472	0.958386	0.847219	6009	1
hsa04630	JAK-STAT signaling pathway	1/153	166/8644	0.949886	0.973515	0.860593	1026	1
hsa04360	Axon guidance	1/153	182/8644	0.962563	0.981624	0.867762	103910	1
hsa05205	Proteoglycans in cancer	1/153	205/8644	0.975408	0.987142	0.87264	1026	1
hsa04015	Rap1 signaling pathway	1/153	210/8644	0.977558	0.987142	0.87264	8631	1
hsa04024	cAMP signaling pathway	1/153	225/8644	0.982951	0.987746	0.873173	10488	1
hsa04010	MAPK signaling pathway	1/153	301/8644	0.995796	0.995796	0.88029	468	1

## Sheet: Table S7
Table S7. Results of immune infiltration analysis in patients with NAFLD and controls by CIBERSORT algorithm.
sample	B cells naive	B cells memory	Plasma cells	T cells CD8	T cells CD4 naive	T cells CD4 memory resting	T cells CD4 memory activated	T cells follicular helper	T cells regulatory (Tregs)	T cells gamma delta	NK cells resting	NK cells activated	Monocytes	Macrophages M0	Macrophages M1	Macrophages M2	Dendritic cells resting	Dendritic cells activated	Mast cells resting	Mast cells activated	Eosinophils	Neutrophils	P-value	Correlation	RMSE
GSM3615293	0	0	0.0779129	0.0561618	0	0.181801	0	0	0.000194258	0.081136	0.0220823	0	0.0371111	0.00973072	0.0318127	0.418012	0.0285573	0	0.0498661	0	0	0.00562219	0.435	0.0168657	1.08444
GSM3615294	0.0152941	0	0.00689623	0.116311	0	0.232634	0	0	0	0.0462491	0.0100697	0.0149683	0.0256117	0.0232208	0.100267	0.213052	0.144511	0	0.0464521	0	0	0.00446219	0.639	-0.00541892	1.0935
GSM3615295	0.0378159	0	0.0530859	0.0909728	0	0.131429	0	0	0.0405944	0.0269644	0	0.0463156	0.0213738	0.0410466	0.0314211	0.290044	0.0993037	0	0.0896329	0	0	0	0.638	-0.00521046	1.07978
GSM3615296	0.0144521	0	0	0.0857992	0	0.256644	0	0	0.00311254	0.0623678	0.0487488	0	0.0307562	0.0222054	0.132239	0.22775	0.0379437	0	0.0779805	0	0	0	0.532	0.00667659	1.09724
GSM3615297	0	0	0.0339874	0.0466131	0	0.325166	0	0	0	0.0270956	0	0.0572482	0.0523714	0.0187106	0.0851571	0.235484	0.0172605	0	0.100906	0	0	0	0.502	0.00915844	1.08471
GSM3615298	0.0493677	0	0.00201359	0.087408	0	0.194661	0	0	0	0.126113	0.0206747	0	0.0562131	0	0.0389501	0.359343	0	0	0.048022	0	0	0.0172337	0.746	-0.0169186	1.10422
GSM3615299	0.0176458	0	0.0177369	0.0545882	0	0.145818	0.0122883	0	0	0.0469542	0.0519151	0	0.124249	0.0428929	0.143143	0.252868	0.0263966	0	0.0578522	0	0	0.00565228	0.176	0.0742346	1.06681
GSM3615300	0.0238147	0	0.00412498	0.0681374	0	0.147062	0	0	0	0.0825114	0	0.0136398	0.0886027	0	0.0658082	0.300327	0.0399249	0	0.165384	0	0	0.000663391	0.595	-0.000413903	1.08634
GSM3615301	0.0150196	0	0.0111799	0.0223878	0	0.325972	0.0172936	0	0	0.0496135	0.0273401	0	0.0743153	0	0.0430114	0.233358	0.0180293	0	0.036616	0	0	0.125864	0.231	0.057527	1.07066
GSM3615302	0	0	0.0988726	0	0	0.297172	0	0	0.00970367	0.0310941	0.0155857	0.0385359	0.109842	0	0.0890594	0.266667	0.010639	0	0.0328284	0	0	0	0.665	-0.00852356	1.08542
GSM3615303	0.00755587	0	0.0440119	0.175866	0	0.197568	0	0	0.0448592	0	0.0306901	0.0049422	0.0139616	0.0748087	0.114139	0.22353	0.0287624	0	0.0393054	0	0	0	0.635	-0.00469919	1.09722
GSM3615304	0.00702347	0.00320617	0	0.111837	0	0.254582	0.0113754	0	0.022064	0	0.140743	0	0.0385166	0.151359	0.0643131	0.124891	0.0453122	0	0.0247769	0	0	0	0.14	0.088503	1.06512
GSM3615305	0.0348574	0	0.0556002	0.0902421	0	0.245075	0.00151918	0	0	0.0730272	0.013527	0.0058249	0	0	0.0777299	0.245522	0.0930661	0	0.0640088	0	0	0	0.738	-0.0160156	1.08851
GSM3615306	0	0	0.142716	0.0865921	0	0.175834	0	0	0.0298068	0.0692587	0	0.0461862	0.0314248	0.0262021	0.0975908	0.182429	0.034315	0	0.0776456	0	0	0	0.609	-0.00152602	1.07817
GSM3615307	0.0392018	0	0.0105367	0.101127	0	0.248349	0	0	0.0405977	0.0879352	0.0135569	0.00630834	0.0209449	0	0.0593614	0.335626	0	0	0.0364547	0	0	0	0.728	-0.0149752	1.10449
GSM3615308	0.00420903	0	0	0.148518	0	0.186255	0	0	0.00527141	0.0914964	0	0.0149667	0.0276345	0.057354	0.0476714	0.287272	0.048105	0	0.0641011	0	0	0.0171467	0.358	0.0277867	1.08477
GSM3615309	0.012084	0	0.0604817	0.0765291	0	0.226498	0	0	0	0.0533881	0	0.0136694	0.0186033	0.0737033	0.0705236	0.329312	0.0195785	0	0.0386893	0	0	0.00693935	0.549	0.00466144	1.08888
GSM3615310	0	0	0.0955973	0.179943	0	0.207666	0	0	0	0.0618051	0.00387705	0.00336205	0	0.0735726	0.0627986	0.26059	0.0192781	0	0.0315098	0	0	0	0.465	0.013693	1.08566
GSM3615311	0.00664859	0	0.0288881	0.05572	0	0.296409	0	0	0	0.080084	0.0724855	0	0.0215362	0.00294273	0.0911275	0.26447	0.0512669	0	0.0284214	0	0	0	0.517	0.00788079	1.09496
GSM3615312	0.0397419	0	0.056806	0.0692566	0	0.347576	0	0	0.00588868	0.0441005	0	0.0587992	0.0211243	0	0.0359682	0.230035	0.011834	0	0.0689615	0	0	0.00990745	0.774	-0.0198879	1.09753
GSM3615313	0.0279341	0	0.0213924	0.00600873	0	0.271857	0	0	0	0.0556942	0.00961874	0	0.0836957	0.0224967	0.0932351	0.234824	0.118625	0	0.0539617	0	0	0.000657057	0.258	0.0491276	1.06365
GSM3615314	0.00912159	0	0.0236744	0.0732895	0	0.276816	0	0	0	0.0648315	0.00107407	0.0161324	0.00778341	0.061534	0.0646366	0.276943	0.0514978	0	0.0643074	0	0	0.00835888	0.432	0.0174466	1.08308
GSM3615315	0.0208187	0	0.0358482	0.113534	0	0.236693	0	0	0.0421733	0.00318889	0	0.0629075	0.0121586	0.0705254	0.0683351	0.264082	0.0145674	0	0.0517952	0	0	0.00337264	0.668	-0.00872574	1.09481
GSM3615316	0	0	0	0.00119689	0	0.287368	0.0105965	0	0.0308313	0.105127	0.048409	0	0	0.0213925	0.0770763	0.310922	0.0592342	0	0.0478468	0	0	0	0.522	0.00742455	1.09382
GSM3615317	0.00105749	0	0.107455	0.105378	0	0.162694	0	0	0.0698175	0.012041	0	0.0152556	0.0120692	0.0498896	0.0908626	0.310616	0.011026	0	0.0435748	0	0	0.00826284	0.233	0.05706	1.06116
GSM3615318	0	0	0.0837665	0.0450005	0	0.205835	0	0	0.0451555	0.111481	0	0.0105225	0	0.135426	0.077895	0.242967	0.0116251	0	0.0303263	0	0	0	0.42	0.0184661	1.08408
GSM3615319	0.00339969	0	0.075442	0.155155	0	0.114453	0.00225098	0	0.0150848	0.0320506	0	0.0414381	0.0343467	0.0235364	0.108011	0.258907	0.0566574	0	0.0764005	0	0	0.00286643	0.474	0.0128336	1.08045
GSM3615320	0.0144872	0	0.0801433	0.0432342	0	0.238154	0	0	0.039416	0	0.0657959	0.0134437	0.0324547	0.0625895	0.0922332	0.210057	0.0663929	0	0.0410808	0	0	0.00051756	0.505	0.00883167	1.07543
GSM3615321	0.0244793	0	0.0134713	0.0216401	0	0.19988	0	0	0.0244294	0.0211212	0.0182032	0.0114574	0.0541243	0.185402	0.0455301	0.316763	0.023545	0	0.0358198	0	0	0.00413445	0.124	0.0990387	1.06154
GSM3615322	0	0	0	0.0507323	0	0.204508	0	0	0	0.0705339	0	0.137976	0	0	0.158616	0.174278	0.0509737	0	0.116551	0	0	0.0358305	0.39	0.0230057	1.11411
GSM3615323	0.0349298	0	0	0.11069	0	0.265936	0	0	0	0.114205	0.0167377	0	0.00176575	0.11143	0.0369997	0.271197	0.0136714	0	0.0224377	0	0	0	0.48	0.0123716	1.10085
GSM3615324	0.026632	0	0.027731	0.00879591	0	0.257743	0	0	0	0.0222703	0	0.0860826	0	0	0.0661049	0.322448	0.00498909	0	0.158502	0	0	0.0187021	0.65	-0.00718106	1.09192
GSM3615325	0.0214369	0	0.00137094	0.051211	0	0.18686	0	0	0	0.0688407	0.00375303	0.061318	0.0636471	0	0.0201324	0.351944	0.00130343	0	0.142813	0	0	0.0253694	0.454	0.014979	1.08733
GSM3615326	0.000340216	0	0.0164884	0.0510192	0	0.189142	0	0	0	0.0767192	0	0.0469299	0.00838361	0	0.0560605	0.380125	0.00365062	0	0.137982	0	0	0.0331591	0.456	0.0147046	1.08861
GSM3615327	0.0181111	0	0.0155975	0.0351833	0	0.204805	0	0	0	0.00940413	0	0.0805153	0.0134002	0	0.0473685	0.399388	0.00396045	0	0.159645	0	0	0.0126208	0.504	0.00884635	1.09112
GSM3615328	0.0120002	0	0.0127372	0.0169377	0	0.145369	0	0	0.00407324	0.0646132	0	0.0625884	0.00497386	0	0.0418579	0.462	0.0112724	0	0.133673	0	0	0.027904	0.484	0.011048	1.09835
GSM3615329	0.0230903	0	0.0349273	0.0241642	0	0.294923	0	0	0	0	0.00201079	0.0387528	0.023268	0	0.0137008	0.422998	0.00744809	0	0.0986494	0	0	0.0160677	0.371	0.0264327	1.08135
GSM3615330	0.0168097	0	0.00182706	0.0900119	0	0.193356	0	0	0.00721492	0.0551851	0	0.0216063	0.0854716	0	0.0963084	0.310736	0.0122601	0	0.0857183	0	0	0.0234947	0.277	0.043608	1.07473
GSM3615331	0.00706891	0	0.0108822	0.030535	0	0.300504	0	0	0	0	0	0.0605423	0.0133212	0	0.0316291	0.43775	0.00164425	0	0.0962603	0	0	0.00986311	0.301	0.037305	1.08366
GSM3615332	0.0179706	0	0	0.0462512	0	0.189185	0	0	0	0.0572303	0	0.040842	0	0	0.0233506	0.489595	0.00038284	0	0.115926	0	0	0.0192654	0.487	0.0104724	1.10118
GSM3615333	0.00278126	0	0.0182619	0.0221445	0	0.174953	0	0	0.00178538	0.0570083	0.0108417	0.0274035	0.0847516	0	0.0395964	0.473005	0.00271235	0	0.0847551	0	0	0	0.363	0.0273312	1.092
GSM3615334	0.0201042	0	0.0294447	0.0456878	0	0.13202	0	0	0.00921019	0	0.0601433	0	0.082721	0	0.00694746	0.45025	0	0	0.100677	0	0	0.0627944	0.288	0.0411129	1.0821
GSM3615335	0.0212233	0	0	0.0490111	0	0.192667	0	0	0.00533187	0.0264162	0	0.0727565	0.0485843	0	0.0276688	0.386071	0.000477412	0	0.151793	0	0	0.0179994	0.434	0.0172139	1.08749
GSM3615336	0.0153495	0	0.00823271	0	0	0.181001	0	0	0	0.0609487	0	0.0559179	0.0111962	0	0.0317391	0.47445	0.0018441	0	0.137485	0	0	0.0218358	0.47	0.0132347	1.09809
GSM3615337	0.0693768	0	0.0898922	0.125309	0	0.21776	0	0	0.00818869	0	0.0284279	0.0301219	0.0510375	0	0.0232412	0.260402	0	0	0.0783736	0	0	0.0178696	0.443	0.0161262	1.0689
GSM3615338	0.0132997	0	0.0254149	0.034002	0	0.120253	0	0	0	0.0337663	0	0.0482899	0.0268031	0	0.0784715	0.457083	0.0119093	0	0.13398	0	0	0.0167271	0.349	0.0293603	1.08993
GSM3615339	0.015082	0	0.00562272	0.0298439	0	0.143198	0	0	0.00444833	0.0425179	0	0.0774987	0.0159058	0	0.107242	0.368916	0.00764274	0	0.157618	0	0	0.0244635	0.508	0.00864513	1.09795
GSM3615340	0.00929778	0	0.0169745	0.15803	0	0.0682444	0	0	0.00924706	0.0269026	0	0.0745611	0.0171104	0	0.0435811	0.393909	0.00976885	0	0.140909	0	0	0.0314649	0.479	0.0126499	1.09228
GSM3615341	0.00198717	0	0	0.0514037	0	0.173541	0	0	0	0.0220476	0.0487258	0.0255297	0.0909841	0	0.0906498	0.384775	0.0186125	0	0.0729777	0	0	0.0187652	0.416	0.0191465	1.09152
GSM3615342	0.00417953	0	0.0028183	0.0988431	0	0.27416	0	0	0.00699938	0.0146714	0.0702225	0.00617217	0.0511139	0	0.0468686	0.342935	0.0277742	0	0.0512608	0	0	0.00198172	0.405	0.021472	1.08692
GSM3615343	0.0170806	0	0.0124121	0.0348063	0	0.180865	0	0	0	0.00298063	0	0.0469485	0.0754061	0	0.0223968	0.434169	0	0	0.129154	0	0	0.0437817	0.385	0.023701	1.08797
GSM3615344	0.0368881	0	0.0220296	0.0276082	0	0.174089	0	0.00525286	0.00629606	0.0532957	0	0.0861453	0.00495323	0	0.00687019	0.422917	0	0.00556447	0.121969	0	0	0.0261212	0.466	0.013642	1.09166
GSM3615345	0.0100861	0	0.00098651	0.0180746	0	0.221627	0	0	0.0293441	0.0120422	0.069075	0.0471016	0.133314	0	0.021027	0.345053	0.00813351	0	0.0841352	0	0	0	0.414	0.0198598	1.08507
GSM3615346	0.0202802	0	0.0133292	0	0	0.210838	0	0	0	0.0767937	0	0.0482595	0	0	0.0188127	0.444058	0	0	0.13103	0	0	0.0365982	0.449	0.0153931	1.09235
GSM3615347	0.0189325	0	0.00576252	0.0812477	0	0.195592	0	0	0	0.061003	0.015087	0.00496116	0.0543479	0	0.0827115	0.350812	0.00559405	0	0.0923928	0	0	0.0315549	0.243	0.0540058	1.07026
GSM3615348	0.0140648	0	0.0112961	0.0362532	0	0.324108	0	0	0	0	0.0264112	0.0213751	0.0309546	0	0.0642909	0.345737	0.00384378	0	0.0925701	0	0	0.0290959	0.413	0.0199877	1.08168
GSM3615349	0.00838052	0	0.0131677	0.0262335	0	0.245546	0	0	0	0	0.042403	0.0277773	0.0534046	0	0.0848457	0.383389	0.00935637	0	0.0848289	0	0	0.0206668	0.476	0.0128018	1.08843

## Sheet: Table S8
Table S8. Results of differential state analysis in GSE136103 single-cell dataset.
gene	cluster_id	logFC	logCPM	F	p_val	p_adj.loc	p_adj.glb
ISG15	B	-0.064	7.67	0.0339	0.857	1	0.971
AURKAIP1	B	-0.0846	7.73	0.108	0.907	1	0.984
MRPL20	B	0.243	7.74	0.578	0.463	1	0.787
SSU72	B	-0.251	8.24	0.761	0.401	1	0.743
FAAP20	B	-0.207	7.39	0.584	0.461	1	0.785
RER1	B	0.633	7.29	3.29	0.0967	1	0.447
TNFRSF14	B	0.179	7.87	0.387	0.664	1	0.895
PARK7	B	0.24	8.88	0.997	0.339	1	0.699
ENO1	B	0.311	9.15	1.72	0.216	1	0.594
PRDM2	B	-0.0133	7.64	0.00151	0.97	1	0.995
NECAP2	B	-0.311	7.3	0.753	0.404	1	0.744
CAPZB	B	0.102	8.89	0.171	0.687	1	0.906
MINOS1	B	-0.108	8.28	0.18	0.68	1	0.902
DDOST	B	0.372	7.1	1.08	0.322	1	0.684
HP1BP3	B	0.456	7.56	2.42	0.148	1	0.521
CDC42	B	0.043	8.65	0.0227	0.883	1	0.978
HNRNPR	B	0.138	7.82	0.28	0.607	1	0.869
PNRC2	B	-0.143	7.51	0.0792	0.784	1	0.946
SRSF10	B	0.411	7.78	2.2	0.166	1	0.543
SRRM1	B	0.369	8.41	1.99	0.185	1	0.564
SYF2	B	-0.0429	8.51	0.0426	0.84	1	0.966
RSRP1	B	0.251	9.43	1.01	0.337	1	0.697
TMEM50A	B	0.0624	7.58	0.0352	0.855	1	0.97
STMN1	B	-0.322	7.58	1.74	0.214	1	0.591
SH3BGRL3	B	-0.196	10.5	0.654	0.436	1	0.766
CD52	B	0.0851	12.6	0.174	0.685	1	0.905
HMGN2	B	0.183	9.61	0.998	0.339	1	0.699
NUDC	B	-0.0507	7.52	0.0324	1	1	1
SYTL1	B	-0.146	7.48	0.342	0.571	1	0.85
WASF2	B	-0.0352	7.64	0.0156	0.952	1	0.992
RPA2	B	0.0166	7.59	0.00204	0.965	1	0.995
ATPIF1	B	0.105	8.53	0.225	0.644	1	0.886
SRSF4	B	0.472	7.05	1.52	0.244	1	0.618
LAPTM5	B	-0.195	11	0.955	0.349	1	0.705
SNRNP40	B	-0.0254	7.05	0.00711	1	1	1
PTP4A2	B	-0.44	7.59	1.45	0.253	1	0.627
KHDRBS1	B	-0.394	7.86	1.87	0.199	1	0.576
EIF3I	B	0.278	8.14	1.14	0.765	1	0.939
HDAC1	B	0.0183	7.75	0.00551	0.942	1	0.991
MARCKSL1	B	0.0307	8.6	0.0109	0.919	1	0.987
BSDC1	B	0.155	6.92	0.158	0.699	1	0.91
RBBP4	B	-0.814	7.39	7.87	0.017	1	0.25
SFPQ	B	-0.531	7.97	1.75	0.212	1	0.589
PSMB2	B	0.269	7.58	1.07	0.322	1	0.685
TRAPPC3	B	0.194	6.73	0.139	0.716	1	0.919
THRAP3	B	0.147	8.32	0.348	0.567	1	0.848
LSM10	B	-0.0896	7.87	0.13	0.725	1	0.923
MEAF6	B	0.25	8.35	0.884	0.367	1	0.718
NDUFS5	B	0.238	8.46	1.3	0.278	1	0.648
PABPC4	B	-0.258	6.8	0.162	0.695	1	0.909
PPIE	B	0.776	6.65	1.95	0.19	1	0.568
CAP1	B	-0.227	8.62	0.636	0.442	1	0.771
SMAP2	B	-0.274	7.74	1.07	0.322	1	0.685
PPCS	B	0.211	7.27	0.297	0.597	1	0.863
YBX1	B	0.151	10.9	0.426	0.527	1	0.826
ATP6V0B	B	0.308	8.14	1.1	0.316	1	0.68
PRDX1	B	0.339	9.07	1.88	0.198	1	0.575
AKR1A1	B	0.223	7.26	0.549	0.474	1	0.794
NASP	B	0.204	7.74	0.545	0.476	1	0.795
UQCRH	B	0.00645	9.78	0.000828	0.978	1	0.997
CMPK1	B	-0.602	7.73	1.12	0.312	1	0.678
TXNDC12	B	0.839	6.98	5.06	0.0458	1	0.351
ZCCHC11	B	0.459	7.55	2.35	0.153	1	0.527
SCP2	B	-0.243	7.73	0.569	0.466	1	0.789
MAGOH	B	0.059	7.64	0.0341	0.857	1	0.971
TMEM59	B	0.0875	8.77	0.172	0.781	1	0.945
JAK1	B	-0.0841	8.48	0.112	0.744	1	0.931
PDE4B	B	-0.0568	7.55	0.0227	0.883	1	0.978
SERBP1	B	0.0551	8.88	0.0712	0.879	1	0.977
SRSF11	B	0.216	8.35	0.668	0.431	1	0.763
ZRANB2	B	0.695	7.69	3.51	0.0878	1	0.432
ACADM	B	-0.432	6.96	0.71	0.417	1	0.753
FUBP1	B	0.38	6.8	0.571	0.466	1	0.788
RP5-887A10.1	B	-0.773	8.05	2.34	0.154	1	0.529
GNG5	B	-0.014	8.41	0.00218	0.964	1	0.994
SH3GLB1	B	-0.152	7.03	0.162	0.695	1	0.909
2023-09-15	B	-0.277	8.98	2.03	0.182	1	0.56
LMO4	B	-0.795	7.2	5.06	0.0458	1	0.351
GTF2B	B	0.191	7.07	0.215	0.652	1	0.889
PRPF38B	B	0.0508	8.02	0.0415	0.842	1	0.967
SARS	B	-0.0634	7.11	0.0248	0.878	1	0.977
PSMA5	B	0.253	7.55	0.744	0.407	1	0.746
GNAI3	B	0.322	6.86	0.469	0.508	1	0.814
LAMTOR5	B	0.0998	8.92	0.166	0.692	1	0.908
CD53	B	0.28	9.86	1.44	0.255	1	0.628
DRAM2	B	-0.176	8.65	0.517	0.487	1	0.802
ATP5F1	B	-0.226	8.41	0.797	0.391	1	0.735
C1orf162	B	0.0853	8.05	0.0427	0.84	1	0.966
RAP1A	B	-0.323	7.82	0.916	0.359	1	0.712
CAPZA1	B	-0.344	7.78	0.394	0.543	1	0.834
RHOC	B	-0.202	6.94	0.242	0.633	1	0.881
BCAS2	B	0.441	7.24	1.9	0.195	1	0.572
CSDE1	B	-0.896	7.96	2.48	0.144	1	0.517
FAM46C	B	-0.421	7.19	0.897	0.364	1	0.715
RBM8A	B	0.249	8.59	1.32	0.275	1	0.646
POLR3GL	B	-0.331	7.36	1.01	0.336	1	0.696
TXNIP	B	0.227	10.4	1.09	0.318	1	0.681
PLEKHO1	B	-0.394	7.04	1.41	0.259	1	0.632
ANP32E	B	-0.415	7.01	0.776	0.397	1	0.739
APH1A	B	-0.102	7.62	0.0964	0.762	1	0.938
MRPS21	B	-0.0744	8.31	0.0686	0.798	1	0.952
MCL1	B	-0.218	7.95	0.186	0.675	1	0.9
ENSA	B	0.367	8.28	0.873	0.37	1	0.719
CTSS	B	-0.265	9.13	1.24	0.289	1	0.659
C1orf56	B	-0.505	7.25	0.854	0.375	1	0.724
CDC42SE1	B	-0.384	7.78	2.05	0.18	1	0.558
PSMD4	B	0.225	7.91	0.48	0.503	1	0.811
PSMB4	B	-0.211	7.64	0.476	0.504	1	0.813
S100A10	B	-0.309	8.59	0.668	0.431	1	0.763
S100A11	B	0.609	8.45	5.54	0.0381	1	0.328
S100A6	B	-0.254	9.67	0.633	0.443	1	0.772
S100A4	B	0.027	9.74	0.00397	0.951	1	0.992
ILF2	B	-0.14	7.62	0.295	0.598	1	0.863
JTB	B	0.0569	8.71	0.0723	0.793	1	0.95
TPM3	B	-0.101	9.21	0.168	0.69	1	0.907
C1orf43	B	-0.0849	7.29	0.0878	0.772	1	0.942
HAX1	B	-0.396	7.89	2.36	0.153	1	0.526
ADAR	B	-0.119	7.06	0.129	0.727	1	0.923
SLC50A1	B	0.13	7.03	0.0847	0.776	1	0.943
KRTCAP2	B	-0.177	7.84	0.284	0.605	1	0.867
FDPS	B	-0.227	7.57	0.267	0.615	1	0.872
ASH1L	B	0.0542	7.48	0.0162	0.901	1	0.982
DAP3	B	-0.122	7.33	0.183	0.842	1	0.967
SSR2	B	0.33	9.4	2.59	0.136	1	0.505
LAMTOR2	B	-0.279	7.39	1.08	0.322	1	0.685
PMF1	B	0.379	6.97	0.934	0.354	1	0.708
CCT3	B	-0.0316	8.11	0.00689	0.935	1	0.99
FCRL5	B	-0.00122	7.68	8.42e-06	0.998	1	1
FCRL2	B	0.337	7.53	0.985	0.342	1	0.7
IFI16	B	0.343	9.13	1.49	0.248	1	0.622
AIM2	B	0.021	7.58	0.00433	0.949	1	0.992
TAGLN2	B	-0.55	9.78	4.87	0.0494	1	0.36
CD48	B	-0.389	9.97	2.24	0.163	1	0.539
LY9	B	0.166	7.16	0.176	0.683	1	0.903
TSTD1	B	0.693	8.74	10.6	0.00763	1	0.194
ARHGAP30	B	0.016	7.63	0.00316	0.956	1	0.993
PFDN2	B	0.0826	7.63	0.0997	0.758	1	0.936
UFC1	B	0.146	8.31	0.404	0.85	1	0.969
NDUFS2	B	0.514	7.07	1.77	0.21	1	0.587
FCER1G	B	-1	7.91	3.06	0.108	1	0.466
SDHC	B	0.316	7.6	1.29	0.593	1	0.861
FCGR2B	B	0.551	7.44	3.54	0.0865	1	0.43
FCRLA	B	0.227	8.67	0.805	0.389	1	0.733
MGST3	B	0.372	7.86	1.74	0.214	1	0.591
TMCO1	B	-0.16	7.72	0.355	0.563	1	0.846
RCSD1	B	0.633	8.7	3.35	0.0941	1	0.444
MPC2	B	0.222	6.96	0.238	0.635	1	0.882
XCL1	B	-0.897	7.58	1.42	0.258	1	0.631
SELL	B	-1.12	9.15	27.7	0.000262	0.436	0.0446
PRRC2C	B	-0.308	8.77	2.01	0.276	1	0.647
PRDX6	B	-0.429	7.99	3.02	0.11	1	0.469
CACYBP	B	0.445	7.41	2.81	0.121	1	0.486
RALGPS2	B	0.161	8.74	0.324	0.581	1	0.854
ARPC5	B	-0.279	8.76	0.952	0.35	1	0.706
TPR	B	0.311	8.14	2.05	0.18	1	0.559
RGS2	B	0.191	8.54	0.147	0.709	1	0.915
PTPRC	B	-0.361	9.68	2.48	0.143	1	0.516
PTPN7	B	0.311	7.1	0.39	0.545	1	0.836
SNRPE	B	0.204	8.66	0.501	0.494	1	0.806
MDM4	B	-0.115	7.53	0.105	0.751	1	0.934
NUCKS1	B	0.237	8.21	0.549	0.474	1	0.794
FCMR	B	0.385	9.42	2.81	0.121	1	0.486
CD55	B	-0.813	8.85	5.76	0.0351	1	0.318
C1orf132	B	0.0197	6.81	0.00177	0.967	1	0.995
TRAF3IP3	B	-0.163	8.98	0.462	0.511	1	0.816
LYPLAL1	B	-0.549	7.56	0.802	0.39	1	0.734
SRP9	B	0.148	8.17	0.381	0.549	1	0.838
H3F3A	B	-0.419	11.7	4.79	0.0509	1	0.361
PARP1	B	0.132	8.8	0.212	0.654	1	0.89
ARF1	B	0.17	8.55	0.489	0.499	1	0.809
GUK1	B	0.0058	8.58	0.00053	0.982	1	0.997
TOMM20	B	0.138	8.6	0.371	0.698	1	0.91
ARID4B	B	-0.0199	8.1	0.00538	0.943	1	0.991
HNRNPU	B	-0.161	8.4	0.236	0.637	1	0.883
ACP1	B	-0.644	7.38	3.6	0.0843	1	0.426
ADI1	B	-0.316	7.11	1.12	0.312	1	0.677
ID2	B	0.193	7.7	0.137	0.718	1	0.92
YWHAQ	B	-0.32	7.81	0.755	0.404	1	0.744
HPCAL1	B	0.0989	7.11	0.0957	0.775	1	0.943
ODC1	B	-0.876	8.05	5.29	0.0419	1	0.339
PDIA6	B	-0.145	7.59	0.174	0.684	1	0.904
SMC6	B	0.038	7.66	0.0119	0.915	1	0.986
LAPTM4A	B	-0.00541	8.16	0.000521	0.982	1	0.997
SF3B6	B	-0.0558	8.24	0.0594	0.812	1	0.956
ITSN2	B	0.0414	8.13	0.0191	0.893	1	0.98
PTRHD1	B	0.0971	7.43	0.0757	0.788	1	0.948
HADHA	B	-0.0669	7.6	0.041	0.843	1	0.967
HADHB	B	-0.419	7	0.706	0.419	1	0.754
OST4	B	0.165	10.1	0.852	0.376	1	0.724
ATRAID	B	0.159	7.54	0.265	0.951	1	0.992
SNX17	B	-0.154	7.65	0.336	0.574	1	0.851
PPM1G	B	-0.36	7.4	1.48	0.249	1	0.623
MRPL33	B	0.114	7.74	0.142	0.713	1	0.918
WDR43	B	0.344	6.43	0.23	0.641	1	0.884
YPEL5	B	-0.376	8.31	1	0.338	1	0.698
LBH	B	0.31	8.66	1.84	0.203	1	0.58
DPY30	B	-0.0229	7.71	0.00515	0.944	1	0.991
YIPF4	B	0.3	7.12	0.763	0.401	1	0.742
SRSF7	B	-0.369	9.08	2.52	0.14	1	0.512
EML4	B	0.521	7.18	3.07	0.108	1	0.465
COX7A2L	B	0.12	8.3	0.29	0.601	1	0.865
ZFP36L2	B	0.527	10.3	3.49	0.0885	1	0.433
CALM2	B	0.0831	10.1	0.129	0.726	1	0.923
RTN4	B	-0.0467	7.65	0.0273	0.872	1	0.975
BCL11A	B	-0.649	7.82	3.28	0.0973	1	0.448
REL	B	-0.0495	9.11	0.016	0.902	1	0.982
CCT4	B	-0.365	7.79	1.16	0.304	1	0.671
COMMD1	B	0.64	7.15	1.3	0.279	1	0.649
MDH1	B	0.177	7.71	0.508	0.491	1	0.804
UGP2	B	-0.273	7.37	0.436	0.522	1	0.822
ACTR2	B	-0.251	8.35	0.853	0.577	1	0.853
C1D	B	-0.22	7.2	0.397	0.541	1	0.833
PLEK	B	-0.000696	7.58	5.33e-06	0.998	1	1
ARHGAP25	B	0.246	7.76	0.413	0.534	1	0.83
PCBP1	B	-0.262	9.03	1.42	0.367	1	0.717
SNRPG	B	-0.284	8.83	1.8	0.207	1	0.584
NAGK	B	0.0506	7.01	0.0209	0.888	1	0.979
CCT7	B	-0.171	7.57	0.448	0.517	1	0.82
TPRKB	B	0.0237	7.03	0.00411	0.95	1	0.992
DGUOK	B	0.638	7.71	4.54	0.0565	1	0.373
MOB1A	B	-0.112	7.89	0.123	0.732	1	0.925
AUP1	B	-0.469	7.16	2.21	0.165	1	0.542
POLE4	B	0.644	7.49	3.28	0.0973	1	0.448
TMSB10	B	-0.142	13	0.463	0.51	1	0.816
TGOLN2	B	-0.0805	7.2	0.0559	0.817	1	0.958
CAPG	B	0.355	8.49	0.937	0.354	1	0.708
MAT2A	B	-0.0781	6.85	0.0258	0.875	1	0.976
VAMP8	B	-0.0132	8.72	0.00394	0.951	1	0.992
VAMP5	B	-0.215	7.1	0.287	0.603	1	0.866
RNF181	B	0.486	7.43	2.57	0.137	1	0.508
GNLY	B	-2.05	8.16	4.6	0.055	1	0.37
KRCC1	B	-0.429	7.51	2.11	0.214	1	0.592
IGKC	B	0.185	14.2	1.14	0.308	1	0.674
DUSP2	B	0.556	9.35	2.01	0.184	1	0.563
COX5B	B	-0.171	9.42	0.351	0.565	1	0.847
MITD1	B	0.0986	7.26	0.113	0.743	1	0.931
EIF5B	B	0.367	7.91	0.893	0.365	1	0.716
AFF3	B	-0.0274	7.35	0.00589	0.94	1	0.991
GCC2	B	0.281	7.86	1.22	0.293	1	0.662
ACTR3	B	-0.378	8.72	1.3	0.278	1	0.649
DDX18	B	-0.0745	7.96	0.0742	0.79	1	0.948
DBI	B	0.0309	8.84	0.00966	0.923	1	0.988
GYPC	B	0.58	8.2	3.51	0.0876	1	0.432
BIN1	B	-0.0505	8.04	0.0377	0.85	1	0.969
WDR33	B	0.424	7	1.21	0.294	1	0.663
MZT2B	B	0.0835	8.52	0.0536	0.821	1	0.959
MZT2A	B	0.195	7.99	0.604	1	1	1
UBXN4	B	0.567	8.02	4.84	0.05	1	0.36
DARS	B	-0.148	7.1	0.161	0.696	1	0.909
CXCR4	B	0.247	12.5	0.744	0.407	1	0.746
ARHGAP15	B	0.157	7.97	0.403	0.538	1	0.832
ZEB2	B	0.102	7.29	0.0599	0.811	1	0.956
MMADHC	B	-0.463	7.12	1.59	0.234	1	0.609
ARL5A	B	0.171	7.99	0.468	0.526	1	0.825
PRPF40A	B	0.203	7.54	0.379	0.551	1	0.839
NR4A2	B	-0.203	9.21	0.193	0.669	1	0.897
CYTIP	B	0.139	8.51	0.209	0.656	1	0.891
TANK	B	-0.166	7.92	0.162	0.695	1	0.909
PPIG	B	0.101	8.16	0.115	0.741	1	0.93
SSB	B	0.191	8	0.529	0.482	1	0.798
METTL5	B	0.409	7.08	1.23	0.291	1	0.661
DYNC1I2	B	-0.257	6.87	0.284	0.605	1	0.867
CIR1	B	0.257	7.57	0.693	0.528	1	0.827
WIPF1	B	-0.0685	7.69	0.0177	0.897	1	0.982
ATP5G3	B	-0.188	8.74	0.701	0.42	1	0.755
HNRNPA3	B	-0.206	8.78	0.806	0.555	1	0.841
NFE2L2	B	-0.537	7.55	2.33	0.155	1	0.53
ZC3H15	B	0.377	7.66	2.43	0.147	1	0.52
ORMDL1	B	0.136	7.6	0.213	0.727	1	0.923
NABP1	B	0.0981	7.19	0.072	0.793	1	0.95
STK17B	B	0.212	8.36	0.328	0.578	1	0.853
RP11-347P5.1	B	0.208	8.36	0.234	0.638	1	0.883
ANKRD44	B	-0.00146	7.77	2.8e-05	0.996	1	1
SF3B1	B	0.566	7.85	4.22	0.0645	1	0.389
MOB4	B	-0.298	6.8	0.268	0.615	1	0.872
BZW1	B	0.179	7.43	0.194	0.668	1	0.897
CLK1	B	0.465	8.4	2.57	0.137	1	0.507
NDUFB3	B	0.444	7.79	1.7	0.219	1	0.597
CFLAR	B	0.173	7.58	0.4	0.54	1	0.833
SUMO1	B	-0.323	8.31	1.42	0.583	1	0.855
NOP58	B	0.244	7.19	0.519	0.581	1	0.854
NBEAL1	B	0.819	11	3.72	0.0799	1	0.418
CYP20A1	B	-0.177	6.99	0.0952	0.763	1	0.938
EEF1B2	B	-0.194	12	0.977	0.344	1	0.701
AC079767.4	B	0.167	8.06	0.292	0.6	1	0.864
XRCC5	B	-0.107	7.99	0.126	0.729	1	0.924
ARPC2	B	0.0413	10.4	0.0553	0.818	1	0.958
TUBA4A	B	-0.391	8.54	1.68	0.221	1	0.598
MFF	B	-0.749	7.23	4.75	0.0518	1	0.363
SP110	B	-0.104	8.04	0.127	0.729	1	0.924
SP140	B	-0.265	8	0.691	0.423	1	0.758
SP100	B	0.427	8.75	2.73	0.127	1	0.493
ITM2C	B	-0.114	7.63	0.146	0.71	1	0.916
NCL	B	-0.201	9.11	0.669	0.431	1	0.763
PTMA	B	-0.409	13	6.37	0.0282	1	0.297
INPP5D	B	0.0512	7.89	0.0385	0.848	1	0.968
LRRFIP1	B	-0.0468	8.2	0.0293	0.867	1	0.974
NDUFA10	B	-0.0044	7.16	0.000187	0.989	1	0.999
MYEOV2	B	-0.34	7.85	1.54	0.24	1	0.615
MTERF4	B	0.216	7	0.449	0.517	1	0.819
PPP1R7	B	0.436	6.89	1.13	0.311	1	0.677
2023-09-02	B	-0.38	6.98	0.604	0.453	1	0.78
THUMPD3-AS1	B	-0.338	8.01	0.998	0.339	1	0.699
TADA3	B	-0.224	6.7	0.139	0.717	1	0.92
ARPC4	B	0.214	8.2	0.613	0.45	1	0.778
BRK1	B	0.193	9.09	0.597	0.456	1	0.782
LSM3	B	-0.0716	7.89	0.0786	0.784	1	0.946
SH3BP5	B	0.0475	7.69	0.0311	0.863	1	0.973
UBE2E1	B	-0.38	6.83	0.918	0.513	1	0.817
NGLY1	B	-0.0368	6.92	0.00921	0.925	1	0.988
CMC1	B	-0.1	7.31	0.0448	0.836	1	0.965
CMTM6	B	-0.0561	8.01	0.0279	0.87	1	0.975
GOLGA4	B	-0.00839	7.25	0.000436	0.984	1	0.997
CSRNP1	B	-0.0766	6.84	0.017	0.899	1	0.982
EIF1B	B	0.312	8.65	1.53	0.242	1	0.617
SS18L2	B	0.139	7.58	0.25	0.718	1	0.92
NKTR	B	0.0923	7.39	0.0876	0.773	1	0.942
CCDC12	B	0.145	7.94	0.17	0.688	1	0.906
TMA7	B	0.276	10.4	1.38	0.265	1	0.637
SHISA5	B	-0.0972	7.2	0.0445	0.837	1	0.965
NDUFAF3	B	0.0991	7.7	0.0954	0.763	1	0.938
IMPDH2	B	-0.0915	7.69	0.0877	0.773	1	0.942
QARS	B	-0.343	7.2	0.884	0.367	1	0.718
GPX1	B	0.16	9.27	0.65	0.437	1	0.768
RHOA	B	-0.134	9.26	0.435	0.595	1	0.862
RBM6	B	0.487	6.99	1.27	0.283	1	0.653
RBM5	B	-0.419	6.89	0.871	0.371	1	0.72
GNAI2	B	-0.395	7.67	1.68	0.221	1	0.599
MANF	B	0.456	6.92	1.09	0.319	1	0.682
TEX264	B	0.468	7.04	1.13	0.311	1	0.677
ABHD14B	B	0.0305	7.77	0.00913	0.926	1	0.989
TWF2	B	-0.236	7.07	0.419	0.531	1	0.828
GNL3	B	0.406	6.87	0.829	0.382	1	0.728
SPCS1	B	0.359	8.93	2.31	0.157	1	0.531
TKT	B	-0.403	7.61	1.92	0.193	1	0.571
SELK	B	0.431	8.31	2.37	0.152	1	0.526
APPL1	B	-0.209	7.48	0.513	0.489	1	0.803
ARF4	B	0.364	7.04	0.668	0.431	1	0.763
PDHB	B	-0.000753	7.11	7.32e-06	0.998	1	1
THOC7	B	-0.39	7.5	1.92	0.193	1	0.571
TMF1	B	0.0323	7	0.00734	0.933	1	0.99
ARL6IP5	B	-0.118	9.1	0.219	0.649	1	0.888
FOXP1	B	0.0802	8.77	0.0347	0.856	1	0.97
PCNP	B	-0.113	7.72	0.0731	0.792	1	0.949
BBX	B	0.394	7.98	0.865	0.372	1	0.721
CD47	B	0.28	8.66	1.72	0.216	1	0.594
IFT57	B	0.424	7.94	0.951	0.35	1	0.706
BTLA	B	-0.683	7.19	1.99	0.186	1	0.564
ZBTB20	B	0.0549	6.94	0.013	0.911	1	0.985
COX17	B	0.0562	7.96	0.0522	0.874	1	0.976
NDUFB4	B	0.0238	8.46	0.00866	0.928	1	0.989
HCLS1	B	0.00325	8.66	0.000242	0.988	1	0.998
EAF2	B	0.0342	7.12	0.00532	0.943	1	0.991
PARP14	B	0.521	7.91	2.68	0.13	1	0.497
RAB7A	B	-0.581	7.98	3.06	0.108	1	0.466
CNBP	B	0.0779	9.19	0.167	0.69	1	0.907
MBD4	B	-0.62	8.29	4.28	0.0627	1	0.387
RNF7	B	-0.0394	7.39	0.0151	0.904	1	0.983
U2SURP	B	-0.144	7.48	0.226	0.644	1	0.885
SERP1	B	0.0695	9.57	0.101	0.757	1	0.936
EIF2A	B	-0.223	7.18	0.42	0.78	1	0.945
SELT	B	0.263	8.08	1.16	0.304	1	0.672
SIAH2	B	-0.889	7.5	5.01	0.0468	1	0.353
MBNL1	B	-0.186	7.83	0.536	0.48	1	0.797
DHX36	B	0.104	7.7	0.135	0.72	1	0.921
CCNL1	B	0.42	8.33	2.87	0.118	1	0.482
PDCD10	B	0.207	7.34	0.478	0.838	1	0.965
SEC62	B	0.105	9.68	0.142	0.713	1	0.918
NDUFB5	B	-0.0505	7.76	0.0423	0.866	1	0.974
TTC14	B	0.326	7.22	0.82	0.385	1	0.73
AP2M1	B	0.105	7.86	0.139	0.913	1	0.985
TRA2B	B	0.0896	8.36	0.129	0.726	1	0.923
EIF4A2	B	-0.22	9.94	0.778	0.397	1	0.739
CCDC50	B	-0.00457	7.88	0.000109	0.992	1	0.999
ACAP2	B	0.304	7.1	0.91	0.605	1	0.867
PPP1R2	B	0.131	8.25	0.299	0.596	1	0.863
PAK2	B	0.161	7.64	0.286	0.603	1	0.866
ATP5I	B	-0.489	8.84	2.42	0.148	1	0.521
SLBP	B	0.371	6.94	0.884	0.367	1	0.718
ADD1	B	-0.288	6.86	0.39	0.545	1	0.836
MFSD10	B	0.323	6.96	0.402	0.539	1	0.832
MRFAP1	B	-0.234	7.6	0.634	0.443	1	0.772
MED28	B	0.49	7.58	1.68	0.221	1	0.599
SEL1L3	B	-0.667	7.13	3.63	0.0829	1	0.424
TMEM156	B	-0.0932	8.1	0.0938	0.765	1	0.939
RFC1	B	-0.515	6.99	2.16	0.17	1	0.547
SMIM14	B	0.493	9.02	3.22	0.1	1	0.453
RHOH	B	0.000327	8.86	7.53e-07	0.999	1	1
OCIAD1	B	0.0308	7.81	0.0112	0.917	1	0.986
OCIAD2	B	0.538	7.57	3.96	0.0719	1	0.403
TMEM165	B	0.208	7.62	0.568	0.467	1	0.789
SRP72	B	0.188	7.1	0.284	1	1	1
HOPX	B	-1.34	7.97	2.49	0.142	1	0.515
REST	B	0.093	7.23	0.055	0.819	1	0.958
STAP1	B	0.291	6.69	0.197	0.666	1	0.896
YTHDC1	B	-0.0512	6.99	0.0156	0.903	1	0.983
JCHAIN	B	-1.09	9.13	7.05	0.0223	1	0.276
DCK	B	-0.245	7.34	0.117	0.739	1	0.929
AREG	B	-0.828	7.08	2.31	0.156	1	0.531
G3BP2	B	-0.104	7.61	0.0718	0.794	1	0.95
CCNI	B	-0.244	9.86	0.977	0.344	1	0.701
HNRNPD	B	-0.129	7.76	0.245	0.771	1	0.942
HNRNPDL	B	0.0311	9.65	0.0229	0.883	1	0.978
PLAC8	B	-0.196	9.69	0.412	0.534	1	0.83
MRPS18C	B	-0.232	7.28	0.739	0.408	1	0.747
ARHGAP24	B	0.328	8.91	2.06	0.179	1	0.558
HSD17B11	B	-0.17	7.6	0.275	0.61	1	0.87
PPM1K	B	-0.211	8.47	0.444	0.519	1	0.821
PYURF	B	0.0128	7.67	0.000746	0.979	1	0.997
EIF4E	B	0.0976	7.1	0.067	0.801	1	0.953
ADH5	B	0.43	7.07	1.29	0.281	1	0.651
DAPP1	B	-0.285	7.02	0.779	0.396	1	0.739
H2AFZ	B	-0.0721	9.06	0.0749	0.789	1	0.948
PPP3CA	B	-0.337	6.95	0.344	0.569	1	0.849
BANK1	B	-0.156	9.51	0.286	0.603	1	0.866
UBE2D3	B	-0.197	9.05	0.75	0.405	1	0.745
AIMP1	B	0.0463	7.25	0.0224	0.891	1	0.98
OSTC	B	0.881	7.43	9.55	0.0102	1	0.21
CCDC109B	B	-0.0323	7.83	0.0158	0.902	1	0.983
TIFA	B	-0.295	7.22	0.724	0.567	1	0.848
LARP7	B	0.158	7.22	0.133	0.723	1	0.922
SNHG8	B	0.216	9.62	0.466	0.509	1	0.815
C4orf3	B	0.0705	8.95	0.125	0.731	1	0.925
ANXA5	B	0.514	7.44	1.97	0.188	1	0.567
NDUFC1	B	-0.148	7.82	0.126	0.729	1	0.924
SMARCA5	B	-0.0159	7.02	0.00148	0.97	1	0.995
LSM6	B	-0.00423	7.53	0.000153	0.99	1	0.999
TMEM154	B	-0.155	8.06	0.194	0.668	1	0.897
2023-03-01	B	-0.317	8.47	0.936	0.354	1	0.708
HMGB2	B	0.126	8.11	0.133	0.722	1	0.921
IRF2	B	-0.606	7.63	4.88	0.0492	1	0.359
FRG1	B	0.216	7.54	0.461	0.511	1	0.816
SDHA	B	0.347	7.03	0.79	0.393	1	0.736
PDCD6	B	0.423	7.88	1.56	0.238	1	0.614
NDUFS6	B	-0.369	7.73	1.06	0.325	1	0.687
MED10	B	0.0432	7.51	0.0297	0.866	1	0.974
CCT5	B	-0.0537	7.28	0.0257	0.876	1	0.976
BASP1	B	-0.234	7.38	0.715	0.845	1	0.967
SUB1	B	-0.0512	9.85	0.0185	0.894	1	0.981
EMB	B	-0.0788	7.31	0.0499	0.827	1	0.961
NDUFS4	B	0.0851	7.3	0.0622	0.808	1	0.955
GZMA	B	0.314	8.19	0.201	0.663	1	0.895
GPBP1	B	-0.0541	8.47	0.032	0.861	1	0.972
GAPT	B	-0.46	7.87	1.63	0.228	1	0.605
CD180	B	-0.0474	7	0.0106	0.92	1	0.987
MRPS36	B	-0.289	7.43	0.94	0.353	1	0.707
BDP1	B	0.233	7.15	0.447	0.518	1	0.82
BTF3	B	-0.00863	11	0.00236	0.962	1	0.994
NSA2	B	-0.399	8.81	2.47	0.144	1	0.518
TBCA	B	0.0303	8.79	0.00707	0.934	1	0.99
COX7C	B	-0.0619	11	0.0974	0.761	1	0.938
CCNH	B	0.256	7.39	0.586	0.46	1	0.785
MEF2C	B	0.24	9.8	0.257	0.622	1	0.876
GLRX	B	-0.283	7.49	1.21	0.295	1	0.664
CAST	B	0.131	8.04	0.27	0.614	1	0.872
CHD1	B	0.551	7.23	2.69	0.129	1	0.496
PJA2	B	-0.0208	7.13	0.00408	0.95	1	0.992
EPB41L4A-AS1	B	-0.308	7.32	0.56	0.47	1	0.791
SRP19	B	0.68	7.08	4.05	0.0693	1	0.399
REEP5	B	0.078	7.84	0.082	0.78	1	0.945
ATG12	B	-0.405	7.29	1.51	0.245	1	0.619
AP3S1	B	-0.0603	7.38	0.0422	0.841	1	0.966
TNFAIP8	B	-0.282	8.49	0.549	0.474	1	0.794
SNX2	B	-0.385	9.12	1.89	0.196	1	0.573
HINT1	B	0.0989	10.6	0.29	0.601	1	0.865
CDC42SE2	B	0.167	7.53	0.272	0.613	1	0.871
FNIP1	B	-0.00814	7.08	0.000581	0.981	1	0.997
IRF1	B	0.277	8.88	0.864	0.373	1	0.722
UQCRQ	B	0.0141	8.43	0.00208	0.964	1	0.995
AFF4	B	-0.393	6.71	0.702	0.42	1	0.755
VDAC1	B	0.037	7.29	0.0164	0.901	1	0.982
SKP1	B	0.115	9.49	0.353	0.564	1	0.847
PPP2CA	B	-0.0176	7.2	0.00331	0.955	1	0.993
UBE2B	B	0.228	7.77	0.539	0.862	1	0.972
CAMLG	B	-0.00671	7.83	0.000753	0.979	1	0.997
DDX46	B	0.0537	8.05	0.0351	0.855	1	0.97
H2AFY	B	-0.339	7.43	1.14	0.308	1	0.674
HNRNPA0	B	0.135	9.14	0.457	0.513	1	0.817
PAIP2	B	-0.111	8.46	0.237	0.636	1	0.883
MZB1	B	-0.279	7.97	0.31	0.589	1	0.859
UBE2D2	B	-0.0142	9.12	0.00375	0.952	1	0.992
CXXC5	B	-0.794	7.78	9.21	0.0113	1	0.219
NDUFA2	B	-0.338	7.97	1.47	0.396	1	0.738
IK	B	0.116	7.72	0.165	1	1	1
ZMAT2	B	0.341	7.41	1.13	0.786	1	0.947
TAF7	B	0.348	8.45	2.15	0.17	1	0.548
NR3C1	B	-0.288	7.2	0.675	0.429	1	0.762
LARS	B	0.146	6.95	0.104	0.753	1	0.934
CSNK1A1	B	-0.0478	7.58	0.0175	0.897	1	0.982
CD74	B	0.122	14.8	0.276	0.61	1	0.87
TNIP1	B	-0.386	7.06	0.724	0.413	1	0.75
ANXA6	B	-0.119	8.53	0.169	0.689	1	0.906
G3BP1	B	0.0214	7.11	0.00343	0.954	1	0.993
RNF145	B	-0.187	7.03	0.252	0.626	1	0.878
TTC1	B	-0.0741	7.08	0.0548	0.819	1	0.958
CCNG1	B	-0.297	7.04	0.305	0.592	1	0.86
NUDCD2	B	0.501	6.77	1.27	0.283	1	0.653
MAT2B	B	-0.344	7.12	0.912	0.36	1	0.712
NPM1	B	-0.225	10.8	1.08	0.321	1	0.684
DUSP1	B	0.242	10.9	0.707	0.418	1	0.754
ATP6V0E1	B	0.208	9.48	1.35	0.27	1	0.642
HIGD2A	B	0.159	8.94	0.405	0.538	1	0.831
NSD1	B	0.342	7.27	1.17	0.303	1	0.67
PRELID1	B	0.0755	8.34	0.054	0.82	1	0.959
LMAN2	B	0.173	7.89	0.296	0.597	1	0.863
GRK6	B	-1.11	6.98	5.46	0.0393	1	0.332
TMED9	B	0.332	7.74	1.45	0.253	1	0.627
NHP2	B	0.192	7.84	0.295	0.598	1	0.863
PHYKPL	B	-0.222	7.2	0.524	0.891	1	0.98
HNRNPH1	B	-0.185	7.95	0.288	0.602	1	0.866
SQSTM1	B	-0.118	8.36	0.221	0.647	1	0.887
GNB2L1	B	0.0214	12.6	0.0124	0.913	1	0.985
SERPINB1	B	-0.257	7.44	0.416	0.532	1	0.829
PRPF4B	B	-0.174	7.17	0.371	0.555	1	0.841
LY86	B	0.142	8.69	0.281	0.607	1	0.868
TMEM14B	B	-0.385	7.51	1.27	0.284	1	0.655
PHACTR1	B	-0.118	8.42	0.122	0.733	1	0.926
NOL7	B	0.0277	7.46	0.007	0.935	1	0.99
CD83	B	-0.362	9.92	0.666	0.432	1	0.763
MYLIP	B	0.478	7.47	1.95	0.19	1	0.568
DEK	B	0.677	7.82	5.67	0.0364	1	0.321
FAM65B	B	-0.364	9.04	2.09	0.176	1	0.553
TRIM38	B	-0.0854	8.17	0.105	0.752	1	0.934
HIST1H4C	B	0.508	8.68	1.32	0.275	1	0.646
BTN3A2	B	-0.0422	7.16	0.00966	0.923	1	0.988
ABT1	B	-0.013	6.98	0.00109	0.974	1	0.996
HLA-F	B	0.152	8.56	0.429	0.526	1	0.825
HLA-A	B	0.357	12.4	3.6	0.0842	1	0.426
PPP1R11	B	0.48	7.28	1.57	0.236	1	0.612
HLA-E	B	0.117	11.1	0.316	0.585	1	0.857
PPP1R10	B	0.529	7.61	4.05	0.0691	1	0.398
MRPS18B	B	-0.27	7.22	0.68	0.427	1	0.76
PPP1R18	B	-0.0602	7.94	0.0215	0.886	1	0.979
TUBB	B	-0.439	9.12	1.94	0.191	1	0.569
HLA-C	B	0.129	12.3	0.425	0.528	1	0.826
HLA-B	B	-0.213	13.2	0.944	0.352	1	0.706
TNF	B	0.622	7.83	3.46	0.0898	1	0.436
LTB	B	-0.161	12.1	0.487	0.5	1	0.81
LST1	B	-0.92	7.32	8.09	0.0159	1	0.243
NCR3	B	-0.457	7.25	0.758	0.402	1	0.743
CSNK2B	B	0.0124	7.95	0.00231	0.963	1	0.994
DDAH2	B	-0.0829	7.52	0.0756	0.788	1	0.948
CLIC1	B	0.157	10	0.761	0.402	1	0.743
LSM2	B	-0.2	7.84	0.717	0.415	1	0.752
C6orf48	B	-0.0186	9.47	0.00685	0.936	1	0.99
ATF6B	B	-0.101	7.56	0.132	0.859	1	0.971
RNF5	B	0.401	7.05	1.25	0.287	1	0.656
GPSM3	B	-0.031	9.66	0.027	0.873	1	0.975
HLA-DRA	B	0.345	13.9	2.53	0.14	1	0.511
HLA-DRB5	B	0.0388	11.1	0.0321	0.861	1	0.972
HLA-DRB1	B	0.147	12.5	0.23	0.641	1	0.884
HLA-DQA1	B	0.0969	11.3	0.198	0.665	1	0.895
HLA-DQB1	B	0.586	11.5	4.85	0.0499	1	0.36
HLA-DQA2	B	-1.49	9.47	4.88	0.0493	1	0.359
HLA-DOB	B	0.546	8.53	2.12	0.174	1	0.551
PSMB8	B	0.147	8.83	0.2	0.663	1	0.895
PSMB8-AS1	B	0.351	8.12	1.23	0.29	1	0.66
PSMB9	B	0.000873	9.47	1.92e-05	0.997	1	1
TAP1	B	-0.155	7.83	0.191	0.67	1	0.898
HLA-DMB	B	0.436	9.84	1.56	0.237	1	0.613
HLA-DMA	B	0.648	10.2	6.3	0.0289	1	0.3
BRD2	B	0.228	8.09	0.646	0.439	1	0.769
HLA-DPA1	B	-0.121	12.4	0.318	0.584	1	0.856
HLA-DPB1	B	0.126	12.4	0.534	0.48	1	0.797
TAPBP	B	-0.325	8.48	0.751	0.405	1	0.745
PHF1	B	0.0777	7.18	0.0587	0.813	1	0.957
CUTA	B	-0.0643	8.89	0.079	0.784	1	0.946
HMGA1	B	0.0148	7.51	0.00256	0.961	1	0.994
SNRPC	B	0.28	7.69	0.295	0.598	1	0.863
SRSF3	B	0.15	8.84	0.398	0.541	1	0.833
MTCH1	B	-0.313	6.88	0.413	0.534	1	0.83
OARD1	B	-0.17	7.1	0.23	0.641	1	0.884
CCND3	B	0.281	8.08	1.03	0.507	1	0.814
TBCC	B	0.408	7.37	2.09	0.259	1	0.632
CNPY3	B	0.2	8.23	0.636	0.442	1	0.771
DNPH1	B	0.494	7.12	2.35	0.153	1	0.528
ELOVL5	B	-0.201	7.41	0.19	0.671	1	0.898
PHF3	B	-0.151	7.12	0.155	0.701	1	0.911
LMBRD1	B	-0.0756	7.06	0.0412	0.843	1	0.967
EEF1A1	B	-0.359	14.9	3.92	0.0731	1	0.406
COX7A2	B	0.133	9.36	0.297	0.596	1	0.863
PHIP	B	0.00907	7.09	0.000387	0.985	1	0.998
HMGN3	B	0.217	7.98	0.663	0.433	1	0.764
ZNF292	B	0.0944	7.14	0.0673	0.8	1	0.952
AKIRIN2	B	0.188	7.16	0.27	0.614	1	0.872
PNRC1	B	-0.349	10.3	1.72	0.217	1	0.594
UBE2J1	B	-0.185	7.53	0.205	0.659	1	0.893
BACH2	B	-0.596	6.6	0.507	0.491	1	0.804
PNISR	B	-0.0342	9.68	0.0311	0.863	1	0.973
QRSL1	B	0.217	7.68	0.525	0.858	1	0.971
CD24	B	-0.146	8.48	0.204	0.66	1	0.893
SEC63	B	0.0441	6.97	0.00759	0.932	1	0.99
SNX3	B	-0.272	9.55	2.12	0.173	1	0.55
CD164	B	-0.0585	7.68	0.0106	0.92	1	0.987
CDC40	B	0.132	7.59	0.206	0.95	1	0.992
AMD1	B	-0.175	7.43	0.218	0.649	1	0.888
GTF3C6	B	0.0847	7.37	0.0782	0.785	1	0.946
MARCKS	B	0.0145	7.5	0.00187	0.966	1	0.995
FAM26F	B	-0.436	8.4	0.641	0.44	1	0.77
RWDD1	B	0.167	7.99	0.324	0.58	1	0.854
ECHDC1	B	-0.427	6.85	1.12	0.314	1	0.679
STX7	B	-0.263	8.53	0.934	0.355	1	0.708
BCLAF1	B	0.436	7.77	1.36	0.269	1	0.641
IFNGR1	B	-0.496	7	1.75	0.212	1	0.59
ABRACL	B	0.382	7.85	1.59	0.234	1	0.609
CITED2	B	-0.101	8.36	0.161	0.696	1	0.909
SF3B5	B	0.0222	8.18	0.0085	0.928	1	0.989
UTRN	B	0.067	6.99	0.0313	0.863	1	0.973
PCMT1	B	0.135	7.13	0.168	0.69	1	0.907
GTF2H5	B	0.0324	7.36	0.0153	0.904	1	0.983
EZR	B	-0.243	9.06	0.582	0.461	1	0.785
TAGAP	B	-0.661	8.4	0.876	0.369	1	0.719
WTAP	B	-0.653	7.13	2.9	0.117	1	0.48
TCP1	B	0.0338	7.47	0.0138	0.908	1	0.984
MRPL18	B	0.194	7.31	0.334	0.575	1	0.851
SFT2D1	B	0.505	7.88	2.43	0.148	1	0.521
RNASET2	B	0.319	9.3	2.42	0.148	1	0.521
CCR6	B	-0.00786	7.2	0.000392	0.985	1	0.998
PSMB1	B	0.356	8.46	1.99	0.24	1	0.615
PDCD2	B	0.226	7.3	0.384	0.548	1	0.837
C7orf50	B	0.357	7.17	1.25	0.287	1	0.656
CHST12	B	-0.212	7.11	0.396	0.542	1	0.834
ACTB	B	0.145	13.1	0.606	0.453	1	0.78
RAC1	B	0.277	8.28	1.54	0.241	1	0.616
KDELR2	B	0.13	7.13	0.133	0.722	1	0.921
RPA3	B	-0.14	7.54	0.186	0.675	1	0.9
NDUFA4	B	0.207	9.39	0.976	0.344	1	0.701
PHF14	B	0.451	7.27	2.83	0.121	1	0.485
ARL4A	B	0.179	7.15	0.139	0.716	1	0.919
TSPAN13	B	-0.849	7.83	3.13	0.104	1	0.459
TOMM7	B	-0.242	11.4	1.63	0.228	1	0.605
TRA2A	B	-0.0453	7.47	0.016	0.902	1	0.982
CYCS	B	-0.0534	8.79	0.0514	0.825	1	0.96
HNRNPA2B1	B	-0.273	10.4	1.49	0.248	1	0.622
CBX3	B	0.345	7.65	1.24	0.289	1	0.658
SNX10	B	-0.445	7.51	0.705	0.419	1	0.754
SKAP2	B	-0.364	7.38	1.09	0.319	1	0.682
TAX1BP1	B	0.29	7.67	1.06	0.325	1	0.687
LSM5	B	0.0694	8.03	0.0669	0.801	1	0.953
NT5C3A	B	-0.953	7.22	6.2	0.03	1	0.304
2023-09-07	B	0.0978	9.31	0.147	0.709	1	0.915
MPLKIP	B	0.405	7.42	1.56	0.794	1	0.95
PSMA2	B	-0.303	8.26	0.918	0.359	1	0.711
MRPL32	B	0.171	7.14	0.274	0.882	1	0.978
STK17A	B	0.24	8.85	0.868	0.371	1	0.72
DBNL	B	0.525	8.17	3.85	0.218	1	0.595
PPIA	B	-0.324	11	1.81	0.206	1	0.583
H2AFV	B	-0.409	7.92	1.59	0.233	1	0.609
MYO1G	B	-0.719	7.3	3.2	0.101	1	0.455
CCM2	B	-0.0235	7.22	0.00372	0.952	1	0.992
IKZF1	B	0.191	7.39	0.345	0.569	1	0.849
SEC61G	B	-0.313	8.16	1.78	0.324	1	0.686
VOPP1	B	0.0345	7.59	0.00471	0.947	1	0.992
CCT6A	B	0.103	7.48	0.126	0.73	1	0.924
SUMF2	B	-0.0518	6.95	0.0197	0.891	1	0.98
CHCHD2	B	0.037	9.97	0.0293	0.867	1	0.974
TMEM248	B	-0.549	7.09	1.95	0.19	1	0.568
SBDS	B	0.548	8.39	3.65	0.0824	1	0.423
BCL7B	B	0.234	6.85	0.283	0.605	1	0.868
WBSCR22	B	0.237	7.12	0.403	0.538	1	0.832
EIF4H	B	0.0743	7.28	0.0306	0.864	1	0.973
LAT2	B	0.228	8.05	0.304	0.593	1	0.861
NCF1	B	0.0864	9.36	0.0607	0.81	1	0.956
MDH2	B	0.159	8	0.441	0.52	1	0.822
RSBN1L	B	0.306	7.51	1.23	0.29	1	0.66
TMEM243	B	0.203	8.6	0.844	0.378	1	0.726
SRI	B	0.0828	7.87	0.0556	0.818	1	0.958
AKAP9	B	0.195	8.09	0.553	0.495	1	0.806
FAM133B	B	0.0621	8.06	0.0345	0.856	1	0.971
SAMD9	B	-0.461	7.2	1.61	0.231	1	0.607
SAMD9L	B	-0.155	6.88	0.111	0.745	1	0.931
SHFM1	B	0.585	8.25	5.14	0.0444	1	0.348
ARPC1B	B	0.0447	9.95	0.0401	0.845	1	0.967
PDAP1	B	0.335	7.1	0.93	0.356	1	0.709
BUD31	B	-0.206	7.11	0.193	0.669	1	0.897
ATP5J2	B	0.118	8.63	0.2	0.663	1	0.895
COPS6	B	-0.0143	7.61	0.00261	0.96	1	0.994
LAMTOR4	B	0.296	8.95	1.86	0.2	1	0.577
STAG3	B	1.02	7.21	4.18	0.0655	1	0.391
TSC22D4	B	-0.251	7.77	0.614	0.45	1	0.778
GNB2	B	-0.397	7.63	2.1	0.282	1	0.652
TRIM56	B	-0.114	7.41	0.156	0.95	1	0.992
ZNHIT1	B	0.263	7.49	0.814	0.85	1	0.969
FIS1	B	0.273	7.88	0.682	0.426	1	0.76
ORAI2	B	-0.127	8.13	0.176	0.683	1	0.903
POLR2J	B	0.0217	7.62	0.00721	0.934	1	0.99
POLR2J3	B	0.209	8.71	0.394	0.543	1	0.834
PMPCB	B	0.254	7.13	0.657	0.522	1	0.822
KMT2E	B	0.167	9.03	0.659	0.465	1	0.788
SRPK2	B	-0.581	7.24	2.96	0.113	1	0.475
SYPL1	B	-0.681	8.63	2.73	0.127	1	0.493
CAPZA2	B	-0.173	7.4	0.142	0.713	1	0.918
LSM8	B	0.0482	7.99	0.0456	0.875	1	0.976
FAM3C	B	-0.598	7.88	2.84	0.12	1	0.484
NDUFA5	B	-0.302	7.41	0.762	0.401	1	0.742
ARF5	B	-0.15	7.27	0.17	0.688	1	0.906
ATP6V1F	B	0.232	8.31	1.04	0.776	1	0.943
CNOT4	B	0.15	7.03	0.103	0.754	1	0.935
C7orf73	B	-0.348	7.46	1.45	0.253	1	0.627
MTPN	B	0.117	8.34	0.103	0.754	1	0.934
AC090498.1	B	1.37	10.7	4.1	0.0679	1	0.396
MKRN1	B	-0.0328	7.14	0.00448	0.948	1	0.992
NDUFB2	B	-0.0182	8.66	0.00572	0.941	1	0.991
SSBP1	B	0.364	8.2	1.62	0.23	1	0.607
TRBC2	B	0.28	8.69	0.623	0.447	1	0.775
GSTK1	B	0.13	8.48	0.23	0.641	1	0.884
RHEB	B	-0.115	6.93	0.0752	0.789	1	0.948
SLC25A6	B	0.122	10.9	0.496	0.496	1	0.807
CD99	B	0.192	8.3	0.217	0.65	1	0.889
TMSB4X	B	0.424	14.7	7.61	0.0185	1	0.257
OFD1	B	0.556	8.03	2.94	0.114	1	0.476
AP1S2	B	-0.489	7.54	3.15	0.103	1	0.458
RBBP7	B	-0.362	7.37	1.53	0.469	1	0.791
EIF1AX	B	-0.64	8.06	5.33	0.0414	1	0.337
SMS	B	0.0215	7.01	0.00352	0.954	1	0.993
SAT1	B	0.136	9.94	0.208	0.657	1	0.892
EIF2S3	B	-0.0609	8.13	0.0454	0.835	1	0.965
ATP6AP2	B	-0.13	7.13	0.155	0.838	1	0.965
DDX3X	B	0.103	7.67	0.107	0.749	1	0.933
NDUFB11	B	-0.057	9	0.0854	0.776	1	0.943
UXT	B	0.119	9.23	0.143	0.712	1	0.917
RBM3	B	-0.54	8.88	2.71	0.128	1	0.495
WAS	B	0.0603	7.81	0.0593	0.812	1	0.956
PIM2	B	0.154	8.16	0.326	0.58	1	0.854
PLP2	B	-0.253	8.91	0.535	0.48	1	0.797
TSPYL2	B	0.279	6.71	0.32	0.583	1	0.856
LINC01420	B	0.248	7.18	0.61	0.451	1	0.779
MSN	B	0.335	7.79	1.26	0.286	1	0.656
IGBP1	B	-0.0347	7.8	0.0217	0.886	1	0.979
IL2RG	B	0.0941	9.07	0.0775	0.786	1	0.947
NONO	B	-0.0873	7.24	0.0361	0.853	1	0.97
NHSL2	B	-0.564	7.83	2.25	0.162	1	0.538
ATRX	B	0.0067	7.97	0.000369	0.985	1	0.998
COX7B	B	-0.269	8.77	1.85	0.201	1	0.578
PGK1	B	0.0558	8.5	0.0487	0.829	1	0.962
CYSLTR1	B	-0.462	7.21	1.55	0.238	1	0.614
P2RY10	B	-0.0584	7.75	0.0272	0.872	1	0.975
SH3BGRL	B	-0.436	8.73	3.35	0.206	1	0.583
BTK	B	-1.08	7.93	7.5	0.0192	1	0.262
HNRNPH2	B	-0.237	6.98	0.196	0.667	1	0.897
TSC22D3	B	0.686	10.2	6.94	0.0231	1	0.279
SLC25A5	B	-0.228	9.3	1.27	0.284	1	0.654
2023-09-06	B	0.13	8.85	0.383	0.549	1	0.838
NDUFA1	B	0.41	8.81	2.49	0.142	1	0.515
RBMX	B	-0.553	8.54	3.79	0.0775	1	0.413
IDS	B	0.277	8.06	0.351	0.565	1	0.847
BCAP31	B	0.454	7.85	1.6	0.231	1	0.608
IDH3G	B	-0.295	7.02	0.728	0.412	1	0.749
SSR4	B	-0.106	9.33	0.245	0.631	1	0.88
NAA10	B	0.0839	7.19	0.0697	0.944	1	0.991
FLNA	B	-0.0639	7.08	0.0344	0.856	1	0.971
ERICH1	B	0.438	7.21	1.47	0.25	1	0.624
CLN8	B	0.0101	7.12	0.000408	0.984	1	0.998
BLK	B	0.167	8.36	0.279	0.608	1	0.869
FDFT1	B	0.148	7.56	0.242	0.632	1	0.881
CTSB	B	0.2	7.31	0.129	0.726	1	0.923
CNOT7	B	-0.502	7.52	2.57	0.193	1	0.571
PCM1	B	0.191	7.84	0.47	0.507	1	0.814
ASAH1	B	-0.0604	7.03	0.0375	0.85	1	0.969
PPP3CC	B	-0.458	7.18	1.39	0.263	1	0.636
PDLIM2	B	0.646	7.44	4.45	0.0585	1	0.379
ADAM28	B	-0.0646	8.68	0.0862	0.775	1	0.943
PNOC	B	0.267	7.34	0.519	0.486	1	0.801
SARAF	B	-0.341	9.65	1.22	0.292	1	0.662
RAB11FIP1	B	-0.222	7.11	0.178	0.682	1	0.903
LSM1	B	0.227	6.95	0.181	0.679	1	0.902
PLPP5	B	-0.146	8.41	0.08	0.783	1	0.946
WHSC1L1	B	0.121	8.14	0.117	0.738	1	0.928
PCMTD1	B	-0.389	7.24	0.862	0.373	1	0.722
TCEA1	B	-0.353	8.43	1.14	0.309	1	0.675
LYPLA1	B	-0.0669	7.2	0.0231	0.882	1	0.978
LYN	B	-0.231	7.75	0.332	0.576	1	0.852
CHCHD7	B	-0.238	6.99	0.378	0.551	1	0.839
SDCBP	B	-0.649	7.89	2.45	0.146	1	0.519
RAB2A	B	0.323	7.6	1.42	0.259	1	0.632
TRAM1	B	0.0131	7.4	0.00197	0.965	1	0.995
TERF1	B	-0.296	7.14	0.854	0.673	1	0.899
TCEB1	B	0.374	7.65	1.33	0.274	1	0.645
TPD52	B	-0.487	7.97	4.45	0.0586	1	0.379
C8orf59	B	-0.0503	8.33	0.0408	0.844	1	0.967
DECR1	B	0.284	7.08	0.573	0.465	1	0.788
OTUD6B-AS1	B	-0.369	7.27	0.983	0.343	1	0.701
PLEKHF2	B	0.00702	7.19	0.000217	0.989	1	0.999
UQCRB	B	-0.0385	10.6	0.0467	0.833	1	0.964
MTDH	B	0.253	8.61	1.63	0.227	1	0.605
COX6C	B	0.179	9.49	0.691	0.423	1	0.758
POLR2K	B	-0.306	7.41	0.72	0.414	1	0.751
PABPC1	B	-0.824	10.9	5.96	0.0327	1	0.311
YWHAZ	B	-0.116	9.13	0.182	0.678	1	0.901
ZNF706	B	0.135	8.61	0.379	0.933	1	0.99
EIF3E	B	-0.324	10.4	2.55	0.139	1	0.51
ENY2	B	0.322	7.95	1.55	0.239	1	0.614
EIF3H	B	-0.164	9.82	0.53	0.482	1	0.798
RAD21	B	-0.268	7.22	0.592	0.943	1	0.991
MED30	B	-0.353	7.06	0.684	0.426	1	0.759
RNF139	B	-0.332	6.88	0.185	0.675	1	0.9
NDUFB9	B	0.15	8.14	0.384	0.548	1	0.837
MTSS1	B	-0.569	7.51	2.95	0.114	1	0.476
MYC	B	-0.912	7.81	4.37	0.0605	1	0.382
FAM49B	B	-0.251	8.33	0.738	0.409	1	0.747
ST3GAL1	B	0.708	6.9	3.06	0.108	1	0.466
LY6E	B	0.191	8.83	0.768	0.669	1	0.898
GSDMD	B	0.205	7.2	0.376	0.552	1	0.839
EEF1D	B	0.025	11.6	0.0211	0.887	1	0.979
PUF60	B	0.449	7.26	2.59	0.136	1	0.505
CYC1	B	0.206	7.31	0.427	0.894	1	0.981
MAF1	B	0.0401	8.17	0.0278	0.871	1	0.975
VPS28	B	0.539	8.37	6.3	0.0289	1	0.3
DOCK8	B	0.227	7.69	0.666	0.432	1	0.763
TMEM261	B	0.0535	7.42	0.0178	0.896	1	0.982
PSIP1	B	0.0608	7.68	0.0558	0.859	1	0.971
RRAGA	B	-0.462	6.92	0.895	0.364	1	0.716
CHMP5	B	0.022	7.08	0.00527	0.943	1	0.991
DCTN3	B	0.0865	7.1	0.0688	1	1	1
VCP	B	0.203	7.12	0.189	0.672	1	0.899
CD72	B	0.236	8.28	0.243	0.632	1	0.881
SIT1	B	0.476	7.67	2.78	0.123	1	0.489
CCDC107	B	0.517	7.21	3.29	0.0968	1	0.448
TLN1	B	0.0603	7.34	0.036	0.853	1	0.97
CLTA	B	0.115	7.79	0.231	0.64	1	0.884
PAX5	B	0.129	6.88	0.0817	0.78	1	0.945
EBLN3	B	-0.364	7.62	1.47	0.251	1	0.625
ZCCHC7	B	0.304	7.9	0.422	0.529	1	0.827
ZFAND5	B	0.14	7.02	0.0926	0.767	1	0.94
OSTF1	B	0.00392	7.78	0.000231	0.988	1	0.998
TLE4	B	-0.147	7.23	0.193	0.669	1	0.897
HNRNPK	B	-0.118	9.7	0.213	0.653	1	0.89
CKS2	B	0.35	7.21	0.91	0.36	1	0.713
SECISBP2	B	0.133	7.22	0.136	0.719	1	0.921
SYK	B	0.0465	7.1	0.019	0.893	1	0.98
ANP32B	B	-0.387	8.88	2.66	0.131	1	0.499
SEC61B	B	0.321	8.53	1.76	0.211	1	0.588
ERP44	B	0.204	7.53	0.399	0.898	1	0.982
TXN	B	0.421	7.84	1.65	0.225	1	0.602
CDC26	B	-0.111	7	0.101	0.756	1	0.936
AKNA	B	-0.00185	6.97	1.75e-05	0.997	1	1
ATP6V1G1	B	0.0323	9.9	0.0296	0.867	1	0.974
CNTRL	B	0.315	7.49	0.775	0.397	1	0.739
STRBP	B	-0.468	7.32	1.38	0.265	1	0.637
PSMB7	B	0.359	7.82	1.7	0.228	1	0.605
ARPC5L	B	0.00201	7.95	5.15e-05	0.994	1	0.999
C9orf16	B	-0.023	8.39	0.00829	0.929	1	0.989
SET	B	0.28	8.86	1.95	0.19	1	0.568
C9orf78	B	0.0779	7.93	0.0815	0.957	1	0.993
FNBP1	B	0.215	8.58	0.858	0.374	1	0.723
SURF1	B	-0.748	6.89	2.32	0.156	1	0.531
SNHG7	B	-0.159	7.94	0.203	0.661	1	0.894
EDF1	B	0.176	9.72	0.726	0.412	1	0.749
C9orf142	B	0.245	7.19	0.461	0.511	1	0.816
DPP7	B	0.126	7.45	0.202	0.662	1	0.894
SSNA1	B	0.422	7.53	1.21	0.295	1	0.664
TUBB4B	B	-0.252	7.62	0.657	0.435	1	0.766
PSMD13	B	0.146	7.2	0.203	0.889	1	0.98
IFITM2	B	0.228	9.37	0.977	0.344	1	0.701
IFITM3	B	-0.00732	7	0.000119	0.991	1	0.999
SIGIRR	B	-0.101	7.02	0.0455	0.835	1	0.965
RNH1	B	-0.245	7.96	0.369	0.556	1	0.842
TALDO1	B	-0.14	7.67	0.308	0.954	1	0.993
POLR2L	B	0.127	8.61	0.237	0.636	1	0.883
CTSD	B	0.124	7.21	0.118	0.737	1	0.928
LSP1	B	-0.0204	9.61	0.00801	0.93	1	0.989
MRPL23	B	0.159	7.28	0.203	0.661	1	0.894
CD81	B	0.364	7.16	0.524	0.484	1	0.8
NAP1L4	B	0.388	7.1	1.07	0.322	1	0.685
RHOG	B	-0.515	7.82	2.85	0.12	1	0.484
TRIM22	B	-0.364	7.32	1.01	0.336	1	0.696
EIF3F	B	0.0381	9.95	0.0394	0.846	1	0.968
RIC3	B	0.565	7.19	2.87	0.203	1	0.58
TMEM9B	B	0.254	7.45	1.05	0.328	1	0.69
SWAP70	B	0.184	8.47	0.249	0.627	1	0.879
EIF4G2	B	-0.32	8.27	0.633	0.443	1	0.772
RRAS2	B	0.265	7.03	0.626	0.609	1	0.87
PSMA1	B	0.242	8	0.909	0.361	1	0.713
C11orf58	B	0.25	8.65	1.2	0.296	1	0.665
LDHA	B	0.0962	8.33	0.14	0.716	1	0.919
TSG101	B	0.289	7.12	0.642	0.942	1	0.991
SVIP	B	-0.143	7.5	0.196	0.751	1	0.933
EIF3M	B	0.0539	8.5	0.0667	0.801	1	0.953
CAT	B	-0.573	7.61	2.16	0.17	1	0.547
CD44	B	0.0457	8.49	0.0274	0.871	1	0.975
CD82	B	0.0387	7.86	0.0178	0.896	1	0.982
SPI1	B	-0.236	7.37	0.39	0.545	1	0.836
PSMC3	B	0.0572	6.9	0.0209	0.888	1	0.979
NDUFS3	B	-0.13	6.99	0.104	0.753	1	0.934
FNBP4	B	0.497	7.33	2.16	0.169	1	0.546
UBE2L6	B	0.154	7.58	0.272	0.612	1	0.871
C11orf31	B	0.393	9.32	2.43	0.147	1	0.52
LPXN	B	0.0972	7.16	0.0661	0.802	1	0.953
MS4A1	B	-0.107	11	0.151	0.705	1	0.913
TMEM109	B	0.451	7.18	1.02	0.335	1	0.695
CYB561A3	B	-0.282	8.63	0.855	0.375	1	0.723
TMEM258	B	0.205	8.71	0.754	0.449	1	0.777
FTH1	B	0.264	12.5	2.5	0.142	1	0.514
AHNAK	B	-0.0724	7.29	0.0345	0.856	1	0.971
UBXN1	B	0.149	9.19	0.532	0.651	1	0.889
POLR2G	B	0.115	7.8	0.171	0.687	1	0.906
TMEM179B	B	0.27	7.16	0.586	0.603	1	0.866
STX5	B	0.313	7.09	0.821	1	1	1
SLC3A2	B	0.226	7.18	0.286	0.604	1	0.867
RARRES3	B	0.414	7.84	0.945	0.352	1	0.706
COX8A	B	0.076	8.57	0.0782	0.785	1	0.946
OTUB1	B	-0.33	7.04	0.993	0.36	1	0.712
FERMT3	B	-0.234	7.14	0.446	0.622	1	0.876
FKBP2	B	0.0179	7.22	0.00207	0.965	1	0.995
TRMT112	B	0.274	9.22	1.82	0.204	1	0.581
PRDX5	B	0.229	8.28	0.744	0.407	1	0.746
RASGRP2	B	-0.471	8.04	2.29	0.158	1	0.532
SF1	B	-0.391	9.3	1.78	0.209	1	0.586
VPS51	B	-0.7	7.58	4.57	0.0557	1	0.372
FAU	B	0.0756	13	0.18	0.68	1	0.902
NEAT1	B	0.372	9.42	1.48	0.25	1	0.623
MALAT1	B	0.491	17.2	8.31	0.0148	1	0.239
RNASEH2C	B	-0.512	7.38	2.6	0.135	1	0.505
CFL1	B	0.0556	11.2	0.0916	0.768	1	0.94
CTSW	B	-0.167	7.47	0.0785	0.785	1	0.946
FIBP	B	-0.251	7.1	0.484	0.501	1	0.811
CCDC85B	B	-0.0722	8.39	0.0979	0.76	1	0.937
DRAP1	B	0.0418	8.37	0.0323	0.861	1	0.972
BANF1	B	-0.0651	8.1	0.0617	0.808	1	0.955
SF3B2	B	0.175	7.52	0.394	0.543	1	0.834
MRPL11	B	-0.269	6.98	0.579	0.463	1	0.787
CCS	B	-0.0103	6.94	0.000841	0.977	1	0.997
PPP1CA	B	-0.119	8.97	0.207	0.658	1	0.892
TBC1D10C	B	0.0855	8.42	0.066	0.802	1	0.953
TMEM134	B	-0.322	7.62	1.16	0.305	1	0.672
AIP	B	-0.0578	7.71	0.0602	0.811	1	0.956
CDK2AP2	B	0.106	7.73	0.108	0.749	1	0.933
GSTP1	B	0.351	8.9	1.37	0.267	1	0.638
NDUFS8	B	-0.819	7.25	4.48	0.0578	1	0.377
LAMTOR1	B	0.0131	8.18	0.00246	0.961	1	0.994
UCP2	B	-0.212	9.32	0.778	0.397	1	0.739
SPCS2	B	0.13	8.95	0.361	0.56	1	0.844
UVRAG	B	0.148	7.14	0.165	0.693	1	0.908
CLNS1A	B	0.0196	7.94	0.00423	0.949	1	0.992
RSF1	B	0.0546	7.6	0.0356	0.854	1	0.97
NDUFC2	B	0.19	8	0.456	0.957	1	0.993
PCF11	B	-0.0585	7.78	0.0439	0.838	1	0.965
CTSC	B	0.49	7.13	0.918	0.359	1	0.711
TAF1D	B	-0.158	8.67	0.345	0.569	1	0.849
CWC15	B	0.199	7.43	0.63	0.522	1	0.822
SRSF8	B	0.395	7.23	0.947	0.351	1	0.706
CEP57	B	0.237	6.66	0.194	0.668	1	0.897
BIRC3	B	0.193	10.4	0.694	0.423	1	0.757
TMEM123	B	-0.373	7.22	0.786	0.394	1	0.737
CASP4	B	0.0713	8.03	0.0987	0.876	1	0.976
CASP1	B	0.639	6.96	2.84	0.12	1	0.484
CARD16	B	0.258	7.37	0.631	0.508	1	0.814
ACAT1	B	0.803	6.94	2.41	0.149	1	0.522
ATM	B	-0.247	7.75	0.561	0.47	1	0.791
POU2AF1	B	-0.311	7.42	0.481	0.502	1	0.811
SDHD	B	-0.0832	7.13	0.0629	0.807	1	0.954
APOA1	B	2.58	6.14	3.15	0.103	1	0.458
PCSK7	B	-0.252	8.36	0.662	0.433	1	0.764
ATP5L	B	-0.0101	10.5	0.00269	0.96	1	0.994
KMT2A	B	0.305	6.85	0.371	0.555	1	0.841
DDX6	B	0.402	7.39	1.28	0.281	1	0.651
CXCR5	B	-0.288	7.38	0.772	0.747	1	0.932
APLP2	B	-1	7.24	3.53	0.087	1	0.431
IDI1	B	-0.438	7.63	1.39	0.264	1	0.636
KLF6	B	0.282	9.22	0.715	0.416	1	0.752
GDI2	B	-0.874	8.42	4.84	0.0499	1	0.36
RBM17	B	0.256	7.62	0.698	0.421	1	0.756
ATP5C1	B	0.109	7.66	0.141	0.908	1	0.984
CELF2	B	-0.562	7.92	1.76	0.212	1	0.589
UPF2	B	0.529	7.68	3.66	0.137	1	0.508
CDC123	B	0.0112	7.31	0.00108	0.974	1	0.996
FAM107B	B	-0.639	7.37	2.85	0.119	1	0.484
VIM	B	-0.218	9.88	0.496	0.496	1	0.807
COMMD3	B	0.17	7.26	0.376	0.552	1	0.84
APBB1IP	B	0.814	7.9	7.82	0.0173	1	0.251
ABI1	B	-0.032	7.12	0.00643	0.938	1	0.991
WAC	B	-0.513	7	2.39	0.15	1	0.524
MAP3K8	B	0.103	7.05	0.0556	0.818	1	0.958
KIF5B	B	0.507	7.14	2.5	0.142	1	0.514
EPC1	B	0.539	7.35	2.64	0.132	1	0.501
ITGB1	B	-1.42	7.9	4.24	0.0638	1	0.388
HNRNPF	B	-0.314	8.56	0.564	0.468	1	0.79
ARID5B	B	0.485	8.05	2.45	0.145	1	0.519
JMJD1C	B	-0.584	7.94	2.96	0.113	1	0.474
HNRNPH3	B	-0.296	7.7	1.04	0.329	1	0.691
DDX21	B	-0.303	7.86	1.28	0.282	1	0.651
SRGN	B	0.351	9.37	0.608	0.452	1	0.779
PPA1	B	0.363	7.8	0.75	0.405	1	0.745
PSAP	B	-0.178	8.28	0.222	0.647	1	0.887
ANAPC16	B	0.224	9.58	1.1	0.316	1	0.68
DDIT4	B	0.548	9.46	3.54	0.0864	1	0.43
ANXA7	B	0.223	7.31	0.251	0.626	1	0.878
ADK	B	-0.549	7.83	1.74	0.213	1	0.591
VDAC2	B	0.104	8.1	0.208	0.657	1	0.892
NUTM2B-AS1	B	-0.325	6.99	0.5	0.494	1	0.806
ANXA11	B	-0.0597	7.97	0.0414	0.842	1	0.967
GHITM	B	-0.151	8.02	0.218	0.649	1	0.888
WAPL	B	0.452	7.16	1.05	0.327	1	0.689
HHEX	B	-0.356	8.03	1.68	0.221	1	0.599
PDLIM1	B	-0.0668	8.58	0.0706	0.795	1	0.95
BLNK	B	-0.402	8.02	1.79	0.207	1	0.584
PGAM1	B	-0.221	7.89	0.563	0.959	1	0.994
BLOC1S2	B	-0.325	8.11	1.53	0.242	1	0.617
NDUFB8	B	0.332	8.41	1.52	0.243	1	0.617
MRPL43	B	0.0659	6.95	0.0303	0.865	1	0.973
MGEA5	B	-0.0667	7.52	0.0369	0.851	1	0.969
NFKB2	B	-0.105	7.2	0.0971	0.761	1	0.938
USMG5	B	-0.219	8.75	0.612	0.451	1	0.778
GSTO1	B	0.779	7.55	6.58	0.0262	1	0.289
ADD3	B	-0.118	7.34	0.136	0.739	1	0.929
SMC3	B	0.53	7.66	3.11	0.106	1	0.462
PDCD4	B	-0.1	8.09	0.0798	0.783	1	0.946
SHOC2	B	-0.2	7.39	0.371	0.555	1	0.841
FAM204A	B	-0.151	7.21	0.149	0.707	1	0.914
EIF3A	B	0.0495	7.75	0.021	0.887	1	0.979
PRDX3	B	0.377	6.84	0.539	0.478	1	0.796
TIAL1	B	0.0466	7.05	0.0171	0.898	1	0.982
BUB3	B	0.178	7.44	0.168	0.689	1	0.907
ECHS1	B	0.356	7.2	1.23	0.484	1	0.799
CD27	B	0.281	7.94	0.384	0.548	1	0.837
MRPL51	B	0.149	7.81	0.336	0.74	1	0.929
GAPDH	B	-0.0504	10.7	0.051	0.826	1	0.961
MLF2	B	0.0416	7.01	0.0144	0.907	1	0.984
TPI1	B	0.102	8.8	0.131	0.724	1	0.922
C12orf57	B	0.126	8.47	0.221	0.647	1	0.887
PTPN6	B	-0.426	9.31	5.05	0.0461	1	0.352
PHB2	B	-0.453	8.12	2.37	0.152	1	0.526
SLC2A3	B	-0.0594	9.69	0.0441	0.838	1	0.965
M6PR	B	0.0215	7.22	0.00249	0.961	1	0.994
KLRB1	B	-0.188	8.25	0.0589	0.813	1	0.956
CLEC2D	B	-0.811	8.42	8.08	0.016	1	0.244
CLECL1	B	0.64	7.33	2.92	0.116	1	0.478
CD69	B	0.331	10.6	1.38	0.264	1	0.637
CLEC2B	B	0.61	7.45	2.96	0.113	1	0.474
YBX3	B	-1.34	7.26	13.7	0.00347	1	0.146
CDKN1B	B	-0.026	7.59	0.00263	0.96	1	0.994
ARHGDIB	B	-0.0213	10.9	0.0116	0.916	1	0.986
STRAP	B	-0.456	7.34	1.91	0.267	1	0.639
LDHB	B	0.231	8.94	0.88	0.368	1	0.718
LRMP	B	-0.524	7.6	3.43	0.0909	1	0.438
SSPN	B	-0.22	6.61	0.0841	0.777	1	0.944
CCDC91	B	0.386	7	1.01	0.336	1	0.696
FAM60A	B	-0.0757	6.99	0.0264	0.874	1	0.976
KIAA1551	B	0.307	7.45	0.611	0.451	1	0.778
PPHLN1	B	0.0739	7.57	0.0836	0.805	1	0.954
ZCRB1	B	-0.205	7.14	0.406	0.537	1	0.831
SCAF11	B	-0.0524	8.46	0.0222	0.884	1	0.978
SLC38A1	B	-0.276	7.73	0.773	0.398	1	0.74
SLC38A2	B	0.255	7.65	0.662	0.544	1	0.835
TUBA1B	B	0.0789	9.81	0.154	0.702	1	0.912
TUBA1A	B	-0.192	8.82	0.644	0.439	1	0.769
TMBIM6	B	-0.218	9.03	0.382	0.549	1	0.838
COX14	B	-0.0956	7.98	0.124	0.731	1	0.925
DAZAP2	B	-0.145	8.06	0.328	0.61	1	0.87
BIN2	B	0.0928	7.61	0.125	0.73	1	0.925
ATG101	B	-0.0933	7.03	0.0528	0.822	1	0.96
EIF4B	B	-0.679	8.44	6.23	0.0297	1	0.303
ITGB7	B	-0.209	6.76	0.0895	0.77	1	0.941
PFDN5	B	0.325	11.5	3.21	0.1	1	0.453
PRR13	B	0.137	9.01	0.377	0.552	1	0.839
PCBP2	B	-0.372	9.34	2.18	0.168	1	0.545
ATP5G2	B	0.192	10.3	0.77	0.399	1	0.74
HNRNPA1	B	-0.124	11.3	0.554	0.472	1	0.793
COPZ1	B	-0.127	7.29	0.199	0.893	1	0.98
NCKAP1L	B	-0.296	7.15	0.782	0.83	1	0.963
BLOC1S1	B	-0.102	8.41	0.157	0.7	1	0.911
CD63	B	0.413	8.43	2.25	0.162	1	0.538
PA2G4	B	0.285	8.1	0.96	0.348	1	0.704
MYL6	B	0.198	10.7	1.12	0.312	1	0.677
CNPY2	B	0.449	7.63	1.56	0.237	1	0.613
BAZ2A	B	-0.327	7.08	0.769	0.399	1	0.74
ATP5B	B	-0.391	8.75	2.69	0.304	1	0.672
PTGES3	B	-0.12	8.58	0.137	0.719	1	0.92
NACA	B	-0.0099	12	0.00267	0.96	1	0.994
ARHGAP9	B	0.138	7.09	0.161	0.696	1	0.909
USP15	B	0.423	7.65	0.789	0.393	1	0.737
TMBIM4	B	0.417	8.33	2.99	0.112	1	0.472
RAP1B	B	-0.851	7.16	4.04	0.0696	1	0.399
CCT2	B	-0.145	7.68	0.277	0.609	1	0.87
GLIPR1	B	-0.314	7.93	0.539	0.478	1	0.796
NAP1L1	B	-0.531	10.5	7.94	0.0167	1	0.248
OSBPL8	B	0.464	7.18	1.77	0.211	1	0.588
PPP1R12A	B	-0.214	7.55	0.457	0.513	1	0.817
CCDC59	B	-0.114	7.18	0.116	0.74	1	0.929
ATP2B1	B	-0.178	8.24	0.453	0.962	1	0.994
BTG1	B	0.00648	12.4	0.000508	0.982	1	0.997
RP11-796E2.4	B	0.195	7.71	0.201	0.662	1	0.895
RP11-693J15.5	B	0.54	8.41	1.35	0.27	1	0.642
UBE2N	B	-0.411	8.29	1.51	0.245	1	0.619
NDUFA12	B	-0.328	7.84	1.3	0.278	1	0.649
METAP2	B	-0.255	7.31	0.994	0.34	1	0.699
SNRPF	B	-0.467	8.23	3.92	0.0732	1	0.406
LTA4H	B	-0.643	7.52	5.26	0.0424	1	0.341
SLC25A3	B	-0.315	9.09	2.02	0.183	1	0.561
ISCU	B	0.381	9.25	2.23	0.164	1	0.54
ARPC3	B	0.147	10.7	0.451	0.516	1	0.819
VPS29	B	0.317	7.89	1.26	0.302	1	0.67
HVCN1	B	0.214	9.36	0.304	0.593	1	0.861
PPP1CC	B	-0.356	7.89	0.709	0.417	1	0.753
ERP29	B	0.145	9.88	0.389	0.546	1	0.836
PEBP1	B	0.187	8.66	0.533	0.48	1	0.797
TAOK3	B	-0.228	7.8	0.695	0.784	1	0.946
COX6A1	B	0.366	9.22	2.33	0.155	1	0.53
SRSF9	B	-0.361	7.91	1.59	0.234	1	0.609
DYNLL1	B	0.214	9.19	0.72	0.414	1	0.751
ANAPC5	B	-0.307	7.02	0.273	0.611	1	0.87
RHOF	B	0.441	7.35	2.18	0.168	1	0.545
BCL7A	B	-0.335	7.03	0.288	0.602	1	0.866
RSRC2	B	0.204	8.12	0.568	0.467	1	0.789
VPS37B	B	-0.535	7.38	3.83	0.0761	1	0.411
ARL6IP4	B	0.0623	8.88	0.0821	0.847	1	0.968
RILPL2	B	-0.0308	7.56	0.00615	0.939	1	0.991
TMED2	B	-0.242	7.41	0.248	0.628	1	0.879
RAN	B	0.0775	9.27	0.136	0.719	1	0.92
MPHOSPH8	B	0.595	8.31	4.34	0.0611	1	0.384
SAP18	B	0.095	9.05	0.228	0.643	1	0.885
MRPL57	B	0.0202	7.39	0.00584	0.94	1	0.991
MICU2	B	-0.208	6.86	0.185	0.675	1	0.9
GTF3A	B	0.0727	8.72	0.0863	0.774	1	0.943
MTIF3	B	0.0728	7.56	0.048	0.831	1	0.963
POLR1D	B	-0.418	8.1	2.2	0.166	1	0.543
ATP5EP2	B	-0.117	7.04	0.0381	0.849	1	0.969
POMP	B	0.278	8.69	1.03	0.331	1	0.692
HMGB1	B	0.00995	10.5	0.00309	0.957	1	0.993
ALOX5AP	B	0.209	8.47	0.318	0.584	1	0.856
N4BP2L1	B	-0.201	7	0.22	0.648	1	0.888
N4BP2L2	B	-0.143	9.15	0.388	0.546	1	0.836
ELF1	B	-0.109	8.12	0.0712	0.794	1	0.95
TPT1	B	-0.612	13.4	8.9	0.0124	1	0.226
ZC3H13	B	0.198	7.16	0.323	0.942	1	0.991
LCP1	B	0.331	8.04	0.877	0.369	1	0.719
KIAA0226L	B	-0.896	7.33	4.41	0.0595	1	0.381
ESD	B	-0.0075	7.55	0.000762	0.978	1	0.997
MED4	B	-0.00401	7.26	0.000171	0.99	1	0.999
ITM2B	B	-0.122	9.69	0.355	0.563	1	0.846
RNASEH2B	B	-0.172	7.94	0.387	0.547	1	0.837
INTS6	B	-0.21	7.85	0.288	0.602	1	0.866
COMMD6	B	0.00873	10.5	0.00162	0.969	1	0.995
MYCBP2	B	0.162	8.04	0.387	0.547	1	0.837
GPR18	B	-0.973	7.84	7.49	0.0193	1	0.262
GPR183	B	-0.169	9.18	0.229	0.642	1	0.884
ARGLU1	B	1	8.56	12.2	0.00502	1	0.169
LAMP1	B	0.00816	7.29	0.000677	0.98	1	0.997
UPF3A	B	-0.363	7.04	1.11	0.314	1	0.679
OSGEP	B	-0.167	6.86	0.134	0.721	1	0.921
APEX1	B	0.129	8.03	0.205	0.66	1	0.893
TMEM55B	B	-0.18	7.07	0.223	0.646	1	0.887
RNASE6	B	0.62	8.18	1.71	0.217	1	0.594
HNRNPC	B	-0.11	9.38	0.348	0.567	1	0.848
TRAC	B	0.826	8.67	1.52	0.243	1	0.617
DAD1	B	0.486	8.65	4.06	0.0863	1	0.43
OXA1L	B	-0.422	7.73	1.14	0.308	1	0.675
MRPL52	B	-0.176	8.15	0.339	0.572	1	0.85
LRP10	B	-0.319	7.3	1.06	0.324	1	0.687
C14orf119	B	0.396	7.04	0.948	0.351	1	0.706
PSME1	B	-0.0965	9.77	0.223	0.646	1	0.887
PSME2	B	0.0932	8.64	0.182	0.678	1	0.901
CHMP4A	B	0.431	8.39	2.32	0.156	1	0.531
NEDD8	B	0.124	8.81	0.35	0.999	1	1
TINF2	B	-0.295	7.15	0.546	0.476	1	0.795
SCFD1	B	0.105	7	0.0832	0.778	1	0.944
EAPP	B	-0.0904	7.54	0.118	0.738	1	0.928
SNX6	B	0.266	7.07	0.667	0.431	1	0.763
BAZ1A	B	0.325	7.96	1.46	0.253	1	0.626
PNN	B	0.321	8.75	2.05	0.18	1	0.559
MIS18BP1	B	0.0886	7.44	0.0669	0.801	1	0.953
NEMF	B	0.493	7.22	1.41	0.259	1	0.632
ARF6	B	-0.794	8.47	4.45	0.0584	1	0.378
C14orf166	B	-0.175	8.4	0.457	0.927	1	0.989
PSMC6	B	0.0543	7.62	0.0232	0.882	1	0.978
CNIH1	B	-0.67	7.12	1.61	0.231	1	0.608
KTN1	B	0.298	8.17	1.38	0.762	1	0.938
PSMA3	B	0.00335	7.61	0.000177	0.99	1	0.999
PSMA3-AS1	B	-0.477	7.52	1.45	0.254	1	0.627
ARID4A	B	-0.0194	7.38	0.00327	0.955	1	0.993
TIMM9	B	-0.265	6.93	0.318	0.584	1	0.856
DHRS7	B	-0.0771	7.56	0.073	0.792	1	0.949
CHURC1	B	-0.327	7.83	1.03	0.332	1	0.693
MAX	B	-0.107	7.33	0.157	0.79	1	0.948
ZFP36L1	B	-0.0978	9.95	0.237	0.636	1	0.883
ERH	B	-0.125	8.59	0.292	0.6	1	0.864
SRSF5	B	-0.289	9.55	1.61	0.231	1	0.607
RBM25	B	0.447	8.42	3.21	0.1	1	0.453
NPC2	B	-0.19	8.73	0.498	0.495	1	0.807
TMED10	B	-0.0571	7.05	0.024	0.88	1	0.977
SLIRP	B	0.0583	7.54	0.0241	0.879	1	0.977
SNW1	B	0.252	7.21	0.469	0.508	1	0.814
GPR65	B	-0.207	7.48	0.345	0.569	1	0.849
CALM1	B	-0.0766	9.81	0.169	0.689	1	0.906
NDUFB1	B	-0.541	8.32	2.45	0.146	1	0.519
DDX24	B	-0.137	8.32	0.184	0.676	1	0.9
IFI27L2	B	-0.0889	7.15	0.0589	0.813	1	0.956
TCL1A	B	0.0605	10.7	0.0104	0.92	1	0.987
RP11-164H13.1	B	-2.04	7.37	6.13	0.0307	1	0.306
PAPOLA	B	-0.207	8.1	0.651	0.437	1	0.767
EVL	B	0.00186	8.98	6.76e-05	0.994	1	0.999
YY1	B	-0.158	7.2	0.277	0.609	1	0.87
PPP2R5C	B	0.0953	7.44	0.0649	0.804	1	0.953
EIF5	B	0.358	8.43	0.801	0.39	1	0.734
C14orf2	B	-0.214	9.07	0.885	0.367	1	0.718
SIVA1	B	0.25	7.62	0.472	0.506	1	0.814
PLD4	B	-0.156	7.1	0.108	0.748	1	0.933
CRIP1	B	-0.513	7.83	1.46	0.252	1	0.626
AL928768.3	B	-2.39	9.5	13.4	0.00375	1	0.152
IGHA1	B	-1.37	10.2	10.5	0.0079	1	0.195
IGHG1	B	0.282	8.52	0.381	0.55	1	0.838
IGHG3	B	0.58	7.94	1.01	0.335	1	0.696
IGHD	B	0.404	10.4	0.59	0.459	1	0.784
IGHM	B	0.763	11.3	13.9	0.00329	1	0.144
KIAA0125	B	-0.11	7.9	0.0589	0.813	1	0.956
NIPA2	B	-0.372	6.93	0.471	0.507	1	0.814
SNRPN	B	0.282	8.03	1.29	0.64	1	0.884
NSMCE3	B	-1.46	6.98	8.43	0.0143	1	0.236
EMC4	B	0.0195	7.23	0.00345	0.954	1	0.993
NOP10	B	0.216	8.58	0.678	0.428	1	0.761
SRP14	B	0.158	10.2	0.748	0.406	1	0.745
C15orf57	B	-0.361	6.94	0.909	0.361	1	0.713
RTF1	B	0.101	7.53	0.12	0.736	1	0.927
SNAP23	B	-0.661	7	0.913	0.36	1	0.712
CCNDBP1	B	-0.113	7.8	0.146	0.79	1	0.948
PDIA3	B	0.0534	8.43	0.0399	0.845	1	0.967
SERF2	B	0.181	11.1	0.814	0.386	1	0.731
EIF3J	B	-0.93	7.24	7.18	0.0214	1	0.272
B2M	B	0.159	14.8	0.705	0.419	1	0.754
DUT	B	-0.445	7.86	0.95	0.351	1	0.706
EID1	B	-0.0362	8.34	0.026	0.875	1	0.976
GABPB1	B	-0.235	7.53	0.691	0.424	1	0.758
GABPB1-AS1	B	0.545	8.51	3.5	0.088	1	0.433
USP8	B	-0.0731	6.97	0.033	0.859	1	0.971
LYSMD2	B	-0.0874	7.65	0.109	0.748	1	0.932
RSL24D1	B	-0.254	8.83	1.25	0.288	1	0.657
LINC00926	B	0.229	9.55	0.264	0.617	1	0.873
SLTM	B	0.158	7.86	0.296	0.597	1	0.863
GTF2A2	B	-0.0984	7.73	0.161	0.696	1	0.909
ANXA2	B	-0.299	8.18	0.991	0.341	1	0.7
VPS13C	B	0.403	6.88	1.01	0.336	1	0.696
FAM96A	B	-0.608	7.75	4.24	0.064	1	0.388
PPIB	B	0.12	8.56	0.228	0.929	1	0.989
OAZ2	B	-0.129	7.07	0.108	0.749	1	0.933
SPG21	B	-0.458	7.41	2.19	0.167	1	0.545
RAB11A	B	-0.578	7.76	2.75	0.125	1	0.491
TIPIN	B	0.102	7.37	0.0374	0.85	1	0.969
ANP32A	B	-0.316	7.8	1.32	0.275	1	0.646
PKM	B	0.00784	8.57	0.000716	0.979	1	0.997
HEXA	B	0.231	7.11	0.567	0.664	1	0.895
CSK	B	-0.4	7.93	1.81	0.206	1	0.583
COX5A	B	-0.00463	8.04	0.000216	0.989	1	0.999
IMP3	B	-0.0683	7.89	0.062	0.808	1	0.955
ETFA	B	0.051	7.26	0.0256	0.876	1	0.976
RCN2	B	-0.275	7.36	0.709	0.418	1	0.753
TSPAN3	B	-0.32	7.35	1.12	0.313	1	0.678
PSMA4	B	0.222	8.18	0.843	0.378	1	0.726
MORF4L1	B	-0.064	9.13	0.0791	0.784	1	0.946
CTSH	B	0.323	8.28	1.76	0.211	1	0.588
BCL2A1	B	-0.346	8	1.17	0.303	1	0.67
ZFAND6	B	-0.622	7.91	4.2	0.0814	1	0.42
MESDC2	B	0.0589	7.07	0.0282	0.87	1	0.974
IL16	B	0.438	8.36	1.27	0.283	1	0.653
SEC11A	B	-0.384	7.94	1.12	0.312	1	0.678
AKAP13	B	-0.0418	7.91	0.0218	0.885	1	0.979
ISG20	B	0.327	9.47	0.964	0.347	1	0.703
IDH2	B	0.442	7.05	1.38	0.265	1	0.637
CIB1	B	-0.0212	8.68	0.00758	0.932	1	0.99
IQGAP1	B	-0.134	7.32	0.183	0.891	1	0.98
CHD2	B	-0.288	7.16	0.784	0.395	1	0.738
MPG	B	0.0118	7.38	0.00174	0.967	1	0.995
C16orf13	B	0.168	7.23	0.391	0.545	1	0.836
STUB1	B	0.187	7.18	0.335	0.945	1	0.991
UBE2I	B	-0.136	8.54	0.309	0.799	1	0.952
NME3	B	0.38	7.1	1.02	0.334	1	0.695
MRPS34	B	-0.0858	7.5	0.113	0.743	1	0.93
NDUFB10	B	0.215	8.22	0.944	0.352	1	0.706
RNPS1	B	-0.137	8.16	0.33	0.577	1	0.853
SRRM2	B	0.186	7.97	0.409	0.535	1	0.83
TCEB2	B	0.114	9.01	0.272	0.613	1	0.871
IL32	B	0.604	8.91	0.584	0.461	1	0.785
LITAF	B	-0.222	8.36	0.679	0.689	1	0.907
RSL1D1	B	-0.122	8.46	0.283	0.831	1	0.963
ARL6IP1	B	-0.171	7.74	0.193	0.669	1	0.897
METTL9	B	-0.111	7.39	0.0959	0.763	1	0.938
UQCRC2	B	-0.365	7.67	1.92	0.193	1	0.571
GGA2	B	-0.0142	7.38	0.00131	0.972	1	0.996
NDUFAB1	B	0.199	7.46	0.509	0.949	1	0.992
PRKCB	B	-0.77	8.17	9.02	0.0119	1	0.223
RBBP6	B	-0.276	7.05	0.698	0.768	1	0.94
IL4R	B	0.0662	7.77	0.0127	0.912	1	0.985
TUFM	B	0.2	8.25	0.481	0.502	1	0.811
CD19	B	0.289	8.15	1.58	0.305	1	0.672
RP11-231C14.7	B	0.369	7.94	0.349	0.566	1	0.848
TMEM219	B	-0.259	7.54	0.939	0.353	1	0.707
ALDOA	B	0.0371	9.71	0.0424	0.841	1	0.966
PPP4C	B	0.209	7.63	0.708	0.418	1	0.754
YPEL3	B	-0.0364	7.43	0.0134	0.91	1	0.984
CORO1A	B	0.165	10.7	0.809	0.388	1	0.732
2023-09-01	B	0.0539	8.1	0.047	0.832	1	0.963
FUS	B	0.0301	9.56	0.0277	0.871	1	0.975
PYCARD	B	-0.0701	7.49	0.0756	0.788	1	0.948
VPS35	B	-0.129	7.51	0.181	0.678	1	0.901
CHD9	B	-0.219	7.52	0.367	0.557	1	0.842
HERPUD1	B	-0.474	10.6	2.07	0.178	1	0.556
CKLF	B	0.77	7.62	7.64	0.0184	1	0.257
FAM96B	B	-0.0554	7.78	0.0567	0.816	1	0.958
TRADD	B	-0.144	6.95	0.11	0.747	1	0.932
ATP6V0D1	B	0.0657	7.58	0.0427	0.84	1	0.966
PSMB10	B	0.208	7.51	0.218	0.65	1	0.888
GABARAPL2	B	0.13	8.75	0.371	0.555	1	0.841
KARS	B	-0.55	7.16	1.76	0.212	1	0.589
TERF2IP	B	0.272	8.53	0.879	0.368	1	0.718
HSBP1	B	-0.0272	7.18	0.00766	0.932	1	0.99
COTL1	B	0.7	9.53	7.93	0.0168	1	0.248
COX4I1	B	0.0134	10.9	0.00472	0.946	1	0.991
IRF8	B	-0.631	8.37	1.26	0.285	1	0.655
MAP1LC3B	B	-0.182	8.05	0.516	0.803	1	0.953
CYBA	B	0.382	11.3	3.29	0.0971	1	0.448
APRT	B	0.0803	9.1	0.145	0.711	1	0.917
TCF25	B	0.26	7.97	0.896	0.364	1	0.715
GLOD4	B	-0.203	7.04	0.245	0.631	1	0.88
YWHAE	B	-0.0061	7.86	0.000305	0.986	1	0.998
PAFAH1B1	B	0.537	6.99	2.5	0.142	1	0.515
P2RX5	B	0.235	8.05	0.609	0.451	1	0.779
PSMB6	B	0.293	7.8	1.54	0.241	1	0.616
RNF167	B	0.144	7.34	0.139	0.717	1	0.92
PFN1	B	0.0559	11.3	0.0466	0.833	1	0.964
SPAG7	B	0.427	7.17	2.07	0.178	1	0.556
SCIMP	B	-0.0272	7.78	0.00917	0.925	1	0.989
NUP88	B	-0.129	7.14	0.102	0.756	1	0.935
RPAIN	B	-0.0186	7.48	0.00399	0.951	1	0.992
C1QBP	B	0.246	8.42	0.689	0.424	1	0.758
EIF5A	B	-1.58	8.5	9.71	0.00978	1	0.208
ACAP1	B	0.122	9.03	0.374	0.553	1	0.84
TMEM256	B	-0.334	7.86	1.85	0.201	1	0.578
EIF4A1	B	0.413	8.74	3.52	0.0872	1	0.431
KDM6B	B	0.0121	7.1	0.000547	0.982	1	0.997
NAA38	B	-0.261	7.69	0.652	0.436	1	0.767
TRAPPC1	B	0.154	8.95	0.382	0.549	1	0.838
VAMP2	B	-0.309	9.42	2.22	0.165	1	0.541
TTC19	B	0.167	6.88	0.152	0.704	1	0.913
NCOR1	B	0.0573	8.3	0.0559	0.817	1	0.958
UBB	B	0.205	10.9	1.43	0.256	1	0.629
TNFRSF13B	B	0.00406	7.65	0.000179	0.99	1	0.999
ALKBH5	B	-0.338	6.84	0.242	0.632	1	0.881
WSB1	B	-0.047	8.49	0.0191	0.893	1	0.98
LGALS9	B	-0.544	7.3	3.31	0.0963	1	0.447
EVI2B	B	-0.867	9.58	8.63	0.0134	1	0.233
EVI2A	B	0.661	7.36	3.71	0.0801	1	0.418
ZNF207	B	-0.404	7.49	1.88	0.197	1	0.575
TAF15	B	0.441	7.06	1.35	0.271	1	0.643
CCL5	B	0.881	8.99	1.15	0.306	1	0.673
CCL3	B	0.208	9.32	0.2	0.664	1	0.895
CCL4	B	-0.235	10.4	0.129	0.726	1	0.923
CCL4L2	B	0.893	9.22	2.3	0.157	1	0.532
GGNBP2	B	0.0849	7.83	0.128	0.727	1	0.924
PSMB3	B	-0.287	8.19	1.15	0.559	1	0.843
MIEN1	B	-0.103	7.18	0.0874	0.773	1	0.942
IKZF3	B	0.233	7.91	0.497	0.495	1	0.807
CCR7	B	0.677	8.66	5.7	0.036	1	0.32
SMARCE1	B	-0.721	7.31	4.81	0.0506	1	0.361
KRT10	B	0.0761	8.16	0.0472	0.832	1	0.963
EIF1	B	0.103	11.9	0.405	0.538	1	0.832
RAB5C	B	0.253	7.8	0.735	0.776	1	0.943
STAT3	B	0.327	7.68	0.92	0.358	1	0.711
GRN	B	-0.0775	7.72	0.0325	0.86	1	0.972
FMNL1	B	-0.857	7.38	3.72	0.0798	1	0.417
FAM215B	B	0.0984	7.31	0.0898	0.77	1	0.941
ATP5G1	B	-0.115	8.01	0.157	0.7	1	0.911
PHB	B	0.488	7.51	2.91	0.204	1	0.581
LUC7L3	B	0.116	8.76	0.288	0.816	1	0.958
SRSF1	B	0.263	7.08	0.461	0.511	1	0.816
RP5-1171I10.5	B	-0.0822	9.42	0.11	0.747	1	0.932
SUPT4H1	B	-0.0818	7.65	0.071	0.795	1	0.95
NACA2	B	-0.551	7.2	1.45	0.254	1	0.627
LIMD2	B	0.0631	10.2	0.103	0.755	1	0.935
PSMC5	B	0.307	7.63	0.784	0.395	1	0.738
CD79B	B	0.309	11.1	0.888	0.366	1	0.717
ICAM2	B	-0.434	7.21	1.02	0.335	1	0.696
DDX5	B	-0.316	10.6	1	0.338	1	0.698
BPTF	B	-0.47	7.15	1.8	0.206	1	0.583
ATP5H	B	-0.0529	7.81	0.0274	0.871	1	0.975
NT5C	B	0.199	7.59	0.547	0.712	1	0.917
HN1	B	-0.0998	7.38	0.0802	0.782	1	0.946
SUMO2	B	-0.446	9.91	4.56	0.056	1	0.372
MRPS7	B	0.224	7.07	0.423	0.882	1	0.978
GRB2	B	-0.193	8.65	0.414	0.533	1	0.829
SAP30BP	B	0.229	7.13	0.414	1	1	1
H3F3B	B	0.206	11.4	1.48	0.248	1	0.622
WBP2	B	-0.0641	7.12	0.0311	0.863	1	0.973
RHBDF2	B	0.31	7.33	0.798	0.391	1	0.735
METTL23	B	0.104	7.13	0.0984	0.76	1	0.937
SRSF2	B	-0.264	8.96	0.763	0.401	1	0.742
2023-09-09	B	0.218	7.78	0.355	0.563	1	0.846
TMC6	B	-0.0465	7.06	0.0179	0.896	1	0.981
SYNGR2	B	-0.126	8.51	0.183	0.677	1	0.901
EIF4A3	B	-0.0138	7.25	0.00185	0.967	1	0.995
RNF213	B	0.48	7.32	2.69	0.129	1	0.496
C17orf89	B	0.535	7.48	2.53	0.14	1	0.512
ACTG1	B	-0.0529	11.3	0.0473	0.832	1	0.963
P4HB	B	-0.206	7.37	0.345	0.569	1	0.849
ARHGDIA	B	0.167	7.96	0.423	0.529	1	0.827
ANAPC11	B	0.255	7.75	1.11	0.331	1	0.691
DCXR	B	-0.389	7.33	1.99	0.186	1	0.564
CD7	B	-0.0844	7.67	0.0134	0.91	1	0.984
C17orf62	B	0.541	7.43	4.89	0.049	1	0.359
SMCHD1	B	0.231	8.25	0.772	0.398	1	0.74
MYL12A	B	0.197	10.7	1.26	0.285	1	0.655
MYL12B	B	-0.118	9.62	0.387	0.644	1	0.886
TGIF1	B	0.347	7.79	0.584	0.461	1	0.785
NDUFV2	B	0.0449	8.08	0.03	0.866	1	0.973
ANKRD12	B	-0.242	8.91	0.821	0.384	1	0.73
VAPA	B	0.147	8.25	0.31	0.589	1	0.859
CHMP1B	B	-0.16	7.81	0.378	0.551	1	0.839
PSMG2	B	0.0131	7.5	0.00205	0.965	1	0.995
PTPN2	B	0.239	7.28	0.417	0.532	1	0.828
RNMT	B	0.325	7.2	0.919	0.358	1	0.711
ROCK1	B	0.122	7.8	0.172	0.687	1	0.906
SNRPD1	B	0.174	7.78	0.488	0.824	1	0.96
ATP5A1	B	0.0107	8.9	0.00291	0.958	1	0.993
TCF4	B	0.252	8.25	0.742	0.407	1	0.746
TXNL1	B	0.171	7.45	0.311	0.648	1	0.888
SEC11C	B	-0.0386	7.49	0.0224	0.884	1	0.978
PMAIP1	B	-0.37	8.15	1.11	0.314	1	0.679
CYB5A	B	0.557	6.99	1.45	0.254	1	0.628
MBP	B	0.267	7.28	0.471	0.507	1	0.814
RBCK1	B	-0.292	7.35	0.719	0.414	1	0.751
PSMF1	B	0.0809	7.26	0.0613	0.809	1	0.955
FKBP1A	B	0.0344	8.38	0.0236	0.881	1	0.978
SNRPB	B	0.108	8.7	0.233	0.78	1	0.945
NOP56	B	0.161	7.12	0.184	0.676	1	0.9
TMEM230	B	-0.0426	7.85	0.0189	0.893	1	0.981
ESF1	B	0.134	7.05	0.154	0.885	1	0.979
SNRPB2	B	-0.165	8.2	0.458	0.513	1	0.817
SNX5	B	-0.266	7.53	0.538	0.478	1	0.796
LINC00493	B	0.144	8.12	0.225	0.644	1	0.886
NAA20	B	-0.027	6.93	0.00522	0.944	1	0.991
NXT1	B	-0.0409	7.13	0.0144	0.907	1	0.984
CST3	B	-1.16	8.54	2.9	0.116	1	0.479
RALY	B	-0.587	7.66	4.16	0.0659	1	0.392
EIF2S2	B	-0.392	8.15	2.31	0.157	1	0.531
DYNLRB1	B	0.11	8.03	0.143	0.713	1	0.918
EIF6	B	-0.358	7.59	1.91	0.194	1	0.572
ERGIC3	B	-0.155	7.94	0.196	0.667	1	0.897
CPNE1	B	-0.137	7.54	0.244	0.631	1	0.881
ROMO1	B	-0.43	7.48	2.46	0.145	1	0.519
RBM39	B	0.52	9.37	2.95	0.114	1	0.476
PHF20	B	0.0965	7.58	0.0559	0.817	1	0.958
SCAND1	B	0.674	7.63	3.32	0.0958	1	0.446
C20orf24	B	0.434	7.14	1.62	0.229	1	0.606
RPN2	B	0.0987	7.31	0.144	0.791	1	0.949
BLCAP	B	-0.693	7.05	3.81	0.0767	1	0.412
OSER1	B	0.527	7.1	2.35	0.182	1	0.561
PKIG	B	0.605	7.79	2.83	0.12	1	0.485
YWHAB	B	-0.149	9.27	0.42	0.53	1	0.827
STK4	B	0.233	9.28	0.758	0.402	1	0.743
CD40	B	0.466	8.37	2.55	0.138	1	0.51
DDX27	B	-0.354	7.11	0.596	0.456	1	0.782
ZFAS1	B	0.164	10.1	0.59	0.458	1	0.784
PTPN1	B	0.526	7.49	1.42	0.259	1	0.632
BCAS4	B	0.148	7.61	0.186	0.675	1	0.9
DPM1	B	-0.13	7.11	0.113	0.743	1	0.931
PFDN4	B	-0.271	7.11	0.457	0.513	1	0.817
RTFDC1	B	-0.178	7.26	0.245	0.63	1	0.88
GNAS	B	-0.411	8.29	3.05	0.109	1	0.466
CTSZ	B	-0.149	7.39	0.267	0.615	1	0.872
ATP5E	B	-0.00343	11.3	0.000169	0.99	1	0.999
PSMA7	B	-0.17	9.32	0.387	0.547	1	0.837
ADRM1	B	-0.18	7.64	0.39	0.766	1	0.939
PPDPF	B	0.373	10.1	2.39	0.151	1	0.524
PRPF6	B	0.00735	7	0.000462	0.983	1	0.997
RGS19	B	0.142	7.93	0.235	0.638	1	0.883
BSG	B	-0.0773	7.83	0.0724	0.793	1	0.949
RNF126	B	-0.116	7.26	0.112	0.744	1	0.931
PTBP1	B	0.0843	6.99	0.0228	0.883	1	0.978
CNN2	B	-0.168	7.9	0.327	0.607	1	0.869
HMHA1	B	-0.299	7.09	0.253	0.625	1	0.877
POLR2E	B	0.192	7.09	0.34	0.777	1	0.943
GPX4	B	0.342	9.3	2.43	0.147	1	0.52
ATP5D	B	0.207	9.08	0.792	0.392	1	0.736
MIDN	B	0.372	7.3	0.539	0.478	1	0.796
CIRBP	B	0.173	9.77	0.709	0.418	1	0.753
C19orf24	B	-0.0636	7.44	0.0277	0.871	1	0.975
NDUFS7	B	0.194	7.73	0.33	0.577	1	0.853
UQCR11	B	0.0596	9.3	0.0748	0.789	1	0.948
PLEKHJ1	B	0.807	7.15	4.28	0.0629	1	0.387
OAZ1	B	0.16	11.4	0.937	0.354	1	0.708
LSM7	B	0.538	9	3.7	0.0806	1	0.418
GADD45B	B	0.442	8.89	4.36	0.0608	1	0.383
GNG7	B	-0.0882	8.03	0.0622	0.808	1	0.955
AES	B	-0.374	8.68	1.33	0.273	1	0.644
S1PR4	B	-0.0121	7.82	0.000889	0.977	1	0.997
MRPL54	B	0.267	7.35	0.984	0.342	1	0.7
EEF2	B	-0.95	11.2	4.36	0.0608	1	0.383
MYDGF	B	0.0567	7.15	0.033	0.859	1	0.971
C19orf70	B	0.064	7.75	0.0466	0.833	1	0.964
NDUFA11	B	0.177	8.7	0.503	0.493	1	0.805
ALKBH7	B	-0.617	7.64	3.41	0.0919	1	0.44
PET100	B	-0.0665	7.91	0.0275	0.871	1	0.975
FCER2	B	0.279	8.84	0.308	0.59	1	0.859
RAB11B	B	-0.0808	7.11	0.0598	0.886	1	0.979
HNRNPM	B	-0.145	8.16	0.227	0.643	1	0.885
MYO1F	B	0.0487	7.36	0.0101	0.922	1	0.987
UBL5	B	0.216	9.41	1.13	0.311	1	0.676
PIN1	B	0.229	7.09	0.465	0.509	1	0.815
C19orf66	B	0.51	7.16	1.75	0.213	1	0.59
EIF3G	B	-0.22	9.03	0.754	0.404	1	0.744
ICAM3	B	-0.0397	8.94	0.0318	0.862	1	0.972
CDC37	B	-0.278	7.92	1.11	0.637	1	0.883
CDKN2D	B	-0.237	7.47	0.558	0.471	1	0.791
ILF3-AS1	B	0.134	7.01	0.0549	0.819	1	0.958
ILF3	B	0.187	7.33	0.319	0.84	1	0.966
PRKCSH	B	0.0701	7.46	0.0415	0.842	1	0.967
ELOF1	B	0.484	7.19	2.24	0.163	1	0.539
ACP5	B	-0.244	7.57	0.506	0.491	1	0.804
ZNF791	B	-0.123	7.88	0.05	0.827	1	0.961
WDR83OS	B	-0.0395	8.34	0.0278	0.871	1	0.975
DHPS	B	0.166	7.1	0.27	1	1	1
C19orf43	B	0.0314	9.7	0.0261	0.874	1	0.976
PRDX2	B	-0.139	7.59	0.0938	0.765	1	0.939
CALR	B	-0.269	8.62	0.907	0.361	1	0.713
RAD23A	B	-0.0801	8.01	0.119	0.794	1	0.95
GADD45GIP1	B	-0.0294	8.03	0.0172	0.898	1	0.982
LYL1	B	0.00997	7.62	0.00107	0.975	1	0.996
C19orf53	B	0.364	8.85	2.86	0.119	1	0.483
CTD-3252C9.4	B	0.692	7.63	1.02	0.334	1	0.695
IL27RA	B	0.43	7.15	1.49	0.247	1	0.622
DDX39A	B	0.28	6.97	0.578	0.816	1	0.958
TECR	B	0.2	7.42	0.645	0.439	1	0.769
NDUFB7	B	-0.437	8.06	2.74	0.126	1	0.492
TPM4	B	0.311	7.71	1.26	0.286	1	0.656
RAB8A	B	-0.116	7.27	0.0704	0.796	1	0.95
HSH2D	B	0.508	7.27	2.69	0.129	1	0.496
KLF2	B	-1.28	9.06	4.91	0.0487	1	0.358
SMIM7	B	0.179	7.13	0.361	0.721	1	0.921
BST2	B	0.102	8.07	0.117	0.739	1	0.929
PGLS	B	0.0456	7.49	0.0162	0.901	1	0.982
FAM129C	B	-0.294	7.99	0.502	0.493	1	0.806
IFI30	B	0.718	7.39	3.57	0.0854	1	0.429
LSM4	B	0.164	7.49	0.355	0.563	1	0.846
SSBP4	B	-0.385	7.18	0.787	0.394	1	0.737
FKBP8	B	0.126	8.25	0.284	0.732	1	0.925
KXD1	B	0.189	6.81	0.22	0.933	1	0.99
UBA52	B	0.0427	12.6	0.0545	0.82	1	0.959
C19orf60	B	-0.421	7.78	1.63	0.227	1	0.605
COPE	B	0.0895	8.57	0.0876	0.773	1	0.942
NDUFA13	B	-0.119	8.61	0.229	0.642	1	0.884
ZNF90	B	0.578	9.49	1.55	0.239	1	0.614
UQCRFS1	B	-0.011	7.29	0.000874	0.977	1	0.997
PDCD5	B	0.031	7.25	0.00723	0.934	1	0.99
LSM14A	B	-0.302	7.48	0.77	0.399	1	0.74
FXYD5	B	0.027	10	0.00871	0.927	1	0.989
CD22	B	-0.301	8.76	0.569	0.467	1	0.789
TMEM147	B	0.203	7.3	0.392	1	1	1
COX6B1	B	0.0327	9.73	0.0222	0.884	1	0.978
PSENEN	B	0.634	7	3.65	0.0825	1	0.423
NFKBID	B	-0.414	9.02	2.92	0.115	1	0.478
HCST	B	0.413	8.62	0.589	0.459	1	0.784
TYROBP	B	-0.824	8.07	2.62	0.134	1	0.503
TBCB	B	-0.228	7.7	0.422	0.529	1	0.827
SPINT2	B	-0.325	7.64	1.05	0.328	1	0.69
PSMD8	B	-0.0915	7.89	0.0786	0.784	1	0.946
EIF3K	B	0.114	9.86	0.221	0.647	1	0.887
ECH1	B	0.135	8.24	0.241	0.762	1	0.938
HNRNPL	B	-0.747	7.03	4.37	0.0606	1	0.383
GMFG	B	0.374	9.25	3.23	0.0999	1	0.453
FBL	B	0.043	8.81	0.0164	0.9	1	0.982
SERTAD1	B	-0.0759	7.87	0.0705	0.796	1	0.95
SERTAD3	B	-0.108	7.23	0.109	0.747	1	0.932
SHKBP1	B	-0.0734	7.19	0.0633	0.945	1	0.991
RAB4B	B	-0.236	7.05	0.297	0.596	1	0.863
EGLN2	B	-0.0513	7.1	0.0111	0.918	1	0.986
TGFB1	B	-0.475	7.18	1.91	0.195	1	0.572
AC006129.2	B	0.471	7.14	0.93	0.355	1	0.708
CD79A	B	-0.151	12	0.351	0.566	1	0.847
ARHGEF1	B	0.228	7.17	0.235	0.637	1	0.883
RABAC1	B	-0.153	8.38	0.319	0.584	1	0.856
POU2F2	B	0.143	9.07	0.421	0.831	1	0.963
ZNF428	B	0.248	7.04	0.453	0.515	1	0.818
APOE	B	0.0658	6.65	0.00309	0.957	1	0.993
APOC1	B	1.69	6.44	1.95	0.19	1	0.568
RELB	B	-0.91	6.73	3.03	0.11	1	0.468
ZNF296	B	0.0179	7.36	0.00345	0.954	1	0.993
TRAPPC6A	B	0.00447	7.21	0.000111	0.992	1	0.999
VASP	B	-0.323	8.08	0.824	0.383	1	0.729
SNRPD2	B	0.282	9.86	1.21	0.294	1	0.663
CALM3	B	-0.0462	7.77	0.0291	0.868	1	0.974
PRKD2	B	-0.00819	6.99	0.000423	0.984	1	0.997
AP2S1	B	0.143	7.74	0.186	0.675	1	0.9
TMEM160	B	-0.332	7.31	1.13	0.311	1	0.677
GLTSCR2	B	-0.0335	11.1	0.0197	0.891	1	0.98
SEPW1	B	0.107	7.33	0.112	0.744	1	0.931
EMP3	B	-0.307	9.55	1.67	0.223	1	0.6
BAX	B	0.88	8.33	11.9	0.00536	1	0.173
FTL	B	-0.0893	12.7	0.161	0.696	1	0.909
SNRNP70	B	-0.0373	7.84	0.0185	0.894	1	0.981
CD37	B	-0.0119	12.2	0.00177	0.967	1	0.995
FCGRT	B	-0.0458	7.2	0.0059	0.94	1	0.991
NOSIP	B	0.337	7.17	1.11	0.315	1	0.68
IRF3	B	0.0929	7.61	0.119	0.737	1	0.928
PRMT1	B	0.142	7.87	0.165	0.693	1	0.908
SPIB	B	-0.725	9.21	11.9	0.00546	1	0.174
EMC10	B	0.239	7.81	0.529	0.482	1	0.798
ETFB	B	0.0266	7.33	0.0102	0.921	1	0.987
NKG7	B	-0.24	9	0.0923	0.767	1	0.94
PPP2R1A	B	-0.105	7.13	0.0961	0.762	1	0.938
ZNF331	B	1.12	7.83	6	0.0322	1	0.31
NDUFA3	B	0.199	8.35	0.545	0.557	1	0.842
ZNF581	B	-0.299	7.3	0.839	0.379	1	0.726
CHMP2A	B	-0.0144	7.36	0.00251	0.961	1	0.994
EIF1AY	B	0.163	7.45	0.0225	0.883	1	0.978
ATP6V1E1	B	0.0636	7.63	0.0494	0.901	1	0.982
RANBP1	B	-0.143	7.98	0.345	0.569	1	0.849
UBE2L3	B	-0.158	7.74	0.301	0.594	1	0.862
IGLC2	B	0.0133	12.5	0.00113	0.974	1	0.996
IGLC3	B	0.187	11.8	0.301	0.594	1	0.862
IGLC7	B	-0.577	7.8	0.279	0.608	1	0.869
VPREB3	B	0.225	9.53	0.648	0.438	1	0.768
CHCHD10	B	0.0568	8.85	0.0534	0.821	1	0.959
SMARCB1	B	-0.334	8.29	1.55	0.543	1	0.834
MIF	B	0.534	9.1	1.54	0.24	1	0.615
DDT	B	0.504	8.18	2.27	0.16	1	0.535
GUCD1	B	-1.27	6.61	3.31	0.096	1	0.446
SNRPD3	B	0.193	7.83	0.455	0.914	1	0.985
XBP1	B	-0.251	7.37	0.391	0.544	1	0.835
EWSR1	B	-0.537	7.76	2.26	0.161	1	0.537
UQCR10	B	0.265	8.75	1.06	0.326	1	0.688
PIK3IP1	B	0.639	7.22	3.88	0.0745	1	0.408
YWHAH	B	-0.51	7.31	2.05	0.179	1	0.558
FBXO7	B	-0.164	7.2	0.275	0.835	1	0.965
TXN2	B	0.518	7.28	2.16	0.169	1	0.546
EIF3D	B	-0.0459	9.17	0.052	0.824	1	0.96
NCF4	B	-0.0201	7.13	0.00347	0.954	1	0.993
RAC2	B	0.0142	9.85	0.00329	0.955	1	0.993
LGALS1	B	0.366	8.57	2.31	0.157	1	0.531
EIF3L	B	-0.0961	9.66	0.171	0.687	1	0.906
POLR2F	B	0.249	7.32	0.544	0.476	1	0.795
DDX17	B	0.295	8.75	1.98	0.187	1	0.566
TOMM22	B	0.0084	7.98	0.000948	0.976	1	0.996
APOBEC3C	B	-0.0311	7.58	0.00652	0.937	1	0.991
APOBEC3G	B	0.454	7.94	2.78	0.123	1	0.489
ATF4	B	-0.171	8.36	0.34	0.572	1	0.85
TNRC6B	B	0.229	8.25	0.639	0.441	1	0.77
ST13	B	0.284	8.67	1.3	0.278	1	0.649
RBX1	B	0.04	8.71	0.0345	0.856	1	0.971
TOB2	B	-0.121	7.25	0.122	0.734	1	0.926
XRCC6	B	-0.0396	8.33	0.0233	0.881	1	0.978
SNU13	B	0.187	8.78	0.783	0.395	1	0.738
TNFRSF13C	B	-0.601	8.15	3.79	0.0773	1	0.413
SMDT1	B	-0.7	9	2.51	0.142	1	0.513
NDUFA6	B	-0.128	7.34	0.159	0.697	1	0.91
TSPO	B	0.0591	7.85	0.0445	0.837	1	0.965
PARVG	B	0.75	7	4.62	0.0546	1	0.37
PIM3	B	-0.193	7.25	0.278	0.608	1	0.869
TRABD	B	0.343	6.96	0.602	0.454	1	0.78
TYMP	B	0.215	8.03	0.34	0.571	1	0.85
ATP5J	B	0.352	8.57	1.38	0.264	1	0.637
USP16	B	0.193	7.42	0.331	0.577	1	0.852
CCT8	B	0.377	7.84	1.98	0.187	1	0.566
SOD1	B	0.2	9.09	0.996	0.34	1	0.699
IFNGR2	B	-0.454	7.72	1.32	0.275	1	0.646
SON	B	0.318	9.11	1.39	0.264	1	0.636
ATP5O	B	-0.135	9.21	0.352	0.565	1	0.847
MRPS6	B	-0.339	7.3	1.36	0.388	1	0.733
TTC3	B	0.185	7.71	0.325	0.58	1	0.854
HMGN1	B	0.115	9.63	0.367	0.557	1	0.842
CSTB	B	0.223	8.23	0.766	0.4	1	0.742
SUMO3	B	0.193	7.32	0.353	0.564	1	0.847
ITGB2	B	0.157	7.94	0.126	0.729	1	0.924
PRMT2	B	-0.0229	7.44	0.006	0.94	1	0.991
XIST	B	-0.522	7.05	0.101	0.757	1	0.936
RP11-297B17.3	B	0.273	6.51	0.0917	0.768	1	0.94
FO538757.2	Cholangiocytes	0.182	6.2	0.428	0.835	0.955	0.965
AP006222.2	Cholangiocytes	0.383	5.67	1.23	0.291	0.599	0.661
NOC2L	Cholangiocytes	0.075	6.09	0.0907	0.942	0.992	0.991
HES4	Cholangiocytes	0.809	7.69	5.43	0.0398	0.255	0.333
ISG15	Cholangiocytes	-0.393	6.76	0.606	0.453	0.722	0.78
AGRN	Cholangiocytes	0.217	6.62	0.834	0.381	0.673	0.728
SDF4	Cholangiocytes	-0.0115	7.36	0.00305	0.957	0.995	0.993
UBE2J2	Cholangiocytes	0.448	6.38	2.76	0.125	0.416	0.49
CPSF3L	Cholangiocytes	0.00104	6.18	1.59e-05	0.997	0.999	1
AURKAIP1	Cholangiocytes	0.428	8.42	6.36	0.0284	0.224	0.298
CCNL2	Cholangiocytes	-0.477	6.21	3.88	0.0744	0.33	0.408
MRPL20	Cholangiocytes	0.259	8.09	0.836	0.38	0.673	0.727
SSU72	Cholangiocytes	-0.413	8.13	6.07	0.0315	0.233	0.308
CDK11B	Cholangiocytes	-0.701	5.54	3.32	0.0956	0.37	0.446
CDK11A	Cholangiocytes	0.121	5.68	0.0989	0.759	0.92	0.936
GNB1	Cholangiocytes	-0.355	6.19	2.17	0.169	0.474	0.546
FAAP20	Cholangiocytes	0.0646	7.15	0.0516	0.824	0.949	0.96
RER1	Cholangiocytes	0.268	7.62	1.72	0.216	0.533	0.594
TNFRSF14	Cholangiocytes	-0.479	6.83	1.37	0.267	0.58	0.639
RNF207	Cholangiocytes	0.98	6.15	12	0.00536	0.127	0.173
CAMTA1	Cholangiocytes	-0.0373	7.6	0.0317	0.862	0.969	0.972
VAMP3	Cholangiocytes	-0.859	5.79	8.67	0.0134	0.172	0.232
PARK7	Cholangiocytes	0.588	9.28	10.4	0.00803	0.144	0.195
ERRFI1	Cholangiocytes	-0.405	7.83	0.617	0.449	0.719	0.777
RERE	Cholangiocytes	0.102	6.75	0.123	0.732	0.904	0.925
ENO1	Cholangiocytes	0.0402	9.32	0.0436	0.838	0.956	0.965
H6PD	Cholangiocytes	0.274	5.61	0.57	0.466	0.732	0.789
CLSTN1	Cholangiocytes	-0.0372	5.81	0.0149	0.905	0.985	0.983
PGD	Cholangiocytes	0.0566	5.52	0.0364	0.852	0.963	0.97
DFFA	Cholangiocytes	0.253	6.22	0.761	0.402	0.686	0.743
TARDBP	Cholangiocytes	-0.688	6.06	4.45	0.0587	0.303	0.379
AGTRAP	Cholangiocytes	-0.0785	6.12	0.1	0.758	0.919	0.936
DHRS3	Cholangiocytes	-0.715	6.32	7.18	0.0215	0.205	0.272
PRDM2	Cholangiocytes	-0.506	5.53	2.54	0.139	0.433	0.511
FBLIM1	Cholangiocytes	0.734	6.51	7.53	0.0191	0.195	0.261
UQCRHL	Cholangiocytes	1.11	6.55	10	0.00894	0.15	0.202
EPHA2	Cholangiocytes	0.826	6.26	7.24	0.021	0.203	0.271
SZRD1	Cholangiocytes	-0.329	6.06	1.66	0.224	0.54	0.6
NECAP2	Cholangiocytes	0.296	6.16	1.01	0.336	0.638	0.696
RP11-108M9.4	Cholangiocytes	1.05	5.94	7.57	0.0189	0.193	0.26
SDHB	Cholangiocytes	0.352	7.55	2.99	0.112	0.401	0.472
IFFO2	Cholangiocytes	0.369	5.65	1.59	0.332	0.635	0.693
MRTO4	Cholangiocytes	0.479	5.95	3.04	0.114	0.403	0.476
AKR7A3	Cholangiocytes	3.03	6.45	30.8	0.000173	0.0429	0.037
AKR7A2	Cholangiocytes	0.166	7.45	0.705	0.419	0.699	0.754
CAPZB	Cholangiocytes	-0.234	8.14	0.413	0.533	0.781	0.829
MINOS1	Cholangiocytes	0.433	8.65	5.22	0.0432	0.264	0.344
CAMK2N1	Cholangiocytes	-0.324	6.83	2.29	0.159	0.459	0.533
PINK1	Cholangiocytes	-0.173	5.5	0.163	0.694	0.882	0.909
DDOST	Cholangiocytes	0.327	7.59	2.88	0.118	0.409	0.482
HP1BP3	Cholangiocytes	-0.0571	7.55	0.0569	0.816	0.945	0.958
USP48	Cholangiocytes	-0.107	5.73	0.18	0.68	0.875	0.902
CDC42	Cholangiocytes	-0.451	8.26	2.67	0.13	0.425	0.498
C1QA	Cholangiocytes	-4.9	8.66	12.9	0.00424	0.117	0.159
C1QB	Cholangiocytes	-5.69	9.18	12.3	0.00495	0.122	0.168
LUZP1	Cholangiocytes	0.31	5.84	2.23	0.25	0.564	0.624
HNRNPR	Cholangiocytes	-0.131	7.15	0.457	0.513	0.767	0.817
TCEA3	Cholangiocytes	0.344	7.48	2.06	0.179	0.483	0.557
TCEB3	Cholangiocytes	0.97	5.66	5.54	0.0383	0.253	0.328
PITHD1	Cholangiocytes	-0.167	6.17	0.348	0.567	0.805	0.848
LYPLA2	Cholangiocytes	0.177	6.23	0.326	0.58	0.812	0.854
GALE	Cholangiocytes	0.33	5.76	1.16	0.305	0.61	0.672
HMGCL	Cholangiocytes	0.693	6.44	10.2	0.00854	0.147	0.198
FUCA1	Cholangiocytes	-0.592	6.27	5.54	0.0383	0.253	0.328
PNRC2	Cholangiocytes	-1.02	7.28	19.5	0.00105	0.0788	0.0911
SRSF10	Cholangiocytes	0.375	7.4	2.47	0.145	0.44	0.518
SRRM1	Cholangiocytes	-0.0969	8.12	0.266	0.616	0.837	0.873
SYF2	Cholangiocytes	-0.0234	8.45	0.0217	0.886	0.975	0.979
RSRP1	Cholangiocytes	-0.0264	8.78	0.0177	0.897	0.981	0.982
TMEM50A	Cholangiocytes	-0.299	8.02	3.03	0.11	0.397	0.468
TMEM57	Cholangiocytes	0.114	5.55	0.148	0.708	0.889	0.915
MTFR1L	Cholangiocytes	-0.0603	5.74	0.0357	0.854	0.963	0.97
STMN1	Cholangiocytes	0.0689	8.07	0.053	0.822	0.948	0.96
ZNF593	Cholangiocytes	1.06	7.02	14.2	0.00314	0.106	0.142
SH3BGRL3	Cholangiocytes	-0.725	9.3	2.14	0.171	0.477	0.549
CD52	Cholangiocytes	-0.453	8.63	0.17	0.688	0.879	0.906
HMGN2	Cholangiocytes	-0.115	9.56	0.386	0.547	0.792	0.837
ARID1A	Cholangiocytes	-0.459	5.96	1.21	0.294	0.6	0.664
NUDC	Cholangiocytes	0.233	8.33	1.57	0.236	0.551	0.612
NR0B2	Cholangiocytes	0.51	7.99	4.03	0.0699	0.321	0.4
TMEM222	Cholangiocytes	-0.0409	5.56	0.0107	0.919	0.991	0.987
WASF2	Cholangiocytes	0.142	7.14	0.447	0.518	0.769	0.82
IFI6	Cholangiocytes	0.284	7.08	1.04	0.33	0.633	0.691
STX12	Cholangiocytes	-0.547	5.36	3.52	0.0873	0.355	0.431
RPA2	Cholangiocytes	0.163	6.26	0.3	0.595	0.822	0.862
ATPIF1	Cholangiocytes	0.328	9.59	2.4	0.15	0.448	0.523
PHACTR4	Cholangiocytes	0.12	6.21	0.226	0.7	0.885	0.911
TRNAU1AP	Cholangiocytes	-0.0104	5.78	0.00143	0.971	0.995	0.995
TAF12	Cholangiocytes	-0.308	6.13	1.64	0.227	0.545	0.604
YTHDF2	Cholangiocytes	0.106	6.94	0.292	0.842	0.957	0.967
SRSF4	Cholangiocytes	0.00546	6.95	0.000256	0.988	0.997	0.998
LAPTM5	Cholangiocytes	-1.66	7.13	1.37	0.266	0.578	0.638
PUM1	Cholangiocytes	0.0649	6.33	0.0502	0.827	0.95	0.961
SNRNP40	Cholangiocytes	-0.278	6.34	1	0.338	0.639	0.698
ZCCHC17	Cholangiocytes	-0.138	6.36	0.383	0.742	0.909	0.93
SERINC2	Cholangiocytes	0.419	7.8	1.59	0.234	0.55	0.61
TINAGL1	Cholangiocytes	-0.197	6.75	1.1	0.316	0.621	0.68
PEF1	Cholangiocytes	0.138	6.25	0.177	0.682	0.875	0.903
PTP4A2	Cholangiocytes	-0.521	7.01	2.88	0.118	0.41	0.482
KHDRBS1	Cholangiocytes	-0.57	7.62	4.33	0.0617	0.309	0.385
KPNA6	Cholangiocytes	-0.542	5.94	3.74	0.0794	0.34	0.416
EIF3I	Cholangiocytes	0.0576	7.95	0.0946	0.764	0.922	0.939
HDAC1	Cholangiocytes	-0.54	7.05	5.76	0.0352	0.241	0.318
MARCKSL1	Cholangiocytes	0.231	9.07	0.795	0.392	0.681	0.735
BSDC1	Cholangiocytes	0.087	6.65	0.119	0.851	0.962	0.969
ZBTB8OS	Cholangiocytes	0.362	6.29	2.07	0.178	0.482	0.556
RBBP4	Cholangiocytes	-0.432	6.81	1.99	0.186	0.493	0.564
KIAA1522	Cholangiocytes	0.666	6.57	6.62	0.026	0.216	0.288
TMEM54	Cholangiocytes	0.0129	5.99	0.00294	0.958	0.995	0.993
AK2	Cholangiocytes	0.49	7.13	6.65	0.0256	0.215	0.286
PHC2	Cholangiocytes	-0.09	5.39	0.0764	0.787	0.933	0.947
SMIM12	Cholangiocytes	0.721	6.14	6.68	0.0254	0.214	0.286
SFPQ	Cholangiocytes	-0.135	8.15	0.239	0.635	0.848	0.882
KIAA0319L	Cholangiocytes	0.254	5.92	0.45	0.516	0.768	0.819
PSMB2	Cholangiocytes	0.225	7.97	1.58	0.234	0.55	0.61
AGO3	Cholangiocytes	0.301	5.77	1.31	0.292	0.599	0.661
ADPRHL2	Cholangiocytes	1.18	5.49	7.06	0.0223	0.207	0.276
TRAPPC3	Cholangiocytes	0.366	6.89	2.71	0.128	0.423	0.495
MAP7D1	Cholangiocytes	-0.569	5.82	2.44	0.147	0.443	0.52
THRAP3	Cholangiocytes	0.435	7.64	5.58	0.0377	0.251	0.326
LSM10	Cholangiocytes	0.052	6.16	0.0236	0.881	0.974	0.978
MRPS15	Cholangiocytes	0.44	6.98	2.97	0.148	0.445	0.521
ZC3H12A	Cholangiocytes	-0.51	7.11	2.32	0.156	0.455	0.53
MEAF6	Cholangiocytes	-0.0585	7.86	0.116	0.74	0.908	0.929
DNALI1	Cholangiocytes	0.413	6.18	2.31	0.156	0.455	0.531
GNL2	Cholangiocytes	-0.547	5.32	2.12	0.173	0.478	0.55
C1orf122	Cholangiocytes	0.206	5.92	0.496	0.496	0.754	0.807
SF3A3	Cholangiocytes	-0.211	6.39	0.453	0.515	0.768	0.818
UTP11L	Cholangiocytes	0.268	5.65	0.658	0.435	0.708	0.766
RRAGC	Cholangiocytes	-0.278	5.56	0.666	0.432	0.706	0.763
AKIRIN1	Cholangiocytes	0.0974	6.36	0.101	0.756	0.918	0.935
NDUFS5	Cholangiocytes	0.557	9.77	6.22	0.0299	0.228	0.303
MACF1	Cholangiocytes	-0.331	6.96	2.57	0.137	0.432	0.508
PABPC4	Cholangiocytes	-0.813	6.57	6.09	0.0313	0.232	0.308
PPIE	Cholangiocytes	-0.277	6.62	1.82	0.251	0.565	0.625
CAP1	Cholangiocytes	-0.851	7.77	6.66	0.0256	0.214	0.286
PPT1	Cholangiocytes	-1.41	6.41	14.5	0.00292	0.106	0.14
ZMPSTE24	Cholangiocytes	-0.618	5.66	5.35	0.041	0.256	0.336
NFYC	Cholangiocytes	-0.301	5.61	1.04	0.329	0.633	0.691
CITED4	Cholangiocytes	-1.46	7.47	14	0.00323	0.106	0.143
PPCS	Cholangiocytes	-0.155	7.65	0.317	0.584	0.816	0.856
PPIH	Cholangiocytes	0.0418	5.93	0.0108	0.919	0.991	0.987
YBX1	Cholangiocytes	-0.21	9.96	1.31	0.276	0.586	0.647
SVBP	Cholangiocytes	0.833	6.62	10.2	0.00847	0.147	0.198
EBNA1BP2	Cholangiocytes	0.356	6.77	3.18	0.102	0.38	0.456
TMEM125	Cholangiocytes	0.392	6.05	3.45	0.12	0.41	0.484
ELOVL1	Cholangiocytes	-0.307	5.77	1.29	0.281	0.591	0.651
MED8	Cholangiocytes	0.275	5.9	1.8	0.28	0.591	0.65
HYI	Cholangiocytes	0.831	7.39	10.8	0.00726	0.138	0.19
PTPRF	Cholangiocytes	0.139	7.12	0.226	0.644	0.852	0.885
ATP6V0B	Cholangiocytes	0.448	8.31	4.27	0.0632	0.309	0.387
DMAP1	Cholangiocytes	0.129	6.01	0.205	0.66	0.862	0.893
ERI3	Cholangiocytes	0.356	6.17	1.3	0.278	0.587	0.648
PLK3	Cholangiocytes	0.401	6.06	2.44	0.24	0.555	0.615
UROD	Cholangiocytes	0.195	6.85	0.892	0.365	0.66	0.717
PRDX1	Cholangiocytes	0.208	9.41	1.5	0.246	0.56	0.62
AKR1A1	Cholangiocytes	0.102	7.66	0.368	0.556	0.798	0.842
NASP	Cholangiocytes	-0.29	7.17	2.55	0.138	0.432	0.51
GPBP1L1	Cholangiocytes	-0.81	5.76	9.71	0.00983	0.153	0.208
UQCRH	Cholangiocytes	0.24	9.48	1.68	0.221	0.538	0.599
MKNK1	Cholangiocytes	-0.748	5.21	3.6	0.0842	0.348	0.426
ATPAF1	Cholangiocytes	-0.16	6.07	0.343	0.57	0.805	0.849
EFCAB14	Cholangiocytes	-0.602	6.05	4.55	0.0562	0.296	0.373
PDZK1IP1	Cholangiocytes	0.465	8.25	3.3	0.0965	0.371	0.447
CMPK1	Cholangiocytes	-1.09	7.23	13.7	0.0035	0.11	0.146
SPATA6	Cholangiocytes	-0.258	5.43	0.559	0.47	0.735	0.791
OSBPL9	Cholangiocytes	-0.723	6.23	5.69	0.0362	0.245	0.32
NRDC	Cholangiocytes	0.0128	6.63	0.00228	0.963	0.995	0.994
TXNDC12	Cholangiocytes	-0.229	6.87	1.4	0.261	0.573	0.634
BTF3L4	Cholangiocytes	-0.563	7.12	4.99	0.0473	0.276	0.355
PRPF38A	Cholangiocytes	-0.186	6.5	0.515	0.488	0.749	0.802
ZCCHC11	Cholangiocytes	0.335	6.88	1.84	0.202	0.515	0.58
ECHDC2	Cholangiocytes	0.587	8.36	5.8	0.0348	0.24	0.317
SCP2	Cholangiocytes	-0.392	8.49	4.32	0.0618	0.309	0.385
C1orf123	Cholangiocytes	0.215	7.03	0.587	0.46	0.727	0.785
MAGOH	Cholangiocytes	0.276	7.99	1.35	0.27	0.582	0.642
LRRC42	Cholangiocytes	0.446	5.95	1.9	0.196	0.506	0.573
TMEM59	Cholangiocytes	0.152	9.91	0.806	0.389	0.678	0.733
MRPL37	Cholangiocytes	0.109	6.28	0.167	0.948	0.993	0.992
DHCR24	Cholangiocytes	0.596	6.24	4.68	0.0534	0.29	0.367
PLPP3	Cholangiocytes	-0.238	6.22	0.241	0.633	0.847	0.882
OMA1	Cholangiocytes	-1.08	4.95	5.97	0.0326	0.235	0.311
TACSTD2	Cholangiocytes	0.137	9.56	0.135	0.721	0.898	0.921
FGGY	Cholangiocytes	0.564	9.16	8.21	0.0154	0.178	0.241
HOOK1	Cholangiocytes	-0.308	6.54	2.07	0.178	0.482	0.556
NFIA	Cholangiocytes	-0.0421	7.09	0.0406	0.844	0.957	0.967
TM2D1	Cholangiocytes	-0.289	6.75	2.28	0.159	0.459	0.534
INADL	Cholangiocytes	-0.268	6.14	0.698	0.421	0.701	0.756
USP1	Cholangiocytes	0.024	6.42	0.013	0.913	0.988	0.985
ITGB3BP	Cholangiocytes	-0.821	6.17	14.1	0.0032	0.106	0.143
JAK1	Cholangiocytes	-0.0172	7.27	0.00465	0.947	0.993	0.992
LEPROT	Cholangiocytes	0.141	8.22	0.261	0.62	0.838	0.875
MIER1	Cholangiocytes	0.0661	6.18	0.0445	0.837	0.955	0.965
SERBP1	Cholangiocytes	-0.124	8.63	0.526	0.483	0.746	0.799
GADD45A	Cholangiocytes	0.343	6.87	0.991	0.341	0.641	0.7
GNG12	Cholangiocytes	-0.131	6.19	0.236	0.637	0.848	0.883
WLS	Cholangiocytes	-0.229	6.03	0.492	0.498	0.756	0.808
SRSF11	Cholangiocytes	0.131	8.56	0.461	0.511	0.765	0.816
ZRANB2	Cholangiocytes	0.395	7.3	2.53	0.14	0.434	0.512
CRYZ	Cholangiocytes	-0.261	7.2	0.94	0.353	0.649	0.707
TYW3	Cholangiocytes	-0.352	5.79	2.11	0.174	0.479	0.552
ACADM	Cholangiocytes	-0.65	6.53	9.8	0.00959	0.152	0.206
RABGGTB	Cholangiocytes	-0.124	7.04	0.194	0.668	0.867	0.897
USP33	Cholangiocytes	-0.644	5.56	7.48	0.0196	0.197	0.264
FAM73A	Cholangiocytes	-0.0052	5.87	0.000403	0.984	0.997	0.998
FUBP1	Cholangiocytes	-0.977	6.6	11.7	0.00574	0.129	0.176
PRKACB	Cholangiocytes	-0.592	5.2	1.47	0.251	0.565	0.625
RPF1	Cholangiocytes	-0.245	6.48	1.16	0.308	0.614	0.675
GNG5	Cholangiocytes	0.248	9.37	1.37	0.266	0.578	0.638
CTBS	Cholangiocytes	-0.747	5.27	4.67	0.0537	0.29	0.368
C1orf52	Cholangiocytes	0.241	5.88	0.448	0.517	0.769	0.82
CYR61	Cholangiocytes	0.482	9.92	2.15	0.17	0.476	0.548
ODF2L	Cholangiocytes	0.00904	7.03	0.0014	0.971	0.995	0.996
SH3GLB1	Cholangiocytes	-0.433	7.02	1.9	0.195	0.505	0.572
2023-09-15	Cholangiocytes	-0.172	8.02	0.799	0.39	0.68	0.735
LMO4	Cholangiocytes	-0.16	8.05	0.828	0.382	0.674	0.728
PKN2	Cholangiocytes	0.114	6.39	0.18	0.68	0.875	0.902
GTF2B	Cholangiocytes	0.15	6.69	0.27	0.614	0.836	0.872
GBP1	Cholangiocytes	-0.0498	6.21	0.00778	0.931	0.992	0.989
GBP2	Cholangiocytes	0.0262	6.89	0.00188	0.966	0.995	0.995
ZNF326	Cholangiocytes	0.648	6.16	4.53	0.0566	0.297	0.373
ZNF644	Cholangiocytes	-0.312	6.13	1.94	0.191	0.498	0.569
RPAP2	Cholangiocytes	0.242	5.83	1	0.396	0.683	0.738
EVI5	Cholangiocytes	-0.702	5.27	3.44	0.0907	0.358	0.438
MTF2	Cholangiocytes	0.112	6.34	0.122	0.733	0.904	0.926
TMED5	Cholangiocytes	-0.625	5.77	3.08	0.107	0.391	0.465
DR1	Cholangiocytes	-0.222	5.54	0.299	0.596	0.823	0.863
FNBP1L	Cholangiocytes	0.491	6.22	1.54	0.241	0.556	0.616
DNTTIP2	Cholangiocytes	-0.0298	6.26	0.0145	0.944	0.992	0.991
GCLM	Cholangiocytes	0.0399	6.52	0.0396	0.846	0.959	0.967
ARHGAP29	Cholangiocytes	0.154	7.36	0.21	0.655	0.858	0.891
SLC44A3	Cholangiocytes	-0.903	7.05	14.6	0.00283	0.106	0.138
CNN3	Cholangiocytes	-0.202	8.14	0.728	0.412	0.693	0.749
ALG14	Cholangiocytes	0.511	5.52	1.62	0.229	0.548	0.606
TMEM56	Cholangiocytes	0.199	5.74	0.381	0.55	0.794	0.838
PALMD	Cholangiocytes	-0.0892	6.32	0.158	0.698	0.885	0.91
DPH5	Cholangiocytes	0.248	5.51	0.812	0.387	0.677	0.732
RNPC3	Cholangiocytes	1.05	5.48	9.58	0.0102	0.153	0.21
PRPF38B	Cholangiocytes	-0.169	7.99	1.09	0.32	0.625	0.683
STXBP3	Cholangiocytes	-0.579	6.74	7.01	0.0227	0.208	0.277
SARS	Cholangiocytes	0.0534	7.26	0.0699	0.796	0.938	0.951
PSMA5	Cholangiocytes	0.124	7.58	0.303	0.593	0.821	0.861
GNAI3	Cholangiocytes	-0.813	6.32	7.51	0.0192	0.195	0.262
GSTM4	Cholangiocytes	-0.137	5.75	0.277	0.609	0.833	0.87
GSTM3	Cholangiocytes	-0.754	6.74	9.11	0.0117	0.162	0.222
AHCYL1	Cholangiocytes	-0.393	6.37	1.6	0.232	0.549	0.608
LAMTOR5	Cholangiocytes	0.411	8.8	4.31	0.062	0.309	0.385
CD53	Cholangiocytes	-2.25	6.37	3.67	0.0818	0.345	0.421
DRAM2	Cholangiocytes	-0.489	6.04	4.05	0.0692	0.32	0.399
DENND2D	Cholangiocytes	-1.28	5.17	2.39	0.15	0.448	0.524
ATP5F1	Cholangiocytes	0.33	7.93	2.8	0.122	0.414	0.487
RAP1A	Cholangiocytes	-0.923	6.87	6.77	0.0246	0.211	0.283
CAPZA1	Cholangiocytes	-1.74	6.11	10.4	0.00799	0.144	0.195
RHOC	Cholangiocytes	-0.175	7.88	0.696	0.422	0.701	0.756
RSBN1	Cholangiocytes	-0.195	6	0.677	0.428	0.705	0.761
BCAS2	Cholangiocytes	-0.346	6.89	2.78	0.218	0.534	0.595
CSDE1	Cholangiocytes	-0.711	7.73	3.14	0.104	0.383	0.459
ATP1A1	Cholangiocytes	-0.634	9.35	6.31	0.0289	0.226	0.3
CD58	Cholangiocytes	-0.0347	5.81	0.0127	0.912	0.988	0.985
VTCN1	Cholangiocytes	-0.82	6.15	8.04	0.0162	0.182	0.246
MAN1A2	Cholangiocytes	-0.0122	6.28	0.00351	0.954	0.995	0.993
PHGDH	Cholangiocytes	-0.194	8.76	0.846	0.377	0.671	0.725
NOTCH2	Cholangiocytes	-0.376	5.91	1.02	0.335	0.638	0.696
RP11-14N7.2	Cholangiocytes	0.98	5.64	4.29	0.0626	0.309	0.386
PDZK1	Cholangiocytes	-0.0564	6.96	0.0576	0.995	0.999	0.999
RNF115	Cholangiocytes	0.0573	6.35	0.0625	0.807	0.941	0.955
RBM8A	Cholangiocytes	0.394	8.06	3.6	0.0842	0.348	0.426
POLR3GL	Cholangiocytes	0.14	6.96	0.418	0.568	0.805	0.849
TXNIP	Cholangiocytes	-0.583	8.35	2.95	0.114	0.403	0.475
FMO5	Cholangiocytes	0.159	6.87	0.361	0.56	0.801	0.844
NBPF14	Cholangiocytes	0.463	5.42	1.31	0.277	0.587	0.648
CH17-189H20.1	Cholangiocytes	0.281	7.07	0.807	0.388	0.678	0.733
LINC00869	Cholangiocytes	-0.0537	6.59	0.0201	0.89	0.978	0.98
BOLA1	Cholangiocytes	0.0797	5.83	0.0782	0.854	0.963	0.97
SF3B4	Cholangiocytes	-0.056	6.75	0.043	0.839	0.956	0.966
ANP32E	Cholangiocytes	-0.63	6.04	3.86	0.0754	0.333	0.409
APH1A	Cholangiocytes	-0.581	7.25	9.03	0.012	0.163	0.223
MRPS21	Cholangiocytes	0.254	8.55	1.29	0.28	0.591	0.651
RPRD2	Cholangiocytes	0.0103	5.71	0.00118	0.973	0.996	0.996
MCL1	Cholangiocytes	-0.146	8.61	0.189	0.673	0.869	0.899
ENSA	Cholangiocytes	0.231	7.92	1.26	0.286	0.595	0.656
CTSS	Cholangiocytes	-0.896	7.38	4.77	0.0515	0.286	0.362
CERS2	Cholangiocytes	0.19	7.26	0.695	0.422	0.701	0.757
ANXA9	Cholangiocytes	-0.124	7.25	0.142	0.714	0.893	0.918
CDC42SE1	Cholangiocytes	-0.952	5.58	9.3	0.0111	0.157	0.216
SCNM1	Cholangiocytes	0.14	6.1	0.221	0.647	0.855	0.887
VPS72	Cholangiocytes	-0.0546	6.19	0.0539	0.97	0.995	0.995
PSMD4	Cholangiocytes	-0.152	7.94	0.709	0.599	0.825	0.864
PSMB4	Cholangiocytes	0.095	7.38	0.173	0.687	0.878	0.906
POGZ	Cholangiocytes	0.105	6.47	0.0667	0.801	0.94	0.953
SNX27	Cholangiocytes	-0.0529	5.65	0.0268	0.873	0.972	0.975
MRPL9	Cholangiocytes	0.0818	6.56	0.0846	0.777	0.928	0.943
S100A10	Cholangiocytes	0.281	10.1	0.782	0.395	0.683	0.738
S100A11	Cholangiocytes	0.0998	10.4	0.2	0.664	0.864	0.895
S100A9	Cholangiocytes	0.814	6.42	1.69	0.22	0.536	0.598
S100A8	Cholangiocytes	1.7	6.32	4.71	0.0529	0.289	0.366
S100A6	Cholangiocytes	0.249	11.4	0.509	0.49	0.75	0.804
S100A4	Cholangiocytes	-1.63	9.3	2.87	0.118	0.41	0.482
S100A16	Cholangiocytes	0.382	7.68	1.55	0.24	0.555	0.615
S100A14	Cholangiocytes	0.0644	8.42	0.141	0.714	0.893	0.918
S100A13	Cholangiocytes	0.806	8.44	8.46	0.0142	0.173	0.236
CHTOP	Cholangiocytes	-0.277	6.68	1.63	0.313	0.619	0.678
SNAPIN	Cholangiocytes	0.302	6.39	1.34	0.272	0.583	0.644
ILF2	Cholangiocytes	0.213	7.72	1.14	0.308	0.614	0.675
SLC27A3	Cholangiocytes	0.438	5.84	2.46	0.145	0.441	0.519
SLC39A1	Cholangiocytes	-0.0219	6.97	0.00882	0.927	0.992	0.989
JTB	Cholangiocytes	0.2	8.72	1.61	0.231	0.548	0.608
RAB13	Cholangiocytes	0.0407	8.08	0.0363	0.852	0.963	0.97
TPM3	Cholangiocytes	-0.867	8.3	11.6	0.0059	0.13	0.178
C1orf43	Cholangiocytes	-0.191	7.71	1.27	0.283	0.593	0.653
HAX1	Cholangiocytes	0.0851	7.35	0.13	0.725	0.9	0.923
ADAR	Cholangiocytes	-0.399	6.24	2.7	0.129	0.423	0.496
PMVK	Cholangiocytes	0.404	6.93	3.1	0.106	0.388	0.462
PBXIP1	Cholangiocytes	-0.808	5.99	3.23	0.0998	0.376	0.453
CKS1B	Cholangiocytes	0.732	7.42	8.92	0.0124	0.167	0.226
EFNA1	Cholangiocytes	0.592	8.17	13.4	0.00376	0.112	0.152
DPM3	Cholangiocytes	0.524	7.19	6.72	0.0251	0.213	0.285
KRTCAP2	Cholangiocytes	0.52	8.25	2.64	0.133	0.428	0.502
MTX1	Cholangiocytes	0.353	6.48	1.81	0.206	0.52	0.583
SCAMP3	Cholangiocytes	0.257	5.98	0.833	0.381	0.673	0.728
FDPS	Cholangiocytes	0.386	7.71	4.38	0.0604	0.307	0.382
ASH1L	Cholangiocytes	-0.525	6.91	2.61	0.135	0.43	0.504
DAP3	Cholangiocytes	0.191	6.69	0.385	0.548	0.792	0.837
GON4L	Cholangiocytes	1.11	5.95	15.2	0.00249	0.102	0.131
KIAA0907	Cholangiocytes	-0.146	5.8	0.231	0.64	0.849	0.884
SSR2	Cholangiocytes	0.041	9.2	0.0355	0.854	0.963	0.97
LAMTOR2	Cholangiocytes	0.548	7.63	6.23	0.0298	0.228	0.303
RAB25	Cholangiocytes	-0.0537	7.54	0.0893	0.771	0.926	0.941
LMNA	Cholangiocytes	0.377	8.77	2.68	0.13	0.425	0.498
PMF1	Cholangiocytes	0.191	7.06	0.429	0.526	0.775	0.825
GLMP	Cholangiocytes	-0.211	5.85	0.762	0.401	0.686	0.742
CCT3	Cholangiocytes	-0.19	7.96	1.08	0.455	0.723	0.782
APOA1BP	Cholangiocytes	0.723	6.91	9.93	0.00924	0.151	0.204
ISG20L2	Cholangiocytes	-0.31	5.64	0.707	0.418	0.698	0.754
MRPL24	Cholangiocytes	0.344	7.07	1.8	0.206	0.521	0.583
[truncated: 44,639 more rows]

## Sheet: Table S9
Table S9. List of markers information for each cluster, related to Figure 8.
p_val	avg_log2FC	pct.1	pct.2	p_val_adj	gene	cluster
0	4.85324	0.832	0.284	0	S100A8	C01-S100A8-Mono
0	4.52024	0.924	0.512	0	S100A9	C01-S100A8-Mono
8.15693e-241	3.19356	0.514	0.032	1.70447e-236	S100A12	C01-S100A8-Mono
6.60602e-299	3.05373	0.657	0.073	1.38039e-294	VCAN	C01-S100A8-Mono
0	2.56776	0.993	0.869	0	LYZ	C01-S100A8-Mono
0	2.50253	0.932	0.471	0	RP11-1143G9.4	C01-S100A8-Mono
0	2.37329	0.963	0.294	0	FCN1	C01-S100A8-Mono
0	2.20977	0.846	0.27	0	LGALS2	C01-S100A8-Mono
1.01677e-302	2.06571	0.901	0.325	2.12465e-298	MNDA	C01-S100A8-Mono
0	2.06194	0.988	0.677	0	S100A6	C01-S100A8-Mono
5.54515e-79	1.97455	0.321	0.08	1.15872e-74	AREG	C01-S100A8-Mono
0	1.94885	0.955	0.49	0	CSTA	C01-S100A8-Mono
3.01106e-255	1.90558	0.822	0.316	6.29192e-251	SLC2A3	C01-S100A8-Mono
1.76666e-295	1.84881	0.991	0.796	3.69162e-291	S100A4	C01-S100A8-Mono
4.39982e-50	1.57449	0.285	0.094	9.19386e-46	G0S2	C01-S100A8-Mono
6.11622e-191	1.53623	0.89	0.579	1.27805e-186	S100A10	C01-S100A8-Mono
1.9678e-246	1.53018	0.941	0.608	4.11192e-242	TSPO	C01-S100A8-Mono
3.7798e-206	1.36216	0.957	0.716	7.89828e-202	RGS2	C01-S100A8-Mono
5.75004e-183	1.30588	0.903	0.576	1.20153e-178	CD52	C01-S100A8-Mono
1.01283e-179	1.24089	0.964	0.705	2.11641e-175	LGALS1	C01-S100A8-Mono
3.16372e-68	1.22884	0.211	0.028	6.6109e-64	EREG	C01-S100A8-Mono
1.777e-152	1.22818	0.769	0.406	3.71321e-148	JAML	C01-S100A8-Mono
3.36132e-150	1.22126	0.535	0.136	7.02381e-146	ASGR1	C01-S100A8-Mono
3.42803e-193	1.20622	0.917	0.581	7.16321e-189	CORO1A	C01-S100A8-Mono
1.88159e-134	1.18055	0.853	0.597	3.93176e-130	PLAUR	C01-S100A8-Mono
1.42054e-163	1.14553	0.939	0.737	2.96836e-159	BTG1	C01-S100A8-Mono
3.2899e-244	1.14171	0.993	0.961	6.87457e-240	SH3BGRL3	C01-S100A8-Mono
2.21814e-62	1.12961	0.666	0.515	4.63502e-58	NCF1	C01-S100A8-Mono
1.94401e-95	1.11644	0.444	0.149	4.06219e-91	PLP2	C01-S100A8-Mono
9.32043e-79	1.09499	0.539	0.283	1.9476e-74	FPR1	C01-S100A8-Mono
3.46394e-58	1.08893	0.407	0.184	7.23826e-54	THBD	C01-S100A8-Mono
2.73263e-86	1.05919	0.276	0.043	5.7101e-82	RNASE2	C01-S100A8-Mono
3.13575e-68	1.05453	0.338	0.096	6.55246e-64	APOBEC3A	C01-S100A8-Mono
1.68032e-101	1.04867	0.519	0.2	3.5112e-97	GLIPR2	C01-S100A8-Mono
3.55571e-231	1.04431	0.993	0.974	7.43002e-227	GAPDH	C01-S100A8-Mono
1.54804e-91	1.00406	0.823	0.632	3.23478e-87	ANXA1	C01-S100A8-Mono
1.7848e-131	0.996487	0.906	0.706	3.72951e-127	EMP3	C01-S100A8-Mono
9.93877e-203	0.989629	0.986	0.88	2.07681e-198	COTL1	C01-S100A8-Mono
4.62556e-82	0.979609	0.594	0.335	9.66557e-78	PPA1	C01-S100A8-Mono
6.06907e-87	0.978902	0.437	0.147	1.26819e-82	SLC11A1	C01-S100A8-Mono
2.33589e-77	0.973214	0.591	0.308	4.88107e-73	BCL2A1	C01-S100A8-Mono
4.32881e-68	0.965407	0.353	0.12	9.04548e-64	CLEC4E	C01-S100A8-Mono
1.89769e-136	0.95551	0.846	0.442	3.96542e-132	CD37	C01-S100A8-Mono
4.04105e-122	0.954772	0.816	0.462	8.44419e-118	LSP1	C01-S100A8-Mono
5.46565e-148	0.943667	0.962	0.862	1.1421e-143	TYMP	C01-S100A8-Mono
2.65919e-123	0.941872	0.841	0.59	5.55665e-119	CD48	C01-S100A8-Mono
2.50271e-155	0.914892	0.925	0.685	5.22966e-151	SERPINA1	C01-S100A8-Mono
4.03437e-94	0.908686	0.386	0.095	8.43023e-90	CD300E	C01-S100A8-Mono
1.92849e-176	0.908237	0.994	0.956	4.02978e-172	S100A11	C01-S100A8-Mono
2.54458e-87	0.903589	0.591	0.293	5.31716e-83	FLNA	C01-S100A8-Mono
5.01937e-56	0.901672	0.658	0.477	1.04885e-51	CD55	C01-S100A8-Mono
2.85794e-52	0.897998	0.155	0.017	5.97196e-48	THBS1	C01-S100A8-Mono
2.43694e-49	0.886427	0.525	0.347	5.09223e-45	CSF3R	C01-S100A8-Mono
2.67141e-57	0.885818	0.523	0.3	5.58219e-53	AHNAK	C01-S100A8-Mono
7.99091e-54	0.883619	0.488	0.282	1.66978e-49	PLBD1	C01-S100A8-Mono
1.83121e-50	0.876695	0.611	0.427	3.8265e-46	DUSP2	C01-S100A8-Mono
2.30062e-98	0.874046	0.872	0.772	4.80738e-94	AP1S2	C01-S100A8-Mono
6.65444e-85	0.873809	0.55	0.24	1.39051e-80	FGR	C01-S100A8-Mono
1.73765e-146	0.862083	0.959	0.887	3.631e-142	GSTP1	C01-S100A8-Mono
3.55645e-67	0.856748	0.598	0.362	7.43156e-63	LTA4H	C01-S100A8-Mono
2.04674e-67	0.855001	0.763	0.571	4.27687e-63	TUBA1A	C01-S100A8-Mono
2.16944e-44	0.851878	0.161	0.028	4.53326e-40	RETN	C01-S100A8-Mono
2.91695e-10	0.847956	0.206	0.132	6.09526e-06	C15orf48	C01-S100A8-Mono
1.17798e-233	0.834726	0.999	0.99	2.46152e-229	H3F3A	C01-S100A8-Mono
2.05781e-70	0.833281	0.255	0.049	4.29999e-66	MGST1	C01-S100A8-Mono
1.34751e-59	0.83178	0.155	0.011	2.81575e-55	MCEMP1	C01-S100A8-Mono
2.53842e-92	0.831239	0.611	0.265	5.30427e-88	CAPG	C01-S100A8-Mono
1.11896e-59	0.825466	0.695	0.542	2.33819e-55	SERPINB1	C01-S100A8-Mono
1.98539e-54	0.823844	0.581	0.383	4.14867e-50	HMGB2	C01-S100A8-Mono
1.1257e-107	0.823234	0.871	0.717	2.35226e-103	PRELID1	C01-S100A8-Mono
2.89323e-48	0.804231	0.375	0.162	6.04569e-44	CRIP1	C01-S100A8-Mono
1.18972e-87	0.777615	0.849	0.632	2.48603e-83	ANXA2	C01-S100A8-Mono
3.59212e-46	0.775509	0.353	0.162	7.50609e-42	MXD1	C01-S100A8-Mono
1.7858e-40	0.769932	0.333	0.159	3.7316e-36	SLC25A37	C01-S100A8-Mono
2.50356e-63	0.76977	0.708	0.554	5.23143e-59	PTPRE	C01-S100A8-Mono
5.86943e-67	0.762683	0.271	0.063	1.22648e-62	BST1	C01-S100A8-Mono
4.60204e-34	0.758144	0.634	0.455	9.61643e-30	IL1B	C01-S100A8-Mono
2.18039e-41	0.757386	0.656	0.544	4.55614e-37	NUP214	C01-S100A8-Mono
2.50363e-42	0.75527	0.386	0.2	5.23158e-38	SORL1	C01-S100A8-Mono
4.56359e-51	0.741427	0.734	0.609	9.53608e-47	TALDO1	C01-S100A8-Mono
4.43373e-83	0.73561	0.864	0.722	9.26472e-79	ENO1	C01-S100A8-Mono
2.24906e-78	0.73502	0.194	0.011	4.69965e-74	NRG1	C01-S100A8-Mono
1.30173e-54	0.735002	0.591	0.395	2.7201e-50	ARF5	C01-S100A8-Mono
4.12225e-40	0.734493	0.597	0.472	8.61386e-36	GCA	C01-S100A8-Mono
7.9607e-83	0.734205	0.873	0.715	1.66347e-78	ITGB2	C01-S100A8-Mono
4.86639e-228	0.731917	0.999	0.993	1.01688e-223	UBA52	C01-S100A8-Mono
5.31704e-59	0.729765	0.707	0.567	1.11105e-54	EIF3M	C01-S100A8-Mono
2.67213e-68	0.717742	0.824	0.722	5.58368e-64	CARD16	C01-S100A8-Mono
3.96594e-167	0.711497	0.996	0.98	8.28722e-163	PFN1	C01-S100A8-Mono
3.36704e-90	0.710759	0.927	0.879	7.03577e-86	C14orf2	C01-S100A8-Mono
9.01455e-102	0.706959	0.941	0.863	1.88368e-97	SERP1	C01-S100A8-Mono
3.67221e-22	0.706163	0.772	0.721	7.67344e-18	SOD2	C01-S100A8-Mono
5.93455e-51	0.705003	0.809	0.726	1.24008e-46	TKT	C01-S100A8-Mono
1.74975e-49	0.704372	0.613	0.438	3.65629e-45	POLE4	C01-S100A8-Mono
4.00973e-47	0.699349	0.565	0.388	8.37873e-43	TPM4	C01-S100A8-Mono
3.05885e-101	0.698624	0.954	0.907	6.39177e-97	SLC25A6	C01-S100A8-Mono
9.00826e-53	0.695135	0.409	0.181	1.88237e-48	ICAM3	C01-S100A8-Mono
8.50917e-67	0.694053	0.697	0.479	1.77808e-62	STXBP2	C01-S100A8-Mono
3.69399e-138	0.691743	0.976	0.946	7.71897e-134	ATP5L	C01-S100A8-Mono
1.37065e-54	0.687395	0.667	0.497	2.86412e-50	NCF2	C01-S100A8-Mono
0	3.45888	0.971	0.171	0	CD5L	C02-CD5L-Macro
0	2.95824	0.924	0.302	0	MARCO	C02-CD5L-Macro
0	2.89174	0.943	0.108	0	VCAM1	C02-CD5L-Macro
0	2.80559	0.992	0.388	0	CD163	C02-CD5L-Macro
0	2.67183	0.999	0.379	0	SEPP1	C02-CD5L-Macro
0	2.64058	0.994	0.302	0	SLC40A1	C02-CD5L-Macro
0	2.59306	0.962	0.204	0	SDC3	C02-CD5L-Macro
0	2.43392	0.959	0.185	0	CXCL12	C02-CD5L-Macro
0	2.25799	0.761	0.081	0	CETP	C02-CD5L-Macro
0	2.21216	0.706	0.068	0	LYVE1	C02-CD5L-Macro
0	2.1686	0.992	0.601	0	LIPA	C02-CD5L-Macro
0	2.16188	0.986	0.305	0	LGMN	C02-CD5L-Macro
1.8557e-298	2.14475	0.975	0.468	3.87768e-294	APOE	C02-CD5L-Macro
0	2.12494	1	0.564	0	C1QB	C02-CD5L-Macro
0	2.04681	1	0.627	0	C1QA	C02-CD5L-Macro
0	2.02928	0.944	0.254	0	MRC1	C02-CD5L-Macro
0	1.94097	0.911	0.219	0	AXL	C02-CD5L-Macro
0	1.89246	0.998	0.793	0	MS4A7	C02-CD5L-Macro
5.16036e-284	1.87637	0.998	0.495	1.07831e-279	C1QC	C02-CD5L-Macro
0	1.85161	0.854	0.144	0	LILRB5	C02-CD5L-Macro
2.75457e-285	1.81513	0.937	0.45	5.75596e-281	PLD3	C02-CD5L-Macro
9.21914e-233	1.81097	0.983	0.748	1.92643e-228	CCL3	C02-CD5L-Macro
3.52124e-188	1.78812	0.964	0.792	7.35798e-184	CCL4	C02-CD5L-Macro
0	1.76379	1	0.877	0	CTSB	C02-CD5L-Macro
3.65219e-272	1.7267	0.882	0.288	7.63161e-268	FOLR2	C02-CD5L-Macro
1.81552e-126	1.70757	0.612	0.218	3.79372e-122	IFI27	C02-CD5L-Macro
1.71527e-291	1.67163	0.882	0.248	3.58422e-287	MAF	C02-CD5L-Macro
5.7205e-246	1.65384	0.844	0.292	1.19535e-241	VMO1	C02-CD5L-Macro
2.07648e-295	1.61737	0.697	0.092	4.33901e-291	SCD	C02-CD5L-Macro
5.24072e-281	1.59352	0.883	0.295	1.0951e-276	CD59	C02-CD5L-Macro
6.18787e-90	1.57889	0.261	0.032	1.29302e-85	CCL8	C02-CD5L-Macro
1.09282e-142	1.54048	0.882	0.593	2.28355e-138	CCL4L2	C02-CD5L-Macro
4.95709e-228	1.49735	0.917	0.378	1.03583e-223	APOC1	C02-CD5L-Macro
3.0788e-265	1.49181	0.821	0.235	6.43347e-261	EPB41L2	C02-CD5L-Macro
1.19025e-245	1.46557	0.8	0.24	2.48714e-241	FUCA1	C02-CD5L-Macro
1.69763e-248	1.44978	0.919	0.471	3.54736e-244	CREG1	C02-CD5L-Macro
9.83298e-135	1.4492	0.904	0.577	2.0547e-130	HMOX1	C02-CD5L-Macro
0	1.41399	0.588	0.023	0	NDST3	C02-CD5L-Macro
1.83685e-212	1.40452	0.807	0.29	3.83828e-208	ATP1B1	C02-CD5L-Macro
3.24384e-213	1.37942	0.833	0.318	6.77832e-209	C1orf54	C02-CD5L-Macro
3.28912e-240	1.37484	0.738	0.16	6.87294e-236	C2	C02-CD5L-Macro
2.12609e-250	1.37044	0.727	0.15	4.44268e-246	SMPDL3A	C02-CD5L-Macro
7.00252e-235	1.36551	0.749	0.183	1.46325e-230	WWP1	C02-CD5L-Macro
2.07561e-213	1.36169	0.91	0.43	4.33719e-209	CTSL	C02-CD5L-Macro
3.32564e-255	1.35732	0.655	0.094	6.94926e-251	FABP3	C02-CD5L-Macro
0	1.34673	1	1	0	FTL	C02-CD5L-Macro
7.27801e-266	1.34204	0.538	0.027	1.52081e-261	TIMD4	C02-CD5L-Macro
2.21583e-198	1.31975	0.794	0.3	4.63019e-194	STOM	C02-CD5L-Macro
1.42776e-194	1.29474	0.859	0.34	2.98344e-190	VSIG4	C02-CD5L-Macro
3.49496e-218	1.28952	0.679	0.149	7.30308e-214	RGL1	C02-CD5L-Macro
2.34804e-198	1.28669	0.849	0.346	4.90645e-194	PRNP	C02-CD5L-Macro
1.08529e-196	1.27928	0.903	0.458	2.26782e-192	MS4A4A	C02-CD5L-Macro
1.17906e-226	1.27095	0.47	0.025	2.46375e-222	RND3	C02-CD5L-Macro
2.25872e-227	1.25642	0.624	0.101	4.71983e-223	FRMD4A	C02-CD5L-Macro
2.52837e-229	1.2562	0.982	0.902	5.28328e-225	FCGRT	C02-CD5L-Macro
1.33293e-252	1.25563	0.996	0.858	2.7853e-248	MS4A6A	C02-CD5L-Macro
4.12792e-207	1.25375	0.894	0.401	8.6257e-203	MSR1	C02-CD5L-Macro
7.57686e-145	1.24564	0.789	0.343	1.58326e-140	PDK4	C02-CD5L-Macro
3.56631e-210	1.23779	0.672	0.152	7.45216e-206	DST	C02-CD5L-Macro
5.72715e-209	1.18979	0.62	0.109	1.19675e-204	NRP1	C02-CD5L-Macro
6.04985e-196	1.17832	0.677	0.164	1.26418e-191	ABCA1	C02-CD5L-Macro
2.39612e-198	1.16566	0.609	0.116	5.00692e-194	SIGLEC1	C02-CD5L-Macro
7.51812e-167	1.16312	0.788	0.302	1.57099e-162	CD81	C02-CD5L-Macro
2.2989e-197	1.15692	0.829	0.287	4.80379e-193	DAB2	C02-CD5L-Macro
6.34708e-166	1.15674	0.778	0.297	1.32629e-161	BASP1	C02-CD5L-Macro
3.31855e-175	1.15173	0.75	0.225	6.93444e-171	GPNMB	C02-CD5L-Macro
7.75554e-176	1.15036	0.802	0.311	1.6206e-171	FRMD4B	C02-CD5L-Macro
2.46277e-164	1.14469	0.717	0.25	5.14621e-160	ZFYVE16	C02-CD5L-Macro
4.9256e-142	1.14412	0.787	0.341	1.02925e-137	FPR3	C02-CD5L-Macro
6.56534e-199	1.14367	0.697	0.168	1.37189e-194	SLCO2B1	C02-CD5L-Macro
5.5308e-176	1.12081	0.556	0.106	1.15572e-171	ETV5	C02-CD5L-Macro
3.43342e-164	1.11838	0.731	0.244	7.17448e-160	SERPING1	C02-CD5L-Macro
2.62001e-136	1.11193	0.72	0.291	5.47478e-132	ARL4C	C02-CD5L-Macro
7.65168e-179	1.10383	0.647	0.165	1.59889e-174	SPATS2L	C02-CD5L-Macro
4.31475e-178	1.09636	0.491	0.07	9.0161e-174	MYO9A	C02-CD5L-Macro
3.03808e-162	1.09588	0.927	0.624	6.34836e-158	TPP1	C02-CD5L-Macro
1.62631e-184	1.08678	0.484	0.06	3.39834e-180	SUCNR1	C02-CD5L-Macro
3.2496e-204	1.08321	0.598	0.102	6.79037e-200	TMEM37	C02-CD5L-Macro
6.88593e-162	1.06998	0.587	0.138	1.43888e-157	MERTK	C02-CD5L-Macro
6.6106e-123	1.05813	0.858	0.479	1.38135e-118	CCL3L3	C02-CD5L-Macro
1.19346e-109	1.05518	0.329	0.047	2.49385e-105	TMIGD3	C02-CD5L-Macro
3.91788e-165	1.055	0.653	0.183	8.1868e-161	GATM	C02-CD5L-Macro
2.86644e-144	1.04823	0.745	0.311	5.98972e-140	CD84	C02-CD5L-Macro
8.06164e-113	1.02841	0.542	0.171	1.68456e-108	IFIT2	C02-CD5L-Macro
1.82051e-132	1.02632	0.866	0.505	3.80415e-128	C6orf62	C02-CD5L-Macro
3.12004e-174	1.02612	0.988	0.663	6.51963e-170	FCGR3A	C02-CD5L-Macro
1.22315e-181	0.999522	0.468	0.054	2.5559e-177	SLC7A8	C02-CD5L-Macro
2.94132e-197	0.998488	0.564	0.089	6.14618e-193	ME1	C02-CD5L-Macro
4.27814e-146	0.993334	0.679	0.228	8.93961e-142	TCF4	C02-CD5L-Macro
2.96771e-148	0.990462	0.564	0.142	6.20132e-144	NR1H3	C02-CD5L-Macro
1.05317e-153	0.986944	0.621	0.173	2.20071e-149	CLIC2	C02-CD5L-Macro
3.42086e-166	0.963182	0.99	0.838	7.14822e-162	CTSD	C02-CD5L-Macro
1.00395e-55	0.960592	0.342	0.117	2.09785e-51	CCL2	C02-CD5L-Macro
1.42156e-144	0.946651	0.956	0.703	2.97048e-140	CTSC	C02-CD5L-Macro
1.86249e-123	0.936479	0.638	0.231	3.89186e-119	PHACTR2	C02-CD5L-Macro
1.19588e-110	0.935265	0.694	0.321	2.49891e-106	MCOLN1	C02-CD5L-Macro
4.55826e-155	0.925875	0.49	0.085	9.52495e-151	IFT74	C02-CD5L-Macro
8.8889e-121	0.904066	0.989	0.878	1.85742e-116	ZFP36L1	C02-CD5L-Macro
2.85471e-140	0.897701	0.526	0.121	5.9652e-136	ANKH	C02-CD5L-Macro
8.31252e-96	0.896597	0.387	0.091	1.73698e-91	EGR3	C02-CD5L-Macro
1.80473e-26	1.95825	0.348	0.171	3.77116e-22	RNASE1	C03-RNASE1-Macro
2.28157e-24	1.88652	0.177	0.054	4.76756e-20	SPP1	C03-RNASE1-Macro
6.6337e-132	1.84171	0.603	0.153	1.38618e-127	CD9	C03-RNASE1-Macro
2.27042e-194	1.83326	0.532	0.061	4.74428e-190	TREM2	C03-RNASE1-Macro
5.58063e-78	1.61625	0.753	0.396	1.16613e-73	RGS1	C03-RNASE1-Macro
7.56346e-40	1.59704	0.713	0.455	1.58046e-35	FABP5	C03-RNASE1-Macro
2.81868e-84	1.3541	0.477	0.129	5.88992e-80	SDS	C03-RNASE1-Macro
2.98316e-122	1.30848	0.981	0.869	6.2336e-118	HLA-DQB1	C03-RNASE1-Macro
2.23749e-85	1.24416	0.837	0.475	4.67545e-81	SGK1	C03-RNASE1-Macro
1.49211e-130	1.16942	1	0.958	3.1179e-126	HLA-DPA1	C03-RNASE1-Macro
1.05894e-72	1.15846	0.681	0.301	2.21276e-68	A2M	C03-RNASE1-Macro
3.87204e-127	1.15359	1	0.943	8.09101e-123	HLA-DRB5	C03-RNASE1-Macro
1.65722e-68	1.1156	0.622	0.243	3.46292e-64	GPR183	C03-RNASE1-Macro
3.882e-102	1.11113	0.992	0.854	8.11183e-98	HLA-DQA1	C03-RNASE1-Macro
4.82528e-142	1.07521	0.998	0.968	1.00829e-137	HLA-DPB1	C03-RNASE1-Macro
1.23254e-32	1.06482	0.603	0.349	2.57551e-28	GPNMB	C03-RNASE1-Macro
6.063e-145	1.04944	1	0.998	1.26692e-140	CD74	C03-RNASE1-Macro
1.01487e-32	1.03539	0.279	0.1	2.12068e-28	C3	C03-RNASE1-Macro
2.57884e-137	1.02949	1	0.995	5.38875e-133	HLA-DRA	C03-RNASE1-Macro
2.59587e-05	0.973897	0.251	0.176	0.542433	CCL2	C03-RNASE1-Macro
4.61015e-63	0.972274	0.618	0.278	9.63336e-59	GPR34	C03-RNASE1-Macro
9.4869e-121	0.970558	0.99	0.872	1.98238e-116	HLA-DMA	C03-RNASE1-Macro
1.20676e-74	0.967461	0.975	0.86	2.52165e-70	TUBA1B	C03-RNASE1-Macro
1.48179e-100	0.923608	1	0.984	3.09634e-96	HLA-DRB1	C03-RNASE1-Macro
8.02314e-30	0.913636	0.388	0.179	1.67652e-25	ALOX5AP	C03-RNASE1-Macro
6.30107e-24	0.904337	0.747	0.509	1.31667e-19	APOC1	C03-RNASE1-Macro
1.49305e-75	0.900346	0.922	0.69	3.11988e-71	RGS10	C03-RNASE1-Macro
3.23818e-51	0.8924	0.711	0.378	6.76651e-47	STMN1	C03-RNASE1-Macro
2.09382e-54	0.867902	0.717	0.392	4.37525e-50	GSN	C03-RNASE1-Macro
3.80185e-25	0.86714	0.553	0.346	7.94434e-21	ACP5	C03-RNASE1-Macro
6.39522e-32	0.852281	0.823	0.595	1.33635e-27	IER3	C03-RNASE1-Macro
5.82407e-46	0.827027	0.92	0.76	1.217e-41	HERPUD1	C03-RNASE1-Macro
1.2748e-13	0.817075	0.81	0.771	2.66382e-09	LGALS3	C03-RNASE1-Macro
2.44042e-51	0.799511	0.386	0.125	5.09949e-47	FCGR2B	C03-RNASE1-Macro
3.62799e-38	0.797222	0.694	0.435	7.58104e-34	LPAR6	C03-RNASE1-Macro
4.00526e-69	0.790328	0.943	0.77	8.3694e-65	HLA-DMB	C03-RNASE1-Macro
9.93425e-34	0.775471	0.633	0.362	2.07586e-29	CAPG	C03-RNASE1-Macro
8.31499e-50	0.768042	0.327	0.093	1.7375e-45	PLD4	C03-RNASE1-Macro
1.26898e-41	0.74817	0.825	0.596	2.65167e-37	CTSH	C03-RNASE1-Macro
1.25284e-31	0.739068	0.671	0.425	2.61793e-27	ZNF331	C03-RNASE1-Macro
1.44944e-31	0.730729	0.433	0.201	3.02874e-27	STAB1	C03-RNASE1-Macro
3.3251e-43	0.720315	0.867	0.603	6.94813e-39	RNASE6	C03-RNASE1-Macro
3.58099e-12	0.710535	0.751	0.569	7.48284e-08	CCL3L3	C03-RNASE1-Macro
8.95717e-15	0.708753	0.616	0.475	1.87169e-10	PLIN2	C03-RNASE1-Macro
4.41108e-51	0.705223	0.335	0.093	9.21738e-47	HLA-DQB2	C03-RNASE1-Macro
4.92847e-37	0.705142	0.932	0.774	1.02985e-32	GADD45B	C03-RNASE1-Macro
2.35643e-24	0.702823	0.346	0.163	4.92399e-20	OTOA	C03-RNASE1-Macro
2.64651e-31	0.702729	0.901	0.754	5.53015e-27	CXCR4	C03-RNASE1-Macro
9.2638e-87	0.699087	0.329	0.052	1.93576e-82	ADAM28	C03-RNASE1-Macro
2.47047e-35	0.69782	0.854	0.656	5.16229e-31	HLA-DQA2	C03-RNASE1-Macro
2.82586e-26	0.691132	0.954	0.873	5.90491e-22	CTSD	C03-RNASE1-Macro
1.42276e-25	0.686421	0.827	0.653	2.97301e-21	TXNIP	C03-RNASE1-Macro
1.46766e-30	0.684608	0.702	0.41	3.06681e-26	DAB2	C03-RNASE1-Macro
1.04554e-47	0.680472	0.928	0.6	2.18476e-43	C1QC	C03-RNASE1-Macro
5.32668e-35	0.67614	0.835	0.615	1.11306e-30	LITAF	C03-RNASE1-Macro
1.06768e-18	0.670257	0.506	0.309	2.23103e-14	HES1	C03-RNASE1-Macro
2.74335e-35	0.668535	0.857	0.646	5.7325e-31	IFNGR1	C03-RNASE1-Macro
4.74221e-28	0.665602	0.665	0.425	9.90931e-24	PHACTR1	C03-RNASE1-Macro
6.34162e-21	0.664646	0.473	0.287	1.32514e-16	GYPC	C03-RNASE1-Macro
5.00766e-42	0.66428	0.918	0.695	1.0464e-37	MARCKS	C03-RNASE1-Macro
5.59063e-15	0.656412	0.751	0.608	1.16822e-10	YWHAH	C03-RNASE1-Macro
7.5477e-40	0.655362	0.741	0.443	1.57717e-35	AKR1B1	C03-RNASE1-Macro
1.3085e-19	0.649405	0.238	0.1	2.73425e-15	CH17-373J23.1	C03-RNASE1-Macro
3.32359e-29	0.635091	0.895	0.754	6.94498e-25	ZFP36L2	C03-RNASE1-Macro
2.01494e-58	0.627766	0.278	0.057	4.21042e-54	PLAU	C03-RNASE1-Macro
1.24418e-34	0.618446	0.751	0.476	2.59983e-30	C3AR1	C03-RNASE1-Macro
4.36984e-34	0.610946	0.5	0.235	9.13122e-30	CSF2RA	C03-RNASE1-Macro
2.62643e-29	0.604606	0.762	0.526	5.48819e-25	FCGR2A	C03-RNASE1-Macro
1.08228e-12	0.601203	0.932	0.85	2.26153e-08	CD14	C03-RNASE1-Macro
3.30751e-56	0.593656	0.428	0.135	6.91138e-52	MGAT4A	C03-RNASE1-Macro
1.3815e-49	0.592508	0.485	0.191	2.88679e-45	ABHD12	C03-RNASE1-Macro
3.33241e-44	0.58416	0.654	0.329	6.96341e-40	LAIR1	C03-RNASE1-Macro
7.80458e-53	0.578814	0.331	0.089	1.63085e-48	GAS6	C03-RNASE1-Macro
2.25499e-44	0.566368	0.312	0.094	4.71203e-40	BIN1	C03-RNASE1-Macro
8.51211e-46	0.566072	0.679	0.338	1.77869e-41	LDHB	C03-RNASE1-Macro
2.96968e-24	0.556728	0.3	0.124	6.20544e-20	RGCC	C03-RNASE1-Macro
1.01727e-41	0.554472	0.981	0.881	2.12569e-37	CD68	C03-RNASE1-Macro
4.66153e-26	0.551483	0.333	0.144	9.74072e-22	DHRS9	C03-RNASE1-Macro
1.76763e-17	0.549368	0.281	0.133	3.69364e-13	F13A1	C03-RNASE1-Macro
5.54853e-30	0.548354	0.481	0.243	1.15942e-25	DNASE2	C03-RNASE1-Macro
3.81913e-23	0.546333	0.629	0.414	7.98046e-19	RB1	C03-RNASE1-Macro
1.98141e-27	0.541379	0.605	0.352	4.14036e-23	PTMS	C03-RNASE1-Macro
2.19304e-22	0.541045	0.639	0.434	4.58257e-18	CLEC10A	C03-RNASE1-Macro
2.47505e-54	0.523616	0.371	0.105	5.17187e-50	SLAMF8	C03-RNASE1-Macro
9.67221e-31	0.521175	0.622	0.361	2.02111e-26	HEXA	C03-RNASE1-Macro
5.29049e-34	0.518333	0.614	0.335	1.1055e-29	SPINT2	C03-RNASE1-Macro
3.6124e-31	0.516239	0.314	0.12	7.54847e-27	LTC4S	C03-RNASE1-Macro
6.76485e-17	0.509432	0.373	0.209	1.41358e-12	PLTP	C03-RNASE1-Macro
5.45405e-11	0.502602	0.458	0.33	1.13968e-06	PLA2G7	C03-RNASE1-Macro
2.27017e-59	0.501863	0.131	0.007	4.74374e-55	OLFML3	C03-RNASE1-Macro
1.0647e-14	0.501667	0.789	0.596	2.22481e-10	APOE	C03-RNASE1-Macro
2.60785e-29	0.500707	0.747	0.485	5.44937e-25	PEBP1	C03-RNASE1-Macro
5.03353e-137	2.2754	0.993	0.785	1.05181e-132	IFITM2	C04-IFITM2-Mono
1.81069e-129	2.00327	0.947	0.43	3.78361e-125	LINC01272	C04-IFITM2-Mono
1.07014e-109	1.90924	0.865	0.392	2.23616e-105	RHOC	C04-IFITM2-Mono
7.55829e-136	1.73646	0.776	0.191	1.57938e-131	SPN	C04-IFITM2-Mono
3.11899e-151	1.70413	1	0.979	6.51745e-147	LST1	C04-IFITM2-Mono
3.85e-101	1.69336	0.989	0.682	8.04496e-97	CD52	C04-IFITM2-Mono
5.02938e-129	1.62487	1	0.916	1.05094e-124	COTL1	C04-IFITM2-Mono
7.88542e-109	1.59656	0.989	0.868	1.64774e-104	NAP1L1	C04-IFITM2-Mono
5.78884e-75	1.56321	0.89	0.538	1.20964e-70	STXBP2	C04-IFITM2-Mono
3.25908e-71	1.46119	0.982	0.844	6.81017e-67	IFITM3	C04-IFITM2-Mono
1.21398e-49	1.4183	0.139	0.009	2.53673e-45	LYPD2	C04-IFITM2-Mono
2.63117e-86	1.40724	0.648	0.186	5.4981e-82	LILRA1	C04-IFITM2-Mono
2.99859e-83	1.40647	0.448	0.086	6.26585e-79	CDKN1C	C04-IFITM2-Mono
3.65798e-93	1.39047	0.982	0.764	7.64372e-89	SERPINA1	C04-IFITM2-Mono
2.94362e-74	1.3872	0.833	0.454	6.15099e-70	CYTIP	C04-IFITM2-Mono
2.27518e-88	1.3655	0.84	0.321	4.75421e-84	FGR	C04-IFITM2-Mono
3.09806e-75	1.28974	0.626	0.192	6.4737e-71	FAM110A	C04-IFITM2-Mono
1.09069e-79	1.28724	0.626	0.173	2.2791e-75	CX3CR1	C04-IFITM2-Mono
6.97801e-83	1.27074	0.826	0.318	1.45812e-78	LYST	C04-IFITM2-Mono
5.05516e-70	1.25807	1	0.863	1.05633e-65	S100A4	C04-IFITM2-Mono
4.95529e-77	1.25348	0.947	0.574	1.03546e-72	CD37	C04-IFITM2-Mono
3.7565e-124	1.22753	0.498	0.065	7.84958e-120	CD79B	C04-IFITM2-Mono
3.42242e-118	1.22392	0.445	0.053	7.1515e-114	HES4	C04-IFITM2-Mono
1.94506e-75	1.20964	0.883	0.454	4.06439e-71	BID	C04-IFITM2-Mono
2.56639e-81	1.20077	0.989	0.692	5.36273e-77	CORO1A	C04-IFITM2-Mono
5.94922e-58	1.18374	0.722	0.326	1.24315e-53	LTB	C04-IFITM2-Mono
2.64908e-66	1.16676	0.893	0.563	5.53551e-62	PTPN6	C04-IFITM2-Mono
4.04967e-73	1.16632	0.957	0.666	8.46218e-69	CD48	C04-IFITM2-Mono
3.49557e-61	1.13942	0.655	0.244	7.30433e-57	LILRA5	C04-IFITM2-Mono
3.78264e-58	1.1377	0.559	0.16	7.9042e-54	APOBEC3A	C04-IFITM2-Mono
5.68547e-47	1.12822	0.74	0.425	1.18804e-42	LRRC25	C04-IFITM2-Mono
1.39824e-65	1.1268	0.915	0.592	2.92177e-61	LYN	C04-IFITM2-Mono
1.99317e-63	1.12462	0.964	0.77	4.16492e-59	EMP3	C04-IFITM2-Mono
2.80471e-61	1.1241	0.648	0.211	5.86072e-57	CRIP1	C04-IFITM2-Mono
3.18196e-53	1.12014	0.811	0.491	6.64902e-49	LILRB2	C04-IFITM2-Mono
2.2915e-63	1.11386	0.979	0.745	4.78833e-59	FCGR3A	C04-IFITM2-Mono
1.24447e-68	1.09961	0.915	0.673	2.60045e-64	DRAP1	C04-IFITM2-Mono
1.00489e-72	1.09369	0.356	0.056	2.09982e-68	IFITM1	C04-IFITM2-Mono
1.07233e-59	1.08957	0.875	0.58	2.24075e-55	HCK	C04-IFITM2-Mono
1.68198e-79	1.08559	0.544	0.128	3.51466e-75	S1PR4	C04-IFITM2-Mono
1.53509e-65	1.07895	0.68	0.236	3.20772e-61	ICAM3	C04-IFITM2-Mono
6.28896e-73	1.07885	0.972	0.842	1.31414e-68	SPI1	C04-IFITM2-Mono
3.82202e-53	1.07792	0.794	0.402	7.98649e-49	WARS	C04-IFITM2-Mono
3.14113e-67	1.07143	0.708	0.266	6.56371e-63	C19orf38	C04-IFITM2-Mono
4.13612e-56	1.07058	0.996	0.784	8.64284e-52	S100A6	C04-IFITM2-Mono
5.71542e-51	1.06043	0.861	0.597	1.19429e-46	VASP	C04-IFITM2-Mono
2.63435e-47	1.05626	0.907	0.65	5.50474e-43	LY6E	C04-IFITM2-Mono
5.63218e-79	1.03548	0.516	0.113	1.1769e-74	SLC2A6	C04-IFITM2-Mono
3.53942e-55	1.03217	0.925	0.575	7.39597e-51	LSP1	C04-IFITM2-Mono
1.62279e-54	1.02029	0.811	0.427	3.39098e-50	POU2F2	C04-IFITM2-Mono
8.64606e-48	1.01195	0.783	0.389	1.80668e-43	BCL2A1	C04-IFITM2-Mono
5.44724e-43	1.00923	0.772	0.481	1.13826e-38	NAAA	C04-IFITM2-Mono
7.17043e-79	1.00918	0.605	0.154	1.49833e-74	MYO1G	C04-IFITM2-Mono
3.4145e-61	1.00867	0.669	0.258	7.13494e-57	MAPKAPK3	C04-IFITM2-Mono
2.92413e-53	1.00778	0.897	0.635	6.11025e-49	LIMD2	C04-IFITM2-Mono
2.13506e-62	1.00444	0.594	0.181	4.46141e-58	FAM65B	C04-IFITM2-Mono
4.37818e-77	1.003	0.406	0.07	9.14865e-73	TPPP3	C04-IFITM2-Mono
1.02531e-51	0.989929	0.822	0.463	2.1425e-47	RAC2	C04-IFITM2-Mono
2.54961e-46	0.958138	0.822	0.51	5.32765e-42	ABI3	C04-IFITM2-Mono
8.1401e-114	0.956718	0.413	0.045	1.70096e-109	SYTL1	C04-IFITM2-Mono
2.96308e-52	0.950201	0.89	0.591	6.19165e-48	TNFRSF1B	C04-IFITM2-Mono
4.9249e-47	0.941703	0.733	0.368	1.02911e-42	2023-09-09	C04-IFITM2-Mono
8.3099e-61	0.939282	0.423	0.095	1.73644e-56	TESC	C04-IFITM2-Mono
7.41916e-48	0.935466	0.861	0.587	1.55031e-43	PILRA	C04-IFITM2-Mono
9.48851e-34	0.931528	0.644	0.341	1.98272e-29	OAS1	C04-IFITM2-Mono
1.70749e-44	0.930285	0.936	0.779	3.56796e-40	IFI30	C04-IFITM2-Mono
2.58348e-55	0.927482	0.954	0.763	5.39844e-51	PRELID1	C04-IFITM2-Mono
9.90544e-53	0.917535	0.523	0.171	2.06984e-48	UNC119	C04-IFITM2-Mono
2.32668e-39	0.914097	0.751	0.447	4.86183e-35	RGS19	C04-IFITM2-Mono
1.20087e-47	0.911029	0.708	0.327	2.50934e-43	MTSS1	C04-IFITM2-Mono
6.11454e-66	0.910044	0.466	0.111	1.27769e-61	TBC1D10C	C04-IFITM2-Mono
1.81197e-40	0.909813	0.52	0.21	3.78629e-36	SIGLEC10	C04-IFITM2-Mono
7.62299e-34	0.90798	0.569	0.279	1.5929e-29	CNIH4	C04-IFITM2-Mono
6.29779e-46	0.907295	0.569	0.219	1.31599e-41	CUX1	C04-IFITM2-Mono
1.8345e-47	0.901195	0.893	0.608	3.83337e-43	LRRFIP1	C04-IFITM2-Mono
1.94517e-38	0.896416	0.772	0.469	4.06462e-34	PECAM1	C04-IFITM2-Mono
1.38232e-43	0.896031	0.904	0.67	2.88851e-39	C10orf54	C04-IFITM2-Mono
8.57563e-142	0.884918	0.338	0.017	1.79196e-137	PTP4A3	C04-IFITM2-Mono
4.29812e-45	0.884677	0.644	0.278	8.98135e-41	GPBAR1	C04-IFITM2-Mono
1.19893e-43	0.882307	0.975	0.526	2.50528e-39	FCN1	C04-IFITM2-Mono
1.57361e-31	0.881367	0.851	0.63	3.28821e-27	TUBA1A	C04-IFITM2-Mono
1.97044e-58	0.859798	0.495	0.131	4.11743e-54	CDKN2D	C04-IFITM2-Mono
1.19586e-93	0.85768	1	0.992	2.49886e-89	AIF1	C04-IFITM2-Mono
3.37413e-76	0.857066	1	0.985	7.05059e-72	PFN1	C04-IFITM2-Mono
1.44353e-38	0.856678	0.612	0.294	3.0164e-34	BIN2	C04-IFITM2-Mono
4.52013e-59	0.844779	0.993	0.87	9.44527e-55	PTPRC	C04-IFITM2-Mono
1.06611e-49	0.844333	0.619	0.233	2.22775e-45	TRAF3IP3	C04-IFITM2-Mono
3.76053e-39	0.838447	0.544	0.223	7.858e-35	RASGRP2	C04-IFITM2-Mono
1.26583e-35	0.835579	0.819	0.587	2.64508e-31	HN1	C04-IFITM2-Mono
2.65859e-36	0.829146	0.722	0.385	5.55538e-32	TCF7L2	C04-IFITM2-Mono
1.08519e-41	0.825589	0.979	0.872	2.26761e-37	TIMP1	C04-IFITM2-Mono
2.77109e-38	0.818334	0.84	0.523	5.79047e-34	CD55	C04-IFITM2-Mono
3.69322e-35	0.815706	0.758	0.43	7.71736e-31	LTA4H	C04-IFITM2-Mono
5.07396e-28	0.80883	0.829	0.551	1.06025e-23	TSC22D3	C04-IFITM2-Mono
1.02556e-38	0.808606	0.744	0.383	2.143e-34	FLNA	C04-IFITM2-Mono
3.60926e-79	0.807457	1	0.993	7.54192e-75	FCER1G	C04-IFITM2-Mono
1.48604e-64	0.802857	0.996	0.973	3.10524e-60	NACA	C04-IFITM2-Mono
9.46441e-63	0.80081	1	0.969	1.97768e-58	S100A11	C04-IFITM2-Mono
7.4258e-45	0.798147	0.488	0.16	1.5517e-40	ZNF703	C04-IFITM2-Mono
4.92523e-32	0.797638	0.665	0.365	1.02918e-27	ADGRE5	C04-IFITM2-Mono
1.37056e-08	2.01856	0.414	0.254	0.000286392	FCN3	C05-FCN3-Macro
3.54331e-09	1.68766	0.414	0.239	7.40409e-05	DNASE1L3	C05-FCN3-Macro
1.62338e-10	1.67467	0.336	0.164	3.39221e-06	MGP	C05-FCN3-Macro
3.73766e-22	1.65489	0.629	0.329	7.81022e-18	IFI27	C05-FCN3-Macro
4.19423e-16	1.49637	0.436	0.211	8.76427e-12	GNG11	C05-FCN3-Macro
1.60606e-09	1.47067	0.336	0.168	3.35602e-05	CRHBP	C05-FCN3-Macro
2.78195e-06	1.45009	0.393	0.284	0.0581316	IGFBP7	C05-FCN3-Macro
1.50458e-17	1.38722	0.321	0.106	3.14398e-13	TM4SF1	C05-FCN3-Macro
5.34854e-10	1.37959	0.421	0.246	1.11763e-05	ID1	C05-FCN3-Macro
1.11864e-13	1.34585	0.714	0.487	2.3375e-09	MARCO	C05-FCN3-Macro
6.45398e-11	1.24135	0.321	0.144	1.34862e-06	SLC9A3R2	C05-FCN3-Macro
1.04653e-22	1.20528	0.186	0.03	2.18682e-18	SPARCL1	C05-FCN3-Macro
9.46959e-08	1.1995	0.243	0.108	0.00197877	CLEC4G	C05-FCN3-Macro
9.82731e-23	1.17043	0.493	0.197	2.05351e-18	IGFBP4	C05-FCN3-Macro
3.07364e-14	1.16796	0.693	0.464	6.42267e-10	FOLR2	C05-FCN3-Macro
1.09334e-21	1.09179	0.971	0.688	2.28464e-17	C1QB	C05-FCN3-Macro
4.23036e-18	1.05655	0.95	0.639	8.83975e-14	C1QC	C05-FCN3-Macro
1.45149e-15	1.05404	0.25	0.072	3.03303e-11	ADIRF	C05-FCN3-Macro
6.82876e-16	1.02299	0.764	0.406	1.42694e-11	CD5L	C05-FCN3-Macro
9.16537e-17	1.00104	0.264	0.076	1.9152e-12	TIMP3	C05-FCN3-Macro
3.09822e-20	0.993917	0.979	0.734	6.47404e-16	C1QA	C05-FCN3-Macro
4.33413e-19	0.990309	0.914	0.558	9.05659e-15	SEPP1	C05-FCN3-Macro
4.85345e-14	0.965891	0.25	0.078	1.01418e-09	CLDN5	C05-FCN3-Macro
6.70538e-17	0.95397	0.343	0.123	1.40116e-12	RAMP2	C05-FCN3-Macro
1.43976e-14	0.928933	0.864	0.616	3.00851e-10	APOE	C05-FCN3-Macro
0.000399354	0.917586	0.443	0.346	1	ALB	C05-FCN3-Macro
1.25507e-09	0.889986	0.379	0.191	2.62259e-05	RNASE1	C05-FCN3-Macro
2.2451e-13	0.889912	0.679	0.47	4.69136e-09	CD59	C05-FCN3-Macro
8.74866e-16	0.881304	0.907	0.801	1.82812e-11	BLVRB	C05-FCN3-Macro
6.02349e-26	0.878139	1	1	1.25867e-21	FTL	C05-FCN3-Macro
1.07202e-09	0.874801	0.507	0.285	2.2401e-05	CETP	C05-FCN3-Macro
8.41297e-11	0.860278	0.757	0.595	1.75798e-06	PLD3	C05-FCN3-Macro
6.96805e-12	0.855297	0.879	0.839	1.45604e-07	PRDX1	C05-FCN3-Macro
5.98753e-05	0.842095	0.236	0.131	1	TMIGD3	C05-FCN3-Macro
3.45699e-12	0.840535	0.179	0.048	7.22372e-08	CLEC1B	C05-FCN3-Macro
3.21351e-11	0.838112	0.221	0.075	6.71496e-07	PLPP3	C05-FCN3-Macro
1.46371e-08	0.832934	0.2	0.076	0.000305857	FCN2	C05-FCN3-Macro
5.55739e-21	0.795906	0.214	0.042	1.16127e-16	SDPR	C05-FCN3-Macro
1.23006e-07	0.792419	0.214	0.091	0.00257034	PLPP1	C05-FCN3-Macro
2.73141e-05	0.785531	0.329	0.207	0.570755	IFT74	C05-FCN3-Macro
3.34037e-07	0.771467	0.164	0.061	0.00698003	CLEC4M	C05-FCN3-Macro
5.44943e-06	0.747424	0.693	0.637	0.113871	NINJ1	C05-FCN3-Macro
1.23497e-08	0.746733	0.7	0.494	0.000258059	VSIG4	C05-FCN3-Macro
1.01887e-12	0.74142	0.793	0.535	2.12904e-08	APOC1	C05-FCN3-Macro
3.528e-08	0.732118	0.636	0.472	0.000737211	C1orf54	C05-FCN3-Macro
1.46666e-39	0.712067	0.236	0.027	3.06473e-35	IL33	C05-FCN3-Macro
1.1085e-13	0.711487	0.957	0.926	2.31631e-09	FCGRT	C05-FCN3-Macro
4.45415e-10	0.705068	0.614	0.386	9.30739e-06	SERPING1	C05-FCN3-Macro
3.96682e-14	0.701285	0.379	0.155	8.28908e-10	EPAS1	C05-FCN3-Macro
1.09296e-24	0.692934	0.207	0.034	2.28385e-20	CCL14	C05-FCN3-Macro
2.55436e-07	0.690078	0.264	0.121	0.00533759	ITLN1	C05-FCN3-Macro
2.22474e-17	0.685942	0.293	0.089	4.64883e-13	NPDC1	C05-FCN3-Macro
1.27332e-19	0.685729	0.2	0.039	2.66074e-15	CLEC14A	C05-FCN3-Macro
5.54063e-19	0.685223	0.193	0.038	1.15777e-14	TSPAN7	C05-FCN3-Macro
0.000948283	0.681825	0.493	0.409	1	RBP7	C05-FCN3-Macro
3.54611e-24	0.678595	0.229	0.041	7.40996e-20	PCAT19	C05-FCN3-Macro
0.000410067	0.676722	0.457	0.363	1	BEX4	C05-FCN3-Macro
9.89211e-13	0.675942	0.229	0.07	2.06706e-08	SPARC	C05-FCN3-Macro
9.74104e-09	0.675878	0.557	0.384	0.000203549	PTMS	C05-FCN3-Macro
8.89107e-07	0.674577	0.25	0.123	0.0185788	FSCN1	C05-FCN3-Macro
3.05004e-21	0.6745	0.186	0.032	6.37336e-17	TFPI	C05-FCN3-Macro
3.87959e-11	0.673195	0.257	0.093	8.10679e-07	CD320	C05-FCN3-Macro
2.75006e-05	0.662679	0.464	0.335	0.574653	C2	C05-FCN3-Macro
3.99378e-10	0.659663	0.779	0.506	8.3454e-06	LGMN	C05-FCN3-Macro
1.26049e-11	0.658632	0.214	0.068	2.63391e-07	CRIP2	C05-FCN3-Macro
2.72135e-06	0.65065	0.307	0.168	0.0568653	APOA2	C05-FCN3-Macro
1.00996e-07	0.650578	0.407	0.227	0.00211041	PLTP	C05-FCN3-Macro
2.3648e-05	0.643266	0.386	0.251	0.494148	TMEM37	C05-FCN3-Macro
3.01058e-15	0.635816	0.221	0.059	6.29091e-11	PDLIM1	C05-FCN3-Macro
7.42787e-07	0.63247	0.614	0.427	0.0155213	AXL	C05-FCN3-Macro
3.39012e-05	0.622076	0.393	0.264	0.708399	FABP3	C05-FCN3-Macro
0.000682038	0.614692	0.714	0.678	1	HMOX1	C05-FCN3-Macro
7.43883e-14	0.61442	0.864	0.503	1.55442e-09	SLC40A1	C05-FCN3-Macro
2.97643e-34	0.613628	0.193	0.021	6.21954e-30	LIFR	C05-FCN3-Macro
2.56357e-09	0.604785	0.35	0.167	5.35684e-05	EGFL7	C05-FCN3-Macro
5.07084e-38	0.604345	0.179	0.015	1.0596e-33	NR2F2	C05-FCN3-Macro
3.15387e-08	0.603995	0.293	0.131	0.000659032	NUPR1	C05-FCN3-Macro
1.79964e-25	0.600439	0.229	0.04	3.76052e-21	PTRF	C05-FCN3-Macro
6.84082e-08	0.598179	0.45	0.266	0.00142946	NR1H3	C05-FCN3-Macro
1.00082e-11	0.59716	0.271	0.099	2.09132e-07	RBP1	C05-FCN3-Macro
1.96645e-05	0.596159	0.336	0.205	0.410909	IFIT1	C05-FCN3-Macro
3.28209e-05	0.594536	0.479	0.356	0.685826	A2M	C05-FCN3-Macro
1.87452e-09	0.593019	0.85	0.756	3.917e-05	LY96	C05-FCN3-Macro
1.13607e-27	0.585469	0.229	0.036	2.37394e-23	CAV1	C05-FCN3-Macro
3.4083e-10	0.583554	0.7	0.415	7.12199e-06	CXCL12	C05-FCN3-Macro
3.8386e-07	0.579289	0.307	0.156	0.00802114	FXYD6	C05-FCN3-Macro
3.16403e-32	0.579064	0.207	0.026	6.61156e-28	PTPRB	C05-FCN3-Macro
0.000494401	0.577159	0.629	0.578	1	CTSL	C05-FCN3-Macro
9.62538e-08	0.561195	0.75	0.605	0.00201132	CREG1	C05-FCN3-Macro
1.74545e-18	0.559831	0.207	0.043	3.64729e-14	CALD1	C05-FCN3-Macro
9.8913e-13	0.556782	0.214	0.063	2.06689e-08	S100A16	C05-FCN3-Macro
2.20153e-06	0.5518	0.307	0.17	0.0460033	APP	C05-FCN3-Macro
7.81502e-17	0.545696	0.179	0.037	1.63303e-12	PRSS23	C05-FCN3-Macro
2.03415e-11	0.544285	0.121	0.025	4.25055e-07	PODXL	C05-FCN3-Macro
0.000109169	0.540203	0.536	0.434	1	TSPAN4	C05-FCN3-Macro
1.73065e-18	0.53519	0.207	0.043	3.61636e-14	C8orf4	C05-FCN3-Macro
0.00204606	0.534424	0.271	0.183	1	TIMD4	C05-FCN3-Macro
0.00011505	0.53376	0.3	0.182	1	GPX3	C05-FCN3-Macro
0.000279682	0.531813	0.443	0.338	1	GPR137B	C05-FCN3-Macro
4.7404e-16	0.531554	0.193	0.043	9.90553e-12	AQP1	C05-FCN3-Macro

## Sheet: Table S10
Table S10. Results of differential state analysis in each MPs’ cluster.
gene	cluster_id	logFC	logCPM	F	p_val	p_adj.loc	p_adj.glb
FO538757.2	C01-S100A8-Mono	0.409	5.66	0.801	0.386	0.817	0.825
AP006222.2	C01-S100A8-Mono	0.716	4.65	3.61	0.0782	0.526	0.57
NOC2L	C01-S100A8-Mono	-0.0164	4.91	0.00225	0.963	1	1
ISG15	C01-S100A8-Mono	0.265	8.7	1.34	0.266	0.735	0.756
SDF4	C01-S100A8-Mono	0.0205	6.61	0.00597	0.94	1	1
UBE2J2	C01-S100A8-Mono	0.244	5.66	0.925	0.352	0.795	0.81
CPSF3L	C01-S100A8-Mono	0.0759	5.35	0.103	0.753	0.969	0.967
AURKAIP1	C01-S100A8-Mono	0.279	7.83	3.23	0.0936	0.546	0.588
CCNL2	C01-S100A8-Mono	0.214	4.74	0.414	0.53	0.889	0.892
MRPL20	C01-S100A8-Mono	0.0911	7.72	0.227	0.641	0.935	0.931
SSU72	C01-S100A8-Mono	-0.00887	7.7	0.00294	0.958	1	1
CDK11B	C01-S100A8-Mono	0.163	4.96	0.205	0.658	0.943	0.936
CDK11A	C01-S100A8-Mono	1.07	4.7	7.83	0.0142	0.353	0.376
NADK	C01-S100A8-Mono	0.104	6.22	0.252	0.722	0.963	0.959
GNB1	C01-S100A8-Mono	-0.136	7.06	0.373	0.551	0.903	0.899
FAAP20	C01-S100A8-Mono	-0.186	7.06	0.712	0.413	0.83	0.839
SKI	C01-S100A8-Mono	0.57	4.54	1.52	0.238	0.713	0.735
RER1	C01-S100A8-Mono	0.378	7.18	4.76	0.0466	0.467	0.505
RP3-395M20.12	C01-S100A8-Mono	0.426	5.15	3.13	0.0987	0.549	0.594
TNFRSF14	C01-S100A8-Mono	0.0409	6.98	0.0356	0.853	0.993	0.988
LRRC47	C01-S100A8-Mono	0.399	4.36	1.29	0.274	0.74	0.762
C1orf174	C01-S100A8-Mono	-0.437	4.99	1.15	0.302	0.761	0.781
KCNAB2	C01-S100A8-Mono	0.0886	5.79	0.119	0.868	0.995	0.99
ZBTB48	C01-S100A8-Mono	0.43	4.13	0.835	0.376	0.809	0.821
CAMTA1	C01-S100A8-Mono	-0.0245	7.07	0.0174	0.897	0.999	0.995
VAMP3	C01-S100A8-Mono	0.0171	6.28	0.00413	0.95	1	1
PARK7	C01-S100A8-Mono	0.707	8.7	18.5	0.000728	0.153	0.172
RERE	C01-S100A8-Mono	-0.182	5.12	0.504	0.489	0.867	0.871
ENO1	C01-S100A8-Mono	0.51	9.54	8.72	0.0104	0.33	0.352
H6PD	C01-S100A8-Mono	-0.0203	4.59	0.00457	0.947	1	1
SLC25A33	C01-S100A8-Mono	0.191	4.79	0.524	0.481	0.862	0.868
PIK3CD	C01-S100A8-Mono	0.209	5.07	0.683	0.443	0.842	0.852
CLSTN1	C01-S100A8-Mono	0.412	4.36	1.29	0.275	0.74	0.764
CTNNBIP1	C01-S100A8-Mono	-0.0407	5.6	0.0174	0.897	0.999	0.995
LZIC	C01-S100A8-Mono	0.161	5.34	0.359	0.77	0.977	0.973
RBP7	C01-S100A8-Mono	0.958	7.15	5.37	0.036	0.438	0.474
UBE4B	C01-S100A8-Mono	-0.255	4.58	0.544	0.531	0.889	0.892
KIF1B	C01-S100A8-Mono	0.237	4.85	0.542	0.474	0.861	0.866
PGD	C01-S100A8-Mono	0.141	6.93	0.355	0.561	0.905	0.904
DFFA	C01-S100A8-Mono	0.11	4.77	0.111	0.877	0.995	0.992
TARDBP	C01-S100A8-Mono	-0.296	5.69	1.65	0.22	0.7	0.717
SRM	C01-S100A8-Mono	-1.02	5.77	16.6	0.00111	0.184	0.205
FBXO6	C01-S100A8-Mono	0.16	5.48	0.23	0.639	0.934	0.93
MAD2L2	C01-S100A8-Mono	0.314	6.06	2.53	0.134	0.598	0.631
AGTRAP	C01-S100A8-Mono	0.25	7.31	1.45	0.249	0.722	0.744
MTHFR	C01-S100A8-Mono	0.0971	5.47	0.109	0.746	0.968	0.966
KIAA2013	C01-S100A8-Mono	-0.122	5.18	0.23	0.639	0.934	0.93
PLOD1	C01-S100A8-Mono	-0.134	4.37	0.128	0.726	0.964	0.96
MIIP	C01-S100A8-Mono	0.104	5.42	0.163	0.693	0.956	0.949
TNFRSF8	C01-S100A8-Mono	-0.139	4.15	0.104	0.751	0.969	0.967
TNFRSF1B	C01-S100A8-Mono	-0.298	8.09	2.8	0.116	0.58	0.615
VPS13D	C01-S100A8-Mono	-0.142	4.5	0.126	0.728	0.964	0.96
PRDM2	C01-S100A8-Mono	0.161	5.29	0.247	0.627	0.927	0.925
TMEM51	C01-S100A8-Mono	0.244	4.64	0.372	0.552	0.903	0.899
EFHD2	C01-S100A8-Mono	-0.096	7.96	0.334	0.572	0.91	0.908
PLEKHM2	C01-S100A8-Mono	0.231	4.3	0.47	0.504	0.872	0.878
UQCRHL	C01-S100A8-Mono	1.31	6.14	6.8	0.0206	0.377	0.417
FLJ37453	C01-S100A8-Mono	0.173	4.16	0.129	0.725	0.964	0.96
SPEN	C01-S100A8-Mono	-0.238	5.45	1.09	0.315	0.768	0.788
SZRD1	C01-S100A8-Mono	0.152	5.8	0.381	0.547	0.901	0.898
NECAP2	C01-S100A8-Mono	-0.378	6.55	2.01	0.178	0.659	0.682
RP11-108M9.4	C01-S100A8-Mono	0.652	6.02	1.49	0.242	0.714	0.737
SDHB	C01-S100A8-Mono	0.433	7.35	4.57	0.0506	0.474	0.515
RCC2	C01-S100A8-Mono	0.155	5.77	0.445	0.664	0.944	0.937
ARHGEF10L	C01-S100A8-Mono	0.496	4.63	2.4	0.148	0.618	0.646
UBR4	C01-S100A8-Mono	0.00466	5.63	0.000242	0.988	1	1
MRTO4	C01-S100A8-Mono	0.176	4.47	0.244	0.728	0.964	0.96
AKR7A2	C01-S100A8-Mono	-0.136	6.33	0.386	0.544	0.899	0.897
CAPZB	C01-S100A8-Mono	0.299	8.73	3.68	0.0755	0.519	0.564
MINOS1	C01-S100A8-Mono	0.248	8.74	1.93	0.187	0.667	0.688
CDA	C01-S100A8-Mono	0.218	6.47	0.36	0.558	0.904	0.902
DDOST	C01-S100A8-Mono	0.239	6.54	1.28	0.276	0.74	0.764
HP1BP3	C01-S100A8-Mono	-0.15	6.53	0.371	0.552	0.903	0.899
EIF4G3	C01-S100A8-Mono	-0.0961	5.24	0.0782	0.784	0.981	0.975
USP48	C01-S100A8-Mono	-0.136	5.23	0.303	0.591	0.917	0.914
CDC42	C01-S100A8-Mono	-0.407	8.89	4.61	0.0496	0.474	0.513
C1QA	C01-S100A8-Mono	-0.837	9.88	3.49	0.0828	0.534	0.576
C1QC	C01-S100A8-Mono	-0.363	8.93	0.299	0.593	0.919	0.915
C1QB	C01-S100A8-Mono	-0.984	9.47	2.9	0.11	0.569	0.607
LUZP1	C01-S100A8-Mono	0.372	4.71	1.3	0.272	0.74	0.762
HNRNPR	C01-S100A8-Mono	-0.0845	6.89	0.174	0.773	0.977	0.973
TCEB3	C01-S100A8-Mono	-0.0423	4.86	0.0276	0.945	1	1
PITHD1	C01-S100A8-Mono	-0.0838	5.49	0.0556	0.817	0.989	0.982
LYPLA2	C01-S100A8-Mono	0.00387	5.26	0.000238	0.988	1	1
HMGCL	C01-S100A8-Mono	0.312	4.9	0.695	0.418	0.832	0.841
FUCA1	C01-S100A8-Mono	-0.281	5.13	0.681	0.423	0.835	0.844
PNRC2	C01-S100A8-Mono	-0.451	6.55	2.62	0.128	0.591	0.625
SRSF10	C01-S100A8-Mono	-0.0623	6.34	0.0604	0.809	0.988	0.981
SRRM1	C01-S100A8-Mono	0.263	7.86	1.62	0.223	0.7	0.721
CLIC4	C01-S100A8-Mono	0.207	5.13	0.362	0.557	0.903	0.901
RUNX3	C01-S100A8-Mono	-0.224	5.67	0.861	0.818	0.989	0.982
SYF2	C01-S100A8-Mono	0.188	7.91	1.01	0.332	0.778	0.797
RSRP1	C01-S100A8-Mono	-0.139	8.3	0.444	0.516	0.88	0.885
TMEM50A	C01-S100A8-Mono	-0.177	7.78	1.07	0.319	0.771	0.792
TMEM57	C01-S100A8-Mono	-0.651	4.3	3.18	0.096	0.549	0.592
SEPN1	C01-S100A8-Mono	-0.209	4.64	0.243	0.629	0.928	0.925
MTFR1L	C01-S100A8-Mono	0.0499	4.83	0.0239	0.879	0.995	0.992
STMN1	C01-S100A8-Mono	0.105	5.73	0.0734	0.79	0.982	0.977
ZNF593	C01-S100A8-Mono	0.152	6.09	0.358	0.617	0.923	0.922
SH3BGRL3	C01-S100A8-Mono	0.0916	11.6	0.2	0.661	0.943	0.937
UBXN11	C01-S100A8-Mono	0.34	6.67	1.69	0.214	0.695	0.712
CD52	C01-S100A8-Mono	0.375	10.7	4.22	0.0589	0.487	0.527
HMGN2	C01-S100A8-Mono	0.344	8.89	4.01	0.0648	0.502	0.542
ARID1A	C01-S100A8-Mono	-0.184	6.3	0.693	0.419	0.832	0.841
ZDHHC18	C01-S100A8-Mono	0.128	4.05	0.0891	0.77	0.977	0.973
GPN2	C01-S100A8-Mono	0.604	4.05	1.97	0.182	0.665	0.686
NUDC	C01-S100A8-Mono	0.192	6.77	0.849	0.372	0.807	0.82
WDTC1	C01-S100A8-Mono	0.0838	4.28	0.0632	0.805	0.988	0.981
SYTL1	C01-S100A8-Mono	-1.32	4.39	11.5	0.00442	0.235	0.282
WASF2	C01-S100A8-Mono	0.0174	7.65	0.00746	0.932	1	1
FGR	C01-S100A8-Mono	-0.424	8.03	3.9	0.0682	0.505	0.55
IFI6	C01-S100A8-Mono	0.466	7.92	3.61	0.078	0.526	0.569
STX12	C01-S100A8-Mono	-0.0387	6.3	0.0366	0.851	0.992	0.987
PPP1R8	C01-S100A8-Mono	-0.326	4.45	0.899	0.359	0.799	0.812
THEMIS2	C01-S100A8-Mono	0.372	7.51	4.42	0.054	0.478	0.519
RPA2	C01-S100A8-Mono	0.333	5.32	1.28	0.276	0.74	0.764
PTAFR	C01-S100A8-Mono	0.696	6.8	7.97	0.0135	0.35	0.372
ATPIF1	C01-S100A8-Mono	0.512	7.79	10.7	0.00554	0.258	0.298
PHACTR4	C01-S100A8-Mono	-0.202	4.64	0.29	0.599	0.921	0.917
TRNAU1AP	C01-S100A8-Mono	0.0578	4.89	0.0446	0.883	0.995	0.992
SNHG12	C01-S100A8-Mono	0.0415	4.46	0.0178	0.896	0.999	0.995
TAF12	C01-S100A8-Mono	0.0857	6.1	0.156	0.699	0.956	0.951
GMEB1	C01-S100A8-Mono	0.395	4.62	1.68	0.216	0.697	0.714
YTHDF2	C01-S100A8-Mono	0.102	5.86	0.205	0.86	0.993	0.988
EPB41	C01-S100A8-Mono	0.801	4.71	9.49	0.00809	0.301	0.324
SRSF4	C01-S100A8-Mono	-0.174	6.39	0.65	0.434	0.836	0.847
LAPTM5	C01-S100A8-Mono	0.199	9.73	1.26	0.28	0.742	0.767
PUM1	C01-S100A8-Mono	-0.161	5.68	0.333	0.573	0.911	0.909
SNRNP40	C01-S100A8-Mono	-0.495	5.71	2.7	0.122	0.588	0.62
ZCCHC17	C01-S100A8-Mono	0.294	5.24	1.09	0.314	0.767	0.787
PEF1	C01-S100A8-Mono	0.126	5.24	0.159	0.696	0.956	0.95
PTP4A2	C01-S100A8-Mono	-0.418	8.19	4.69	0.0479	0.468	0.508
KHDRBS1	C01-S100A8-Mono	-0.517	7.32	8.47	0.0114	0.334	0.357
KPNA6	C01-S100A8-Mono	-0.157	5.22	0.426	0.525	0.886	0.889
EIF3I	C01-S100A8-Mono	0.0264	7.52	0.0196	0.891	0.998	0.994
HDAC1	C01-S100A8-Mono	-0.0371	5.73	0.0158	0.902	1	0.996
MARCKSL1	C01-S100A8-Mono	0.503	7.69	4.56	0.0508	0.474	0.515
BSDC1	C01-S100A8-Mono	0.253	4.78	0.527	0.48	0.862	0.867
ZBTB8OS	C01-S100A8-Mono	0.497	6.14	3.55	0.0805	0.53	0.574
RBBP4	C01-S100A8-Mono	-0.508	6.3	3.46	0.084	0.535	0.576
SYNC	C01-S100A8-Mono	0.77	3.91	2.28	0.153	0.623	0.652
YARS	C01-S100A8-Mono	0.468	4.51	2.31	0.151	0.621	0.649
RNF19B	C01-S100A8-Mono	0.675	5.46	7.7	0.0149	0.355	0.379
AK2	C01-S100A8-Mono	-0.154	6.11	0.368	0.554	0.903	0.9
PHC2	C01-S100A8-Mono	0.575	4.99	2.52	0.134	0.598	0.631
SMIM12	C01-S100A8-Mono	0.472	6.05	3.25	0.12	0.584	0.617
SFPQ	C01-S100A8-Mono	-0.13	7.8	0.511	0.486	0.865	0.87
ZMYM4	C01-S100A8-Mono	-0.0723	4.78	0.068	0.798	0.986	0.979
KIAA0319L	C01-S100A8-Mono	0.774	4.71	3.9	0.0683	0.505	0.55
PSMB2	C01-S100A8-Mono	0.289	7.49	2.06	0.173	0.65	0.677
AGO4	C01-S100A8-Mono	-0.192	4.9	0.297	0.594	0.92	0.916
AGO1	C01-S100A8-Mono	-0.576	4.9	2.59	0.13	0.592	0.626
AGO3	C01-S100A8-Mono	0.15	5.42	0.261	0.617	0.923	0.922
ADPRHL2	C01-S100A8-Mono	-0.00358	5.21	0.000133	0.991	1	1
TRAPPC3	C01-S100A8-Mono	0.143	6.46	0.365	0.555	0.903	0.901
MAP7D1	C01-S100A8-Mono	-0.0383	6.07	0.0255	0.987	1	1
THRAP3	C01-S100A8-Mono	-0.226	6.87	1.34	0.266	0.735	0.756
EVA1B	C01-S100A8-Mono	-0.604	4.11	2.95	0.108	0.566	0.607
STK40	C01-S100A8-Mono	0.294	4.54	0.865	0.603	0.921	0.918
LSM10	C01-S100A8-Mono	0.461	6.99	4.56	0.0507	0.474	0.515
MRPS15	C01-S100A8-Mono	-0.0354	6.4	0.03	0.865	0.994	0.989
CSF3R	C01-S100A8-Mono	0.617	7.88	6.65	0.0218	0.381	0.419
ZC3H12A	C01-S100A8-Mono	0.195	5.3	0.321	0.58	0.914	0.911
MEAF6	C01-S100A8-Mono	-0.241	6.46	1.2	0.291	0.75	0.773
GNL2	C01-S100A8-Mono	0.138	5.08	0.205	0.657	0.943	0.935
C1orf122	C01-S100A8-Mono	0.315	5.84	1.04	0.325	0.773	0.794
MTF1	C01-S100A8-Mono	0.0375	4.85	0.0111	0.918	1	0.998
SF3A3	C01-S100A8-Mono	-0.0969	5.19	0.148	0.754	0.97	0.967
FHL3	C01-S100A8-Mono	0.683	5.4	5.48	0.0344	0.429	0.468
UTP11L	C01-S100A8-Mono	0.136	5.64	0.222	0.645	0.936	0.931
RRAGC	C01-S100A8-Mono	0.11	5.54	0.159	0.696	0.956	0.95
MYCBP	C01-S100A8-Mono	-0.405	4.97	1.72	0.211	0.692	0.709
AKIRIN1	C01-S100A8-Mono	-0.00348	6.02	0.000253	0.988	1	1
NDUFS5	C01-S100A8-Mono	0.401	8.68	5.26	0.0378	0.446	0.48
MACF1	C01-S100A8-Mono	-0.00135	5.83	2.87e-05	0.996	1	1
PABPC4	C01-S100A8-Mono	-0.857	7.17	12.1	0.00364	0.224	0.266
PPIE	C01-S100A8-Mono	0.0401	5.6	0.0303	0.864	0.994	0.989
MYCL	C01-S100A8-Mono	-0.23	5.01	0.583	0.458	0.855	0.861
CAP1	C01-S100A8-Mono	-0.34	8.73	5.02	0.0417	0.461	0.493
PPT1	C01-S100A8-Mono	0.0769	8.29	0.0975	0.759	0.972	0.969
RLF	C01-S100A8-Mono	0.141	4.39	0.131	0.723	0.964	0.959
ZMPSTE24	C01-S100A8-Mono	-0.383	4.69	1.35	0.286	0.748	0.771
SMAP2	C01-S100A8-Mono	0.205	7.49	1.38	0.325	0.773	0.794
NFYC	C01-S100A8-Mono	0.0437	5.66	0.028	0.87	0.995	0.991
HIVEP3	C01-S100A8-Mono	0.246	4.86	0.587	0.456	0.854	0.86
FOXJ3	C01-S100A8-Mono	0.253	4.38	0.412	0.531	0.89	0.892
PPCS	C01-S100A8-Mono	-0.148	6.73	0.423	0.526	0.886	0.889
PPIH	C01-S100A8-Mono	0.244	5.43	0.758	0.398	0.823	0.833
YBX1	C01-S100A8-Mono	-0.338	10.8	3.88	0.069	0.508	0.553
C1orf50	C01-S100A8-Mono	0.0352	4.54	0.00963	0.923	1	0.999
SVBP	C01-S100A8-Mono	0.481	6.28	3.81	0.0711	0.508	0.557
EBNA1BP2	C01-S100A8-Mono	0.762	5.12	5.57	0.0332	0.419	0.464
ELOVL1	C01-S100A8-Mono	0.146	5.86	0.431	0.526	0.886	0.889
MED8	C01-S100A8-Mono	0.425	5.33	2.26	0.155	0.627	0.655
ATP6V0B	C01-S100A8-Mono	0.401	9.11	5.45	0.0349	0.432	0.471
DMAP1	C01-S100A8-Mono	0.159	4.75	0.237	0.643	0.936	0.931
ERI3	C01-S100A8-Mono	0.0245	4.89	0.00962	0.923	1	0.999
RNF220	C01-S100A8-Mono	-0.136	4.39	0.13	0.724	0.964	0.96
C1orf228	C01-S100A8-Mono	-0.539	4.63	2.9	0.111	0.569	0.607
PLK3	C01-S100A8-Mono	0.865	5.3	5.71	0.0315	0.417	0.46
EIF2B3	C01-S100A8-Mono	0.155	4.71	0.178	0.68	0.951	0.945
UROD	C01-S100A8-Mono	0.341	5.33	1.75	0.207	0.691	0.708
PRDX1	C01-S100A8-Mono	-0.115	8.85	0.279	0.606	0.921	0.918
AKR1A1	C01-S100A8-Mono	0.00376	7.57	0.000443	0.984	1	1
NASP	C01-S100A8-Mono	-0.126	6.34	0.278	0.927	1	0.999
GPBP1L1	C01-S100A8-Mono	0.2	5.66	0.776	0.415	0.83	0.839
TMEM69	C01-S100A8-Mono	-0.0912	5.21	0.0853	0.774	0.977	0.973
LRRC41	C01-S100A8-Mono	-0.412	4.42	0.956	0.345	0.791	0.805
UQCRH	C01-S100A8-Mono	0.138	9.45	0.533	0.477	0.862	0.867
MKNK1	C01-S100A8-Mono	-0.123	5.74	0.239	0.633	0.93	0.927
ATPAF1	C01-S100A8-Mono	-0.296	4.72	0.918	0.354	0.796	0.811
EFCAB14	C01-S100A8-Mono	-0.493	6.01	5.18	0.039	0.449	0.484
CMPK1	C01-S100A8-Mono	-0.723	6.4	5.39	0.0357	0.437	0.472
FAF1	C01-S100A8-Mono	-0.157	4.05	0.169	0.687	0.954	0.948
RNF11	C01-S100A8-Mono	-0.212	5.14	0.365	0.555	0.903	0.901
EPS15	C01-S100A8-Mono	0.0865	5.54	0.168	0.688	0.954	0.948
OSBPL9	C01-S100A8-Mono	-0.198	4.35	0.296	0.595	0.92	0.916
NRDC	C01-S100A8-Mono	0.0918	6.16	0.161	0.694	0.956	0.949
TXNDC12	C01-S100A8-Mono	0.512	6.26	5.57	0.0333	0.419	0.465
BTF3L4	C01-S100A8-Mono	-0.0573	6.97	0.053	0.821	0.99	0.983
PRPF38A	C01-S100A8-Mono	-0.05	5.7	0.0598	0.894	0.999	0.995
ZCCHC11	C01-S100A8-Mono	0.292	4.87	0.883	0.436	0.838	0.848
ZYG11B	C01-S100A8-Mono	-0.616	4.46	2.8	0.116	0.58	0.615
SCP2	C01-S100A8-Mono	-0.109	7.34	0.243	0.629	0.928	0.925
C1orf123	C01-S100A8-Mono	0.117	5.61	0.192	0.728	0.964	0.96
MAGOH	C01-S100A8-Mono	0.341	7.13	3.34	0.0889	0.544	0.585
YIPF1	C01-S100A8-Mono	0.55	4.71	2.05	0.174	0.652	0.679
TMEM59	C01-S100A8-Mono	0.107	8.37	0.534	0.477	0.862	0.867
MRPL37	C01-S100A8-Mono	-0.576	5.38	4.53	0.0514	0.474	0.515
SSBP3	C01-S100A8-Mono	-0.201	4.78	0.313	0.585	0.914	0.911
USP24	C01-S100A8-Mono	-0.0552	4.45	0.0299	0.951	1	1
MYSM1	C01-S100A8-Mono	-0.287	4.55	0.686	0.421	0.834	0.843
TM2D1	C01-S100A8-Mono	0.0449	5.82	0.0365	0.851	0.992	0.987
USP1	C01-S100A8-Mono	-0.218	5.69	0.967	0.342	0.789	0.804
ATG4C	C01-S100A8-Mono	-0.547	4.87	1.71	0.212	0.693	0.709
ITGB3BP	C01-S100A8-Mono	-1.39	4.46	14	0.00215	0.2	0.244
JAK1	C01-S100A8-Mono	0.0433	7.5	0.0738	0.79	0.982	0.977
LEPROT	C01-S100A8-Mono	-0.156	6.91	0.653	0.989	1	1
PDE4B	C01-S100A8-Mono	0.364	6.68	1.93	0.187	0.667	0.688
MIER1	C01-S100A8-Mono	0.317	6	1.79	0.24	0.713	0.735
SERBP1	C01-S100A8-Mono	0.0544	8.16	0.129	0.724	0.964	0.96
GADD45A	C01-S100A8-Mono	0.136	4.09	0.0916	0.767	0.975	0.971
SRSF11	C01-S100A8-Mono	0.213	7.34	1.11	0.31	0.766	0.785
ZRANB2	C01-S100A8-Mono	0.368	5.93	2.13	0.166	0.643	0.67
TYW3	C01-S100A8-Mono	-0.179	5.24	0.229	0.639	0.934	0.931
ACADM	C01-S100A8-Mono	-0.0261	5.24	0.00542	0.942	1	1
RABGGTB	C01-S100A8-Mono	0.0949	5.91	0.14	0.714	0.96	0.956
USP33	C01-S100A8-Mono	-0.236	5.12	0.625	0.442	0.842	0.852
FAM73A	C01-S100A8-Mono	0.000525	4.28	1.69e-06	0.999	1	1
FUBP1	C01-S100A8-Mono	-0.098	5.95	0.202	0.942	1	1
RP11-386I14.4	C01-S100A8-Mono	1.01	5.17	3.97	0.0659	0.502	0.545
IFI44L	C01-S100A8-Mono	0.396	5.81	0.71	0.414	0.83	0.839
IFI44	C01-S100A8-Mono	0.68	5.89	3.62	0.0777	0.526	0.569
PRKACB	C01-S100A8-Mono	-1.01	4.55	7.46	0.0162	0.364	0.388
RPF1	C01-S100A8-Mono	0.0653	5.52	0.0387	0.847	0.992	0.987
GNG5	C01-S100A8-Mono	0.326	9.06	1.78	0.203	0.685	0.704
CTBS	C01-S100A8-Mono	-0.463	5.69	3.42	0.0854	0.538	0.58
C1orf52	C01-S100A8-Mono	0.102	5.49	0.218	0.648	0.938	0.932
BCL10	C01-S100A8-Mono	0.00215	5.07	7.96e-05	0.993	1	1
ODF2L	C01-S100A8-Mono	-0.102	4.24	0.086	0.774	0.977	0.973
SH3GLB1	C01-S100A8-Mono	-0.25	7.06	1.94	0.185	0.665	0.687
2023-09-15	C01-S100A8-Mono	-0.216	7.8	1.48	0.244	0.714	0.738
LMO4	C01-S100A8-Mono	-0.48	6.76	6.51	0.023	0.381	0.423
PKN2	C01-S100A8-Mono	0.229	5.71	1.03	0.377	0.809	0.821
GTF2B	C01-S100A8-Mono	-0.0574	6.33	0.0706	0.904	1	0.996
CCBL2	C01-S100A8-Mono	-0.748	4.62	6.25	0.0254	0.396	0.439
RBMXL1	C01-S100A8-Mono	-0.384	4.69	1.24	0.284	0.745	0.77
GBP3	C01-S100A8-Mono	0.883	4.18	1.91	0.189	0.671	0.691
GBP1	C01-S100A8-Mono	-0.184	8	0.108	0.747	0.968	0.966
GBP2	C01-S100A8-Mono	0.126	7.26	0.184	0.674	0.948	0.942
GBP4	C01-S100A8-Mono	0.128	6.6	0.104	0.752	0.969	0.967
GBP5	C01-S100A8-Mono	0.587	6.3	1.17	0.298	0.757	0.778
LRRC8C	C01-S100A8-Mono	-0.00302	5.17	5.72e-05	0.994	1	1
LRRC8D	C01-S100A8-Mono	-0.179	4.49	0.313	0.585	0.914	0.911
ZNF326	C01-S100A8-Mono	-0.204	4.84	0.459	0.536	0.893	0.894
ZNF644	C01-S100A8-Mono	-0.468	5.34	2.34	0.148	0.619	0.646
RPAP2	C01-S100A8-Mono	0.416	4.17	1.16	0.3	0.758	0.779
EVI5	C01-S100A8-Mono	-0.169	5.86	0.61	0.586	0.914	0.911
MTF2	C01-S100A8-Mono	-0.302	5.62	1.7	0.317	0.771	0.79
TMED5	C01-S100A8-Mono	-0.288	6.31	1.9	0.189	0.671	0.692
CCDC18	C01-S100A8-Mono	-0.0256	4.26	0.00537	0.943	1	1
DR1	C01-S100A8-Mono	-0.511	6.07	3.96	0.0664	0.502	0.545
DNTTIP2	C01-S100A8-Mono	0.398	5.58	2.25	0.156	0.629	0.656
DPYD	C01-S100A8-Mono	-0.305	6.91	2.21	0.159	0.635	0.661
MFSD14A	C01-S100A8-Mono	-0.129	4.76	0.195	0.798	0.986	0.979
RTCA	C01-S100A8-Mono	-0.233	5.24	0.839	0.375	0.808	0.821
SLC30A7	C01-S100A8-Mono	-0.618	5.06	3.13	0.0986	0.549	0.594
DPH5	C01-S100A8-Mono	-0.0835	4.64	0.0929	0.765	0.974	0.971
VAV3	C01-S100A8-Mono	-0.212	4.19	0.185	0.674	0.948	0.942
SLC25A24	C01-S100A8-Mono	-0.323	5.49	1.24	0.285	0.746	0.77
FAM102B	C01-S100A8-Mono	-0.0321	4.23	0.00559	0.941	1	1
PRPF38B	C01-S100A8-Mono	-0.0335	6.96	0.0288	0.868	0.995	0.99
STXBP3	C01-S100A8-Mono	0.145	5.85	0.219	0.647	0.937	0.932
TAF13	C01-S100A8-Mono	-0.396	4.78	1.59	0.25	0.724	0.746
TMEM167B	C01-S100A8-Mono	0.16	5.4	0.312	0.585	0.914	0.911
SARS	C01-S100A8-Mono	-0.238	6.21	1.3	0.273	0.74	0.762
SORT1	C01-S100A8-Mono	-0.502	5.31	2.64	0.127	0.591	0.625
PSMA5	C01-S100A8-Mono	0.231	7.41	1.68	0.216	0.697	0.714
GNAI3	C01-S100A8-Mono	-0.164	7.18	0.67	0.427	0.836	0.845
AMPD2	C01-S100A8-Mono	0.347	5.75	2.65	0.126	0.591	0.624
AHCYL1	C01-S100A8-Mono	0.113	6.01	0.285	0.601	0.921	0.918
LAMTOR5	C01-S100A8-Mono	0.264	8.25	1.99	0.18	0.661	0.684
CD53	C01-S100A8-Mono	0.0449	8.61	0.0911	0.767	0.975	0.971
LRIF1	C01-S100A8-Mono	-0.143	4.24	0.119	0.735	0.966	0.963
DRAM2	C01-S100A8-Mono	-0.189	7.66	0.99	0.337	0.783	0.8
CEPT1	C01-S100A8-Mono	0.0238	4.41	0.00284	0.958	1	1
DENND2D	C01-S100A8-Mono	-0.365	4.21	0.989	0.417	0.831	0.84
WDR77	C01-S100A8-Mono	0.283	5.07	0.742	0.403	0.825	0.835
ATP5F1	C01-S100A8-Mono	0.13	8.28	0.665	0.429	0.836	0.845
C1orf162	C01-S100A8-Mono	0.217	9.65	2.05	0.174	0.651	0.678
RAP1A	C01-S100A8-Mono	-0.442	8.26	6.88	0.02	0.377	0.414
CTTNBP2NL	C01-S100A8-Mono	0.265	4.6	0.904	0.409	0.827	0.837
CAPZA1	C01-S100A8-Mono	-0.263	7.78	1.28	0.277	0.74	0.764
RHOC	C01-S100A8-Mono	-0.496	7.19	4.85	0.0448	0.467	0.503
SLC16A1-AS1	C01-S100A8-Mono	-0.392	4.25	0.886	0.362	0.799	0.814
RSBN1	C01-S100A8-Mono	0.0175	4.42	0.00227	0.963	1	1
PTPN22	C01-S100A8-Mono	-0.308	4.27	0.58	0.459	0.855	0.861
HIPK1	C01-S100A8-Mono	0.00462	5.2	0.000189	0.989	1	1
TRIM33	C01-S100A8-Mono	-0.362	5.44	1.94	0.185	0.665	0.687
BCAS2	C01-S100A8-Mono	-0.0995	6.59	0.125	0.729	0.964	0.96
NRAS	C01-S100A8-Mono	0.00126	5.05	6.74e-06	0.998	1	1
CSDE1	C01-S100A8-Mono	-0.538	7.77	7.33	0.0169	0.364	0.393
SIKE1	C01-S100A8-Mono	0.0193	4.68	0.00464	0.947	1	1
ATP1A1	C01-S100A8-Mono	0.0302	7.04	0.0213	0.886	0.996	0.993
CD58	C01-S100A8-Mono	0.167	6.19	0.511	0.487	0.865	0.87
CD2	C01-S100A8-Mono	-0.189	5.34	0.195	0.666	0.944	0.938
CD101	C01-S100A8-Mono	-0.278	4.06	0.414	0.53	0.889	0.892
MAN1A2	C01-S100A8-Mono	-0.16	5.74	0.378	0.549	0.901	0.898
GDAP2	C01-S100A8-Mono	-0.176	4.38	0.246	0.628	0.928	0.925
NOTCH2	C01-S100A8-Mono	-0.356	6.77	2.23	0.158	0.632	0.659
SEC22B	C01-S100A8-Mono	-0.0216	5.25	0.00574	0.941	1	1
FCGR1B	C01-S100A8-Mono	0.93	6.45	10.2	0.00639	0.275	0.307
SRGAP2C	C01-S100A8-Mono	-0.0412	5.67	0.0242	0.878	0.995	0.992
SRGAP2B	C01-S100A8-Mono	-0.573	5.49	4.55	0.0511	0.474	0.515
CH17-373J23.1	C01-S100A8-Mono	1.52	5.65	12.4	0.00334	0.222	0.262
RNF115	C01-S100A8-Mono	-0.088	5.62	0.145	0.859	0.993	0.988
PEX11B	C01-S100A8-Mono	-0.69	4.51	2.96	0.107	0.566	0.607
RBM8A	C01-S100A8-Mono	0.458	7.8	7.94	0.0136	0.351	0.372
LIX1L	C01-S100A8-Mono	-0.491	4.89	2.45	0.14	0.604	0.635
POLR3GL	C01-S100A8-Mono	0.0921	6.29	0.194	0.777	0.978	0.974
TXNIP	C01-S100A8-Mono	0.0414	8.9	0.0512	0.824	0.99	0.983
NOTCH2NL	C01-S100A8-Mono	-0.239	4.38	0.395	0.54	0.895	0.895
NBPF12	C01-S100A8-Mono	0.0501	4.05	0.0094	0.924	1	0.999
CHD1L	C01-S100A8-Mono	-0.0609	4.32	0.0359	0.903	1	0.996
NBPF14	C01-S100A8-Mono	-0.00685	5.61	0.000374	0.985	1	1
PDE4DIP	C01-S100A8-Mono	-0.18	4.44	0.267	0.614	0.922	0.921
CH17-189H20.1	C01-S100A8-Mono	0.461	5.49	2.34	0.148	0.619	0.646
NBPF19	C01-S100A8-Mono	0.744	5.58	6.08	0.0272	0.402	0.443
LINC00869	C01-S100A8-Mono	0.643	4.7	3.98	0.0656	0.502	0.543
FCGR1A	C01-S100A8-Mono	1.07	7.87	25.1	0.000188	0.0766	0.0938
HIST2H2AC	C01-S100A8-Mono	-0.304	4.62	0.28	0.605	0.921	0.918
SF3B4	C01-S100A8-Mono	0.0719	5.87	0.0785	0.905	1	0.996
MTMR11	C01-S100A8-Mono	-0.557	5.87	3	0.105	0.564	0.602
VPS45	C01-S100A8-Mono	-0.682	4.42	4.68	0.0482	0.468	0.508
PLEKHO1	C01-S100A8-Mono	-0.537	7.53	5.33	0.0366	0.439	0.476
ANP32E	C01-S100A8-Mono	0.489	5.58	3.36	0.088	0.543	0.584
APH1A	C01-S100A8-Mono	0.0923	6.75	0.196	0.664	0.944	0.938
C1orf54	C01-S100A8-Mono	0.186	6.07	0.365	0.555	0.903	0.901
MRPS21	C01-S100A8-Mono	0.258	7.59	1.59	0.228	0.703	0.726
RPRD2	C01-S100A8-Mono	-0.589	4.39	2.39	0.145	0.613	0.641
ADAMTSL4	C01-S100A8-Mono	-0.123	4.93	0.192	0.668	0.945	0.939
MCL1	C01-S100A8-Mono	-0.237	9.14	1.95	0.184	0.665	0.686
ENSA	C01-S100A8-Mono	0.532	7.23	8.92	0.00976	0.323	0.345
CTSS	C01-S100A8-Mono	-0.268	11.4	3.33	0.0892	0.544	0.585
ARNT	C01-S100A8-Mono	-0.808	4.55	6.36	0.0244	0.389	0.434
SETDB1	C01-S100A8-Mono	0.0692	4.46	0.0479	0.83	0.99	0.984
CERS2	C01-S100A8-Mono	0.371	5.26	1.81	0.199	0.683	0.701
C1orf56	C01-S100A8-Mono	-0.575	5.79	2.14	0.165	0.642	0.67
CDC42SE1	C01-S100A8-Mono	-0.33	6.83	2.79	0.117	0.581	0.615
GABPB2	C01-S100A8-Mono	0.185	4.44	0.401	0.537	0.893	0.894
TNFAIP8L2	C01-S100A8-Mono	0.185	6.65	0.866	0.368	0.804	0.817
SCNM1	C01-S100A8-Mono	0.119	6.53	0.249	0.626	0.927	0.924
VPS72	C01-S100A8-Mono	0.32	5.04	1.42	0.253	0.726	0.749
PIP5K1A	C01-S100A8-Mono	0.0744	4.22	0.0343	0.856	0.993	0.988
PSMD4	C01-S100A8-Mono	0.319	7.38	2.57	0.131	0.593	0.628
PI4KB	C01-S100A8-Mono	0.532	4.71	3.63	0.0774	0.525	0.568
RFX5	C01-S100A8-Mono	-0.306	4.7	0.741	0.404	0.825	0.835
PSMB4	C01-S100A8-Mono	0.432	7.26	4.83	0.0451	0.467	0.503
POGZ	C01-S100A8-Mono	-0.108	5.06	0.196	0.665	0.944	0.938
SNX27	C01-S100A8-Mono	-0.308	5.87	0.75	0.401	0.823	0.834
MRPL9	C01-S100A8-Mono	0.178	5.48	0.424	0.76	0.972	0.969
S100A10	C01-S100A8-Mono	0.282	10.4	1.57	0.231	0.704	0.729
S100A11	C01-S100A8-Mono	0.752	11.7	24.6	0.000208	0.0793	0.0963
S100A9	C01-S100A8-Mono	0.734	13.4	4.02	0.0647	0.502	0.542
S100A12	C01-S100A8-Mono	0.419	9.66	0.968	0.342	0.789	0.804
S100A8	C01-S100A8-Mono	1.13	13	7.57	0.0155	0.361	0.384
S100A6	C01-S100A8-Mono	0.449	12.3	4.29	0.0572	0.483	0.525
S100A4	C01-S100A8-Mono	0.63	12.6	6.74	0.0211	0.378	0.418
S100A13	C01-S100A8-Mono	0.303	4.11	0.244	0.629	0.928	0.925
CHTOP	C01-S100A8-Mono	-0.0851	5.76	0.0968	0.76	0.972	0.969
SNAPIN	C01-S100A8-Mono	0.226	5.82	1.07	0.318	0.771	0.791
ILF2	C01-S100A8-Mono	0.523	6.66	4.69	0.0481	0.468	0.508
SLC27A3	C01-S100A8-Mono	0.0515	5.6	0.0437	0.865	0.994	0.989
GATAD2B	C01-S100A8-Mono	-0.255	4.91	0.898	0.359	0.799	0.812
DENND4B	C01-S100A8-Mono	-0.368	5.01	1.64	0.221	0.7	0.719
SLC39A1	C01-S100A8-Mono	0.368	5.84	1.48	0.243	0.714	0.738
JTB	C01-S100A8-Mono	0.365	8.32	4.84	0.045	0.467	0.503
RAB13	C01-S100A8-Mono	0.697	5.65	8.13	0.0128	0.344	0.366
TPM3	C01-S100A8-Mono	0.014	9.16	0.00799	0.93	1	1
C1orf43	C01-S100A8-Mono	-0.189	7.33	1.14	0.303	0.761	0.782
UBAP2L	C01-S100A8-Mono	-0.253	5.15	0.732	0.406	0.827	0.837
HAX1	C01-S100A8-Mono	0.309	6.75	2.63	0.127	0.591	0.625
IL6R	C01-S100A8-Mono	-0.247	6.27	1.12	0.308	0.764	0.784
UBE2Q1	C01-S100A8-Mono	-0.579	4.9	3.45	0.0844	0.537	0.577
ADAR	C01-S100A8-Mono	-0.104	6.6	0.314	0.849	0.992	0.987
PMVK	C01-S100A8-Mono	0.253	6.54	1.46	0.415	0.83	0.839
SHC1	C01-S100A8-Mono	0.278	4.26	0.602	0.453	0.85	0.857
CKS1B	C01-S100A8-Mono	-0.0198	5.41	0.00417	0.949	1	1
FLAD1	C01-S100A8-Mono	0.0865	4.81	0.0816	0.964	1	1
ZBTB7B	C01-S100A8-Mono	-0.196	5.12	0.568	0.463	0.856	0.862
ADAM15	C01-S100A8-Mono	-0.766	5.56	8.08	0.013	0.346	0.369
SLC50A1	C01-S100A8-Mono	-0.379	5.45	1.57	0.231	0.704	0.729
DPM3	C01-S100A8-Mono	0.139	6.43	0.237	0.634	0.931	0.928
KRTCAP2	C01-S100A8-Mono	0.424	7.42	2.21	0.159	0.635	0.661
MTX1	C01-S100A8-Mono	0.368	5.8	2.66	0.178	0.659	0.682
GBA	C01-S100A8-Mono	0.24	4.66	0.502	0.757	0.971	0.968
SCAMP3	C01-S100A8-Mono	0.0239	4.82	0.0063	0.958	1	1
FDPS	C01-S100A8-Mono	0.174	6.09	0.721	0.41	0.828	0.838
RUSC1	C01-S100A8-Mono	0.119	4.22	0.0621	0.807	0.988	0.981
ASH1L	C01-S100A8-Mono	-0.0635	6.17	0.0576	0.814	0.988	0.982
YY1AP1	C01-S100A8-Mono	-0.14	4.88	0.17	0.687	0.954	0.947
DAP3	C01-S100A8-Mono	-0.124	6.29	0.202	0.66	0.943	0.936
GON4L	C01-S100A8-Mono	0.37	4.95	0.808	0.384	0.815	0.824
RIT1	C01-S100A8-Mono	0.0964	5.89	0.14	0.714	0.96	0.956
KIAA0907	C01-S100A8-Mono	0.334	4.39	0.853	0.371	0.806	0.819
ARHGEF2	C01-S100A8-Mono	0.265	6.14	0.983	0.338	0.785	0.801
SSR2	C01-S100A8-Mono	0.227	8.42	2.24	0.156	0.629	0.657
LAMTOR2	C01-S100A8-Mono	0.0732	8.21	0.256	0.735	0.966	0.963
LMNA	C01-S100A8-Mono	0.113	6.04	0.0936	0.764	0.973	0.97
SEMA4A	C01-S100A8-Mono	-0.172	5.49	0.469	0.505	0.873	0.879
PMF1	C01-S100A8-Mono	0.495	6.19	4.03	0.0644	0.501	0.542
GLMP	C01-S100A8-Mono	-0.297	5.09	0.708	0.414	0.83	0.839
CCT3	C01-S100A8-Mono	-0.244	6.81	1.19	0.294	0.754	0.775
MEF2D	C01-S100A8-Mono	-0.478	5.16	2.54	0.133	0.597	0.63
APOA1BP	C01-S100A8-Mono	0.164	5.62	0.589	0.455	0.853	0.859
GPATCH4	C01-S100A8-Mono	0.352	4.45	1.49	0.242	0.714	0.737
ISG20L2	C01-S100A8-Mono	-0.28	5.56	1.23	0.392	0.823	0.829
MRPL24	C01-S100A8-Mono	0.535	5.69	5.17	0.0392	0.45	0.484
HDGF	C01-S100A8-Mono	-0.429	6.11	2.79	0.117	0.581	0.615
PRCC	C01-S100A8-Mono	-0.0917	5.14	0.133	0.721	0.963	0.958
ETV3	C01-S100A8-Mono	0.105	5.25	0.115	0.739	0.967	0.964
CD1D	C01-S100A8-Mono	-0.234	6.96	1.85	0.195	0.678	0.696
CD1C	C01-S100A8-Mono	-1.54	5.84	14.4	0.00196	0.2	0.242
MNDA	C01-S100A8-Mono	-0.37	9.9	4.39	0.0547	0.478	0.519
IFI16	C01-S100A8-Mono	0.0121	8.27	0.00604	0.939	1	1
FCER1A	C01-S100A8-Mono	-2.11	6.32	6.87	0.0201	0.377	0.414
DUSP23	C01-S100A8-Mono	0.387	7.11	4.36	0.0555	0.48	0.52
SLAMF8	C01-S100A8-Mono	0.724	5.51	1.96	0.183	0.665	0.686
TAGLN2	C01-S100A8-Mono	-0.311	8.58	3.92	0.0676	0.504	0.548
PEA15	C01-S100A8-Mono	-0.264	7.15	1.32	0.27	0.738	0.76
DCAF8	C01-S100A8-Mono	-0.374	4.46	1.65	0.22	0.7	0.717
COPA	C01-S100A8-Mono	-0.126	6.54	0.445	0.516	0.88	0.885
NCSTN	C01-S100A8-Mono	0.292	5.49	1.41	0.254	0.726	0.749
CD84	C01-S100A8-Mono	0.209	6.07	0.569	0.463	0.856	0.862
CD48	C01-S100A8-Mono	0.0751	9.38	0.184	0.675	0.949	0.942
SLAMF7	C01-S100A8-Mono	-0.119	5.69	0.0459	0.833	0.99	0.985
CD244	C01-S100A8-Mono	-0.237	4.61	0.544	0.473	0.86	0.865
TSTD1	C01-S100A8-Mono	0.472	5.49	3.32	0.09	0.545	0.586
ARHGAP30	C01-S100A8-Mono	0.0564	6.9	0.0999	0.757	0.971	0.968
PFDN2	C01-S100A8-Mono	0.41	7.6	4.4	0.0544	0.478	0.519
NIT1	C01-S100A8-Mono	0.756	4.83	5.1	0.0403	0.458	0.489
DEDD	C01-S100A8-Mono	-0.235	4.41	0.431	0.659	0.943	0.936
UFC1	C01-S100A8-Mono	0.319	7.68	3.26	0.0925	0.546	0.586
B4GALT3	C01-S100A8-Mono	0.257	4.63	0.521	0.482	0.862	0.868
NDUFS2	C01-S100A8-Mono	0.147	6.67	0.465	0.506	0.873	0.88
FCER1G	C01-S100A8-Mono	0.164	11.4	0.943	0.348	0.792	0.807
APOA2	C01-S100A8-Mono	3.67	5.9	20.1	0.000512	0.125	0.161
TOMM40L	C01-S100A8-Mono	1.05	4.31	5.79	0.0304	0.411	0.456
SDHC	C01-S100A8-Mono	0.183	7.32	1.24	0.285	0.746	0.77
FCGR2A	C01-S100A8-Mono	0.147	7.84	0.778	0.392	0.823	0.83
FCGR3A	C01-S100A8-Mono	0.169	8.42	0.186	0.672	0.947	0.941
FCGR2B	C01-S100A8-Mono	-0.639	6.19	6.56	0.0225	0.381	0.423
DUSP12	C01-S100A8-Mono	-0.289	4.5	0.828	0.378	0.811	0.822
ATF6	C01-S100A8-Mono	-0.00183	5.96	7.13e-05	0.993	1	1
UHMK1	C01-S100A8-Mono	-0.137	5.66	0.422	0.526	0.886	0.89
HSD17B7	C01-S100A8-Mono	-0.56	3.99	1.35	0.265	0.734	0.756
MGST3	C01-S100A8-Mono	0.607	7.82	6.28	0.0251	0.395	0.437
ALDH9A1	C01-S100A8-Mono	-0.125	5.36	0.184	0.939	1	1
TMCO1	C01-S100A8-Mono	0.0873	6.89	0.255	0.622	0.924	0.923
POGK	C01-S100A8-Mono	-0.521	4.46	1.75	0.206	0.691	0.706
CREG1	C01-S100A8-Mono	0.261	6.96	1.41	0.254	0.726	0.749
RCSD1	C01-S100A8-Mono	0.0141	6.84	0.00491	0.945	1	1
MPZL1	C01-S100A8-Mono	-0.276	4.38	0.587	0.66	0.943	0.936
MPC2	C01-S100A8-Mono	0.303	6.15	1.73	0.21	0.692	0.709
DCAF6	C01-S100A8-Mono	-0.363	4.58	1.14	0.303	0.761	0.782
TIPRL	C01-S100A8-Mono	0.0208	5.81	0.00972	0.923	1	0.999
SFT2D2	C01-S100A8-Mono	-0.332	6.36	2.47	0.138	0.602	0.633
XCL1	C01-S100A8-Mono	-1.71	4.92	6.88	0.02	0.377	0.414
ATP1B1	C01-S100A8-Mono	-0.686	6.01	3.8	0.0714	0.508	0.557
SELL	C01-S100A8-Mono	-0.299	6.6	0.9	0.359	0.799	0.812
PRRC2C	C01-S100A8-Mono	-0.146	7.63	0.564	0.465	0.856	0.862
PIGC	C01-S100A8-Mono	0.192	4.98	0.457	0.51	0.877	0.882
SUCO	C01-S100A8-Mono	-0.404	4.48	1.22	0.287	0.748	0.771
PRDX6	C01-S100A8-Mono	0.149	7.48	0.704	0.415	0.83	0.84
KLHL20	C01-S100A8-Mono	-0.0579	3.98	0.017	0.898	1	0.995
RC3H1	C01-S100A8-Mono	-0.415	4.96	2	0.179	0.661	0.683
RABGAP1L	C01-S100A8-Mono	-0.34	6.33	1.45	0.249	0.722	0.744
CACYBP	C01-S100A8-Mono	-0.383	6.51	4.2	0.0596	0.489	0.53
MRPS14	C01-S100A8-Mono	0.452	6.08	2.03	0.176	0.654	0.68
KIAA0040	C01-S100A8-Mono	-0.0675	4.18	0.0384	0.847	0.992	0.987
RFWD2	C01-S100A8-Mono	-0.279	5.53	1.2	0.292	0.75	0.773
TOR3A	C01-S100A8-Mono	0.255	5.48	0.76	0.398	0.823	0.833
ABL2	C01-S100A8-Mono	-0.517	4.56	1.66	0.219	0.7	0.717
SOAT1	C01-S100A8-Mono	-0.28	5.55	1.39	0.291	0.75	0.773
TOR1AIP2	C01-S100A8-Mono	0.00377	5.56	0.000139	0.991	1	1
TOR1AIP1	C01-S100A8-Mono	-0.115	5.29	0.165	0.691	0.956	0.949
CEP350	C01-S100A8-Mono	0.00616	6.31	0.000785	0.978	1	1
QSOX1	C01-S100A8-Mono	0.399	5.75	3.73	0.0739	0.515	0.561
ACBD6	C01-S100A8-Mono	0.406	4.85	1.52	0.237	0.713	0.735
STX6	C01-S100A8-Mono	0.583	5.19	2.33	0.149	0.619	0.647
MR1	C01-S100A8-Mono	-0.468	4.97	2.41	0.143	0.609	0.637
IER5	C01-S100A8-Mono	-0.69	7.3	16.1	0.00126	0.187	0.209
GLUL	C01-S100A8-Mono	0.348	8.73	2.32	0.15	0.62	0.648
NPL	C01-S100A8-Mono	0.228	5.74	1.14	0.305	0.761	0.782
DHX9	C01-S100A8-Mono	0.0542	6.1	0.0562	0.874	0.995	0.992
SMG7	C01-S100A8-Mono	-0.0619	4.69	0.0413	0.842	0.99	0.985
NCF2	C01-S100A8-Mono	-0.169	8.2	1.02	0.33	0.776	0.796
ARPC5	C01-S100A8-Mono	-0.151	9.34	0.705	0.415	0.83	0.84
RGL1	C01-S100A8-Mono	0.229	4.93	0.417	0.529	0.889	0.891
TSEN15	C01-S100A8-Mono	-0.31	4.57	0.768	0.395	0.823	0.831
EDEM3	C01-S100A8-Mono	-0.148	5.47	0.321	0.691	0.956	0.949
FAM129A	C01-S100A8-Mono	0.0274	6.19	0.0107	0.919	1	0.998
RNF2	C01-S100A8-Mono	0.0453	4.65	0.0194	0.891	0.998	0.994
TRMT1L	C01-S100A8-Mono	0.0178	4.33	0.00223	0.963	1	1
IVNS1ABP	C01-S100A8-Mono	0.183	7	0.619	0.444	0.843	0.852
TPR	C01-S100A8-Mono	0.109	6.96	0.367	0.936	1	1
C1orf27	C01-S100A8-Mono	-0.147	4.48	0.206	0.659	0.943	0.936
PTGS2	C01-S100A8-Mono	-0.718	6.95	5.88	0.0293	0.409	0.453
RGS18	C01-S100A8-Mono	-0.507	7.06	4.67	0.0484	0.468	0.508
RGS1	C01-S100A8-Mono	0.432	7.43	0.629	0.441	0.84	0.851
RGS2	C01-S100A8-Mono	0.184	10.8	0.951	0.346	0.791	0.806
UCHL5	C01-S100A8-Mono	-0.069	4.74	0.0401	0.844	0.991	0.986
TROVE2	C01-S100A8-Mono	-0.444	5.9	3.25	0.0945	0.547	0.589
GLRX2	C01-S100A8-Mono	0.188	5.38	0.607	0.449	0.847	0.855
CDC73	C01-S100A8-Mono	-0.00809	5.09	0.000486	0.983	1	1
DENND1B	C01-S100A8-Mono	0.151	4.96	0.157	0.698	0.956	0.951
NEK7	C01-S100A8-Mono	-0.478	4.92	3.07	0.102	0.556	0.598
PTPRC	C01-S100A8-Mono	-0.327	9.55	4.69	0.048	0.468	0.508
MIR181A1HG	C01-S100A8-Mono	-0.19	4.93	0.51	0.487	0.865	0.87
ZNF281	C01-S100A8-Mono	-0.636	5.15	5.3	0.0371	0.441	0.477
DDX59	C01-S100A8-Mono	-0.0399	4.22	0.00754	0.932	1	1
TMEM9	C01-S100A8-Mono	0.833	4.36	2.63	0.127	0.591	0.625
CSRP1	C01-S100A8-Mono	-0.0166	5.26	0.00361	0.956	1	1
NAV1	C01-S100A8-Mono	-1.02	4.16	5.99	0.028	0.404	0.447
IPO9	C01-S100A8-Mono	0.166	4.49	0.195	0.666	0.944	0.938
TIMM17A	C01-S100A8-Mono	0.353	6.44	3.46	0.084	0.535	0.576
RNPEP	C01-S100A8-Mono	-0.409	6.35	2.84	0.114	0.574	0.611
ARL8A	C01-S100A8-Mono	0.00587	5.21	0.000448	0.983	1	1
PTPN7	C01-S100A8-Mono	-0.131	5.31	0.205	0.71	0.959	0.954
RABIF	C01-S100A8-Mono	0.234	5.41	0.936	0.35	0.793	0.808
ADIPOR1	C01-S100A8-Mono	-0.356	6.5	2.65	0.126	0.591	0.624
CYB5R1	C01-S100A8-Mono	0.53	5.08	2.72	0.121	0.586	0.62
TMEM183A	C01-S100A8-Mono	0.00334	6.07	0.000171	0.99	1	1
ZC3H11A	C01-S100A8-Mono	-0.206	5.71	0.658	0.431	0.836	0.847
SNRPE	C01-S100A8-Mono	0.144	8.22	0.738	0.405	0.825	0.835
PPP1R15B	C01-S100A8-Mono	0.0168	5.94	0.00515	0.944	1	1
MDM4	C01-S100A8-Mono	-0.157	6.43	0.351	0.563	0.906	0.905
RBBP5	C01-S100A8-Mono	-0.105	4.37	0.0974	0.931	1	1
DSTYK	C01-S100A8-Mono	-0.177	4.57	0.337	0.571	0.91	0.908
NUAK2	C01-S100A8-Mono	-0.0992	4.8	0.0622	0.807	0.988	0.981
ELK4	C01-S100A8-Mono	-0.433	4.94	1.66	0.218	0.7	0.716
NUCKS1	C01-S100A8-Mono	0.189	7.06	0.899	0.359	0.799	0.812
RAB29	C01-S100A8-Mono	-0.575	4.87	3.39	0.0868	0.543	0.583
SRGAP2	C01-S100A8-Mono	0.746	5.37	4.84	0.045	0.467	0.503
RASSF5	C01-S100A8-Mono	-0.621	6.71	8.54	0.0111	0.333	0.355
EIF2D	C01-S100A8-Mono	-0.491	4.66	1.72	0.211	0.692	0.709
MAPKAPK2	C01-S100A8-Mono	0.196	5.24	0.598	0.585	0.914	0.911
IL10	C01-S100A8-Mono	-0.341	4.82	0.727	0.408	0.827	0.837
CD55	C01-S100A8-Mono	-0.464	8.46	6.05	0.0274	0.402	0.443
CR1	C01-S100A8-Mono	0.414	4.51	0.882	0.364	0.8	0.815
CD46	C01-S100A8-Mono	-0.429	6.31	2.61	0.129	0.591	0.626
C1orf132	C01-S100A8-Mono	-0.388	5.02	1.51	0.239	0.713	0.735
G0S2	C01-S100A8-Mono	1.65	9.16	18.8	0.000684	0.153	0.172
TRAF3IP3	C01-S100A8-Mono	-0.365	6.96	3.48	0.083	0.534	0.576
RCOR3	C01-S100A8-Mono	-0.0123	4.34	0.00113	0.974	1	1
LINC00467	C01-S100A8-Mono	0.111	4.13	0.0753	0.788	0.982	0.976
SLC30A1	C01-S100A8-Mono	-0.583	4.95	2.77	0.118	0.581	0.615
LPGAT1	C01-S100A8-Mono	-0.417	5.86	2.15	0.165	0.642	0.67
PPP2R5A	C01-S100A8-Mono	-1.24	5.03	13.7	0.00234	0.204	0.244
TMEM206	C01-S100A8-Mono	-0.421	4.22	1	0.334	0.779	0.797
NENF	C01-S100A8-Mono	-0.598	6.74	4.47	0.0529	0.478	0.517
BATF3	C01-S100A8-Mono	-0.584	4.38	1.82	0.199	0.683	0.701
NSL1	C01-S100A8-Mono	0.209	6.13	0.758	0.399	0.823	0.833
TATDN3	C01-S100A8-Mono	0.124	5.15	0.134	0.72	0.963	0.958
RRP15	C01-S100A8-Mono	-0.159	4.66	0.315	0.583	0.914	0.911
LYPLAL1	C01-S100A8-Mono	0.206	5.4	0.623	0.443	0.842	0.852
EPRS	C01-S100A8-Mono	-0.463	5.57	4.82	0.0454	0.467	0.503
IARS2	C01-S100A8-Mono	-0.84	5.16	8.86	0.00996	0.323	0.346
RAB3GAP2	C01-S100A8-Mono	-0.00015	4.76	3.93e-07	1	1	1
HLX	C01-S100A8-Mono	-0.502	5.54	2.6	0.129	0.591	0.626
DUSP10	C01-S100A8-Mono	-0.41	5.38	1.47	0.245	0.715	0.739
MIA3	C01-S100A8-Mono	0.205	5.49	0.536	0.476	0.862	0.867
AIDA	C01-S100A8-Mono	-0.0137	5.04	0.00219	0.963	1	1
BROX	C01-S100A8-Mono	-0.207	5.95	0.699	0.417	0.831	0.841
TLR5	C01-S100A8-Mono	-0.537	4.78	1.75	0.207	0.691	0.708
CAPN2	C01-S100A8-Mono	-0.103	6.48	0.146	0.708	0.959	0.954
DEGS1	C01-S100A8-Mono	-0.247	5.73	0.656	0.431	0.836	0.847
CNIH4	C01-S100A8-Mono	0.265	6.62	1.45	0.373	0.807	0.82
WDR26	C01-S100A8-Mono	-0.173	6.02	0.413	0.531	0.89	0.892
LBR	C01-S100A8-Mono	-0.281	6.04	1.19	0.293	0.752	0.775
SRP9	C01-S100A8-Mono	0.0161	7.28	0.00384	0.951	1	1
PYCR2	C01-S100A8-Mono	-0.0251	4.99	0.00792	0.93	1	1
SDE2	C01-S100A8-Mono	-0.146	4.7	0.287	0.677	0.95	0.944
H3F3A	C01-S100A8-Mono	-0.0422	11.7	0.075	0.788	0.982	0.976
ACBD3	C01-S100A8-Mono	0.331	4.84	0.923	0.353	0.795	0.811
PARP1	C01-S100A8-Mono	0.145	5.84	0.398	0.734	0.966	0.963
ARF1	C01-S100A8-Mono	0.488	8.21	6.75	0.0209	0.378	0.418
C1orf35	C01-S100A8-Mono	0.555	5.26	3.15	0.0975	0.549	0.593
MRPL55	C01-S100A8-Mono	0.151	6.74	0.5	0.677	0.95	0.944
GUK1	C01-S100A8-Mono	0.235	8.58	2.46	0.139	0.603	0.635
TRIM11	C01-S100A8-Mono	0.0228	4.52	0.00467	0.946	1	1
HIST3H2A	C01-S100A8-Mono	0.113	4.34	0.0781	0.784	0.981	0.975
RNF187	C01-S100A8-Mono	-0.555	5.55	2.26	0.155	0.627	0.655
RHOU	C01-S100A8-Mono	-0.567	4.64	3.72	0.0741	0.515	0.561
RAB4A	C01-S100A8-Mono	-0.0337	6.25	0.0295	0.866	0.994	0.99
GALNT2	C01-S100A8-Mono	-0.0833	4.52	0.0593	0.811	0.988	0.981
COG2	C01-S100A8-Mono	0.0519	4.46	0.0252	0.876	0.995	0.992
ARV1	C01-S100A8-Mono	-0.0445	4.09	0.00598	0.939	1	1
C1orf131	C01-S100A8-Mono	-0.0172	5.09	0.00354	0.953	1	1
GNPAT	C01-S100A8-Mono	-0.298	4.8	0.984	0.338	0.785	0.801
EGLN1	C01-S100A8-Mono	-0.18	4.73	0.359	0.559	0.904	0.903
RP11-295G20.2	C01-S100A8-Mono	-0.087	5.26	0.0473	0.831	0.99	0.984
TSNAX	C01-S100A8-Mono	-0.0715	5.67	0.125	0.777	0.978	0.973
DISC1	C01-S100A8-Mono	-0.401	4.5	0.94	0.349	0.792	0.807
NTPCR	C01-S100A8-Mono	-0.376	4.65	1.04	0.326	0.773	0.794
COA6	C01-S100A8-Mono	0.639	5.89	4.18	0.06	0.49	0.531
IRF2BP2	C01-S100A8-Mono	0.0638	7.27	0.157	0.698	0.956	0.951
RP11-443B7.1	C01-S100A8-Mono	-0.215	4.36	0.334	0.572	0.91	0.908
TOMM20	C01-S100A8-Mono	0.00947	7.81	0.00298	0.957	1	1
ARID4B	C01-S100A8-Mono	0.0367	6.8	0.0329	0.859	0.993	0.988
GGPS1	C01-S100A8-Mono	-0.412	5.18	2.25	0.184	0.665	0.687
LYST	C01-S100A8-Mono	-0.422	7.54	3.95	0.0665	0.502	0.545
NID1	C01-S100A8-Mono	-0.674	4.25	2.06	0.173	0.65	0.677
GPR137B	C01-S100A8-Mono	-0.115	5.24	0.0913	0.767	0.975	0.971
ERO1B	C01-S100A8-Mono	-0.105	4.52	0.0989	0.758	0.971	0.969
LGALS8	C01-S100A8-Mono	-0.201	5.78	0.748	0.402	0.824	0.834
FH	C01-S100A8-Mono	-0.143	5.07	0.143	0.711	0.959	0.955
OPN3	C01-S100A8-Mono	-1.02	4.87	9.8	0.00733	0.291	0.318
CHML	C01-S100A8-Mono	-0.902	4.79	8.39	0.0117	0.334	0.357
CEP170	C01-S100A8-Mono	-0.0977	5.7	0.152	0.703	0.957	0.952
SDCCAG8	C01-S100A8-Mono	0.244	5.66	0.768	0.396	0.823	0.831
ZBTB18	C01-S100A8-Mono	-0.902	4.65	4.44	0.0535	0.478	0.518
ADSS	C01-S100A8-Mono	-0.0129	5.94	0.00245	0.961	1	1
DESI2	C01-S100A8-Mono	-0.0338	4.72	0.0132	0.91	1	0.997
COX20	C01-S100A8-Mono	-0.0733	5.99	0.125	0.729	0.964	0.96
HNRNPU-AS1	C01-S100A8-Mono	-0.626	7.43	5.87	0.0294	0.409	0.453
HNRNPU	C01-S100A8-Mono	0.0396	8.13	0.0792	0.782	0.98	0.975
SCCPDH	C01-S100A8-Mono	-0.0481	4.5	0.0231	0.881	0.995	0.992
AHCTF1	C01-S100A8-Mono	-0.256	4.42	0.387	0.544	0.899	0.897
ZNF124	C01-S100A8-Mono	-0.715	4.58	2.9	0.11	0.569	0.607
NLRP3	C01-S100A8-Mono	0.0749	6.57	0.0957	0.762	0.972	0.969
ZNF672	C01-S100A8-Mono	-0.0599	5.12	0.0255	0.875	0.995	0.992
ACP1	C01-S100A8-Mono	0.224	6.71	0.752	0.401	0.823	0.834
TMEM18	C01-S100A8-Mono	-0.342	5.1	1.23	0.287	0.748	0.771
TSSC1	C01-S100A8-Mono	-0.2	4.47	0.289	0.599	0.921	0.917
TRAPPC12	C01-S100A8-Mono	-0.695	4.62	3.66	0.0762	0.52	0.566
ADI1	C01-S100A8-Mono	-0.0363	6.85	0.0337	0.857	0.993	0.988
RNASEH1	C01-S100A8-Mono	0.49	4.57	2.33	0.149	0.619	0.647
CMPK2	C01-S100A8-Mono	0.453	4.41	0.672	0.426	0.836	0.845
ID2	C01-S100A8-Mono	0.388	8.76	2.76	0.119	0.581	0.616
KIDINS220	C01-S100A8-Mono	-0.281	5.62	0.735	0.406	0.826	0.836
ITGB1BP1	C01-S100A8-Mono	0.389	6.5	3.8	0.0715	0.508	0.557
CPSF3	C01-S100A8-Mono	-0.354	4.79	1.85	0.195	0.678	0.696
IAH1	C01-S100A8-Mono	0.278	6.18	1.64	0.222	0.7	0.719
ADAM17	C01-S100A8-Mono	-0.0643	5.71	0.0691	0.796	0.985	0.979
YWHAQ	C01-S100A8-Mono	-0.455	6.76	5.07	0.0408	0.459	0.491
TAF1B	C01-S100A8-Mono	0.228	4.26	0.441	0.517	0.881	0.886
RP11-254F7.2	C01-S100A8-Mono	-0.695	4.19	2.02	0.177	0.657	0.681
KLF11	C01-S100A8-Mono	-0.345	4.87	1.62	0.224	0.7	0.722
HPCAL1	C01-S100A8-Mono	0.224	6.33	1.23	0.286	0.747	0.771
ODC1	C01-S100A8-Mono	-0.106	5.27	0.0852	0.775	0.977	0.973
PDIA6	C01-S100A8-Mono	-0.0486	7.58	0.0667	0.8	0.986	0.979
PQLC3	C01-S100A8-Mono	-0.212	6.52	0.898	0.359	0.799	0.812
ROCK2	C01-S100A8-Mono	-0.351	4.73	0.994	0.336	0.782	0.799
LPIN1	C01-S100A8-Mono	-0.12	4.4	0.106	0.749	0.969	0.966
NBAS	C01-S100A8-Mono	0.592	4.08	2.4	0.143	0.61	0.639
DDX1	C01-S100A8-Mono	-0.0892	5.48	0.137	0.717	0.961	0.957
FAM49A	C01-S100A8-Mono	-0.0968	7.17	0.201	0.66	0.943	0.936
SMC6	C01-S100A8-Mono	-0.0675	4.36	0.0282	0.869	0.995	0.991
RDH14	C01-S100A8-Mono	-0.297	4.53	0.611	0.447	0.846	0.854
TTC32	C01-S100A8-Mono	0.283	4.31	0.625	0.544	0.899	0.897
LAPTM4A	C01-S100A8-Mono	0.00585	8.11	0.00148	0.97	1	1
PUM2	C01-S100A8-Mono	-0.113	5.6	0.179	0.891	0.998	0.994
RHOB	C01-S100A8-Mono	-1.09	8.43	27.8	0.000116	0.064	0.0774
ATAD2B	C01-S100A8-Mono	-0.312	4.78	1.16	0.299	0.758	0.779
UBXN2A	C01-S100A8-Mono	-0.352	4.45	0.793	0.388	0.819	0.827
SF3B6	C01-S100A8-Mono	-0.00202	7.96	0.000143	0.991	1	1
TP53I3	C01-S100A8-Mono	0.0217	4.88	0.00343	0.954	1	1
ITSN2	C01-S100A8-Mono	-0.217	6.61	1.32	0.27	0.738	0.76
NCOA1	C01-S100A8-Mono	-0.578	5.2	2.99	0.105	0.564	0.603
PTRHD1	C01-S100A8-Mono	0.334	7.06	2.54	0.133	0.597	0.63
POMC	C01-S100A8-Mono	1.62	4.64	26.5	0.000147	0.064	0.0792
DNMT3A	C01-S100A8-Mono	2.11	5.26	23.6	0.00025	0.0847	0.106
ASXL2	C01-S100A8-Mono	-0.12	5.06	0.194	0.667	0.945	0.939
RAB10	C01-S100A8-Mono	-0.439	7.52	4.81	0.0455	0.467	0.503
HADHA	C01-S100A8-Mono	-0.317	7.4	2.83	0.114	0.575	0.612
HADHB	C01-S100A8-Mono	-0.138	6.88	0.355	0.561	0.905	0.904
SLC35F6	C01-S100A8-Mono	-0.491	4.99	1.75	0.207	0.691	0.707
OST4	C01-S100A8-Mono	0.397	9.6	4.22	0.059	0.487	0.527
PREB	C01-S100A8-Mono	0.137	4.52	0.174	0.859	0.993	0.988
ATRAID	C01-S100A8-Mono	0.349	7.12	3.26	0.0923	0.546	0.586
MPV17	C01-S100A8-Mono	-0.123	5.62	0.226	0.642	0.935	0.931
GTF3C2	C01-S100A8-Mono	0.0822	4.56	0.0804	0.781	0.98	0.975
AC074117.10	C01-S100A8-Mono	-0.585	4.08	0.447	0.515	0.88	0.884
SNX17	C01-S100A8-Mono	-0.0678	7.25	0.143	0.716	0.96	0.956
PPM1G	C01-S100A8-Mono	-0.186	6.44	0.566	0.464	0.856	0.862
NRBP1	C01-S100A8-Mono	-0.0482	5.8	0.0443	0.836	0.99	0.985
GPN1	C01-S100A8-Mono	0.049	4.33	0.0181	0.895	0.999	0.995
SLC4A1AP	C01-S100A8-Mono	0.15	4.74	0.209	0.654	0.941	0.934
MRPL33	C01-S100A8-Mono	0.0805	7.9	0.184	0.674	0.948	0.942
BRE	C01-S100A8-Mono	0.0196	5.24	0.00673	0.936	1	1
RP11-373D23.3	C01-S100A8-Mono	-0.965	5.14	4.47	0.0529	0.478	0.517
PLB1	C01-S100A8-Mono	0.427	4.44	1.74	0.208	0.691	0.708
PPP1CB	C01-S100A8-Mono	-0.376	7.38	2.32	0.15	0.62	0.648
WDR43	C01-S100A8-Mono	0.218	4.88	0.46	0.518	0.881	0.886
CLIP4	C01-S100A8-Mono	-0.675	4.48	5.09	0.0405	0.458	0.491
YPEL5	C01-S100A8-Mono	0.0981	7.21	0.107	0.748	0.968	0.966
MEMO1	C01-S100A8-Mono	-0.923	4.3	8.29	0.0121	0.339	0.36
DPY30	C01-S100A8-Mono	0.192	6.77	0.798	0.387	0.818	0.826
SPAST	C01-S100A8-Mono	-0.58	4.31	3.38	0.0874	0.543	0.584
NLRC4	C01-S100A8-Mono	-0.0419	5.2	0.0193	0.892	0.998	0.994
YIPF4	C01-S100A8-Mono	-0.613	6.33	7.51	0.0159	0.364	0.387
BIRC6	C01-S100A8-Mono	-0.0146	5.81	0.00405	0.95	1	1
FEZ2	C01-S100A8-Mono	-0.157	6.12	0.434	0.748	0.968	0.966
STRN	C01-S100A8-Mono	-0.158	4.18	0.163	0.692	0.956	0.949
EIF2AK2	C01-S100A8-Mono	-0.117	5.86	0.157	0.698	0.956	0.951
CEBPZOS	C01-S100A8-Mono	-0.0512	5.29	0.043	0.839	0.99	0.985
CEBPZ	C01-S100A8-Mono	-0.424	5.51	2.54	0.133	0.598	0.63
PRKD3	C01-S100A8-Mono	-0.381	5.06	1.51	0.24	0.713	0.735
QPCT	C01-S100A8-Mono	-0.378	5.87	2.29	0.213	0.695	0.711
CDC42EP3	C01-S100A8-Mono	-0.353	6.01	1.31	0.271	0.74	0.761
CYP1B1	C01-S100A8-Mono	-0.299	5.85	0.287	0.6	0.921	0.918
SRSF7	C01-S100A8-Mono	0.0454	7.91	0.0645	0.803	0.987	0.981
GEMIN6	C01-S100A8-Mono	0.302	5	0.949	0.618	0.924	0.923
SOS1	C01-S100A8-Mono	-0.605	4.6	4.5	0.052	0.475	0.516
SLC8A1	C01-S100A8-Mono	-0.0871	6.6	0.153	0.701	0.957	0.952
EML4	C01-S100A8-Mono	0.0846	5.96	0.0758	0.787	0.982	0.976
COX7A2L	C01-S100A8-Mono	0.258	7.9	2.55	0.133	0.597	0.63
ZFP36L2	C01-S100A8-Mono	0.0362	9.25	0.0466	0.832	0.99	0.984
LRPPRC	C01-S100A8-Mono	-0.035	5.08	0.0114	0.916	1	0.998
PPM1B	C01-S100A8-Mono	-0.403	5.4	2.42	0.142	0.609	0.637
RHOQ	C01-S100A8-Mono	-0.143	6.53	0.424	0.937	1	1
PIGF	C01-S100A8-Mono	0.135	5.17	0.235	0.635	0.931	0.928
CRIPT	C01-S100A8-Mono	0.294	5.81	1.7	0.213	0.695	0.711
MCFD2	C01-S100A8-Mono	0.346	5.16	0.79	0.389	0.819	0.827
TTC7A	C01-S100A8-Mono	-0.161	4.88	0.238	0.633	0.93	0.927
CALM2	C01-S100A8-Mono	-0.108	10.6	0.585	0.457	0.855	0.86
FBXO11	C01-S100A8-Mono	-0.251	5.32	0.772	0.394	0.823	0.831
FOXN2	C01-S100A8-Mono	-0.262	5.38	0.806	0.384	0.815	0.824
PPP1R21	C01-S100A8-Mono	-0.0509	4.88	0.0311	0.863	0.994	0.989
ERLEC1	C01-S100A8-Mono	0.448	5.66	2.94	0.166	0.642	0.67
PSME4	C01-S100A8-Mono	0.236	4.64	0.688	0.438	0.84	0.85
ACYP2	C01-S100A8-Mono	0.178	5.25	0.5	0.491	0.867	0.872
RTN4	C01-S100A8-Mono	-0.132	8.69	0.71	0.413	0.83	0.839
MTIF2	C01-S100A8-Mono	-0.306	4.61	0.92	0.354	0.796	0.811
CCDC88A	C01-S100A8-Mono	-0.196	7.4	0.873	0.366	0.802	0.815
PPP4R3B	C01-S100A8-Mono	-0.0196	5.52	0.00595	0.94	1	1
PNPT1	C01-S100A8-Mono	0.0854	4.24	0.0482	0.829	0.99	0.984
VRK2	C01-S100A8-Mono	-0.515	5.16	1.53	0.236	0.71	0.733
BCL11A	C01-S100A8-Mono	-1.18	4.84	8.62	0.0108	0.331	0.355
REL	C01-S100A8-Mono	-0.326	8.33	2.09	0.17	0.647	0.674
C2orf74	C01-S100A8-Mono	1.1	4.65	8.28	0.0121	0.339	0.36
USP34	C01-S100A8-Mono	-0.323	5.83	1.79	0.203	0.685	0.704
XPO1	C01-S100A8-Mono	0.264	5.89	1.25	0.282	0.744	0.769
CCT4	C01-S100A8-Mono	-0.393	6.74	2.12	0.168	0.644	0.671
COMMD1	C01-S100A8-Mono	0.672	6.42	6.55	0.0226	0.381	0.423
B3GNT2	C01-S100A8-Mono	0.165	4.76	0.318	0.581	0.914	0.911
MDH1	C01-S100A8-Mono	0.0924	6.92	0.193	0.667	0.945	0.939
UGP2	C01-S100A8-Mono	-0.327	6.39	1.29	0.275	0.74	0.764
PELI1	C01-S100A8-Mono	-0.31	5.53	1.73	0.21	0.692	0.709
AFTPH	C01-S100A8-Mono	-0.0704	5.86	0.0869	0.772	0.977	0.973
SERTAD2	C01-S100A8-Mono	-0.341	5.27	1.31	0.272	0.74	0.762
RAB1A	C01-S100A8-Mono	-0.0688	7.18	0.118	0.737	0.967	0.963
ACTR2	C01-S100A8-Mono	-0.258	8.74	2.3	0.151	0.621	0.649
C1D	C01-S100A8-Mono	-0.286	6.16	0.77	0.395	0.823	0.831
PNO1	C01-S100A8-Mono	0.15	4.6	0.21	0.654	0.941	0.934
PPP3R1	C01-S100A8-Mono	-0.839	5.12	5.02	0.0417	0.461	0.493
PLEK	C01-S100A8-Mono	0.218	8.85	0.66	0.43	0.836	0.846
ARHGAP25	C01-S100A8-Mono	-0.125	5.35	0.229	0.64	0.934	0.931
NFU1	C01-S100A8-Mono	0.108	5.29	0.196	0.665	0.944	0.938
AAK1	C01-S100A8-Mono	0.239	5.99	0.951	0.474	0.861	0.866
ANXA4	C01-S100A8-Mono	0.222	6.32	0.746	0.402	0.824	0.834
GMCL1	C01-S100A8-Mono	-0.302	4.5	0.758	0.398	0.823	0.833
SNRNP27	C01-S100A8-Mono	-0.228	5.6	0.894	0.36	0.799	0.813
MXD1	C01-S100A8-Mono	0.104	7.04	0.177	0.68	0.951	0.945
PCBP1	C01-S100A8-Mono	-0.172	9.13	1.05	0.323	0.772	0.794
TIA1	C01-S100A8-Mono	-0.559	4.96	3.17	0.0967	0.549	0.592
SNRPG	C01-S100A8-Mono	0.275	8.72	3.29	0.0912	0.546	0.586
FAM136A	C01-S100A8-Mono	0.497	5.32	2.94	0.108	0.566	0.607
NAGK	C01-S100A8-Mono	-0.157	8.24	0.678	0.424	0.835	0.844
MCEE	C01-S100A8-Mono	0.129	4.29	0.122	0.733	0.966	0.962
MPHOSPH10	C01-S100A8-Mono	0.439	5	3.14	0.0982	0.549	0.594
ZNF638	C01-S100A8-Mono	0.0625	5.72	0.0718	0.793	0.983	0.978
PRADC1	C01-S100A8-Mono	-0.155	4.91	0.266	0.715	0.96	0.956
CCT7	C01-S100A8-Mono	-0.465	6.52	2.69	0.123	0.588	0.621
TPRKB	C01-S100A8-Mono	-0.145	6.43	0.616	0.445	0.843	0.853
DUSP11	C01-S100A8-Mono	0.125	4.85	0.161	0.694	0.956	0.95
STAMBP	C01-S100A8-Mono	-0.157	4.47	0.292	0.597	0.921	0.917
DGUOK	C01-S100A8-Mono	0.237	6.84	1.37	0.491	0.867	0.872
TET3	C01-S100A8-Mono	-1.26	4.84	9.76	0.00744	0.291	0.318
BOLA3	C01-S100A8-Mono	0.0789	4.43	0.0548	0.836	0.99	0.985
MOB1A	C01-S100A8-Mono	-0.395	8.04	4.53	0.0515	0.474	0.515
MTHFD2	C01-S100A8-Mono	-0.518	6.6	3.8	0.0713	0.508	0.557
DCTN1	C01-S100A8-Mono	-0.0919	4.64	0.0915	0.767	0.975	0.971
MOGS	C01-S100A8-Mono	0.304	4.2	0.663	0.434	0.836	0.847
MRPL53	C01-S100A8-Mono	0.83	5.23	3.53	0.081	0.53	0.574
PCGF1	C01-S100A8-Mono	0.501	4.44	1.51	0.239	0.713	0.735
AUP1	C01-S100A8-Mono	0.002	6.79	7.12e-05	0.993	1	1
DOK1	C01-S100A8-Mono	0.578	5.29	6.62	0.022	0.381	0.419
HK2	C01-S100A8-Mono	-0.259	5	0.558	0.467	0.858	0.864
POLE4	C01-S100A8-Mono	0.475	7.94	6.66	0.0217	0.381	0.419
MRPL19	C01-S100A8-Mono	0.309	5.11	0.871	0.366	0.803	0.815
SUCLG1	C01-S100A8-Mono	0.116	6.69	0.305	0.95	1	1
TMSB10	C01-S100A8-Mono	0.0315	13.3	0.05	0.826	0.99	0.983
KCMF1	C01-S100A8-Mono	-0.379	5.2	1.74	0.208	0.691	0.708
TGOLN2	C01-S100A8-Mono	0.266	7.27	1.79	0.202	0.685	0.704
CAPG	C01-S100A8-Mono	0.574	8.3	7.88	0.0139	0.352	0.375
MAT2A	C01-S100A8-Mono	-0.307	7.98	2.25	0.156	0.628	0.656
GGCX	C01-S100A8-Mono	0.682	5.41	6.15	0.0264	0.401	0.441
VAMP8	C01-S100A8-Mono	0.416	9.86	7.68	0.015	0.355	0.379
VAMP5	C01-S100A8-Mono	0.106	8.85	0.289	0.599	0.921	0.917
RNF181	C01-S100A8-Mono	0.649	8.07	14.4	0.00196	0.2	0.242
TMEM150A	C01-S100A8-Mono	-0.0839	4.51	0.0639	0.962	1	1
USP39	C01-S100A8-Mono	-0.057	4.31	0.0159	0.901	1	0.996
C2orf68	C01-S100A8-Mono	-0.0782	4.89	0.0742	0.789	0.982	0.976
GNLY	C01-S100A8-Mono	-1.49	6.61	5.83	0.03	0.41	0.454
ST3GAL5	C01-S100A8-Mono	-1.19	5.72	19.4	0.000593	0.139	0.169
PTCD3	C01-S100A8-Mono	-0.114	4.59	0.158	0.962	1	1
IMMT	C01-S100A8-Mono	-0.286	5.89	1.19	0.294	0.754	0.775
MRPL35	C01-S100A8-Mono	-0.0509	4.92	0.0302	0.938	1	1
CHMP3	C01-S100A8-Mono	0.0944	6.56	0.211	0.653	0.94	0.933
RMND5A	C01-S100A8-Mono	-0.688	4.62	2.95	0.108	0.566	0.607
LINC00152	C01-S100A8-Mono	-0.025	7.03	0.0116	0.916	1	0.998
KRCC1	C01-S100A8-Mono	-0.0442	6.18	0.0457	0.834	0.99	0.985
RPIA	C01-S100A8-Mono	-0.403	5.66	2.57	0.131	0.593	0.628
IGKC	C01-S100A8-Mono	0.367	10.3	0.589	0.455	0.853	0.859
MRPS5	C01-S100A8-Mono	0.645	6.21	5.13	0.0398	0.454	0.487
FAHD2A	C01-S100A8-Mono	-0.424	4.27	1.38	0.26	0.731	0.754
DUSP2	C01-S100A8-Mono	0.381	8.53	1.47	0.245	0.715	0.739
STARD7	C01-S100A8-Mono	-0.133	6.21	0.373	0.551	0.903	0.899
TMEM127	C01-S100A8-Mono	-0.0694	5.72	0.0912	0.767	0.975	0.971
CIAO1	C01-S100A8-Mono	0.0501	5.27	0.0337	0.857	0.993	0.988
SNRNP200	C01-S100A8-Mono	0.122	5.31	0.155	0.699	0.956	0.951
ARID5A	C01-S100A8-Mono	-0.107	5.87	0.0972	0.76	0.972	0.969
COX5B	C01-S100A8-Mono	0.0524	9.66	0.088	0.771	0.977	0.973
ACTR1B	C01-S100A8-Mono	0.125	4.65	0.192	0.668	0.945	0.939
TMEM131	C01-S100A8-Mono	0.273	4.93	0.846	0.395	0.823	0.831
INPP4A	C01-S100A8-Mono	-0.903	5.41	10.7	0.00561	0.258	0.298
COA5	C01-S100A8-Mono	0.0382	5.57	0.0207	0.888	0.996	0.993
UNC50	C01-S100A8-Mono	0.0801	5.68	0.0742	0.789	0.982	0.976
MGAT4A	C01-S100A8-Mono	1.4	5.42	21.2	0.0004	0.117	0.145
MITD1	C01-S100A8-Mono	0.206	5.93	0.761	0.398	0.823	0.833
MRPL30	C01-S100A8-Mono	-0.468	4.5	1.72	0.21	0.692	0.709
TXNDC9	C01-S100A8-Mono	0.176	5.56	0.491	0.495	0.868	0.874
EIF5B	C01-S100A8-Mono	-0.0657	6.97	0.0598	0.81	0.988	0.981
REV1	C01-S100A8-Mono	-0.231	4.46	0.364	0.556	0.903	0.901
PDCL3	C01-S100A8-Mono	0.164	6.09	0.637	0.674	0.948	0.942
TBC1D8	C01-S100A8-Mono	0.53	4.29	2.32	0.15	0.62	0.648
RNF149	C01-S100A8-Mono	-0.0789	7.74	0.206	0.833	0.99	0.984
MAP4K4	C01-S100A8-Mono	0.171	5.12	0.34	0.569	0.91	0.908
MRPS9	C01-S100A8-Mono	-0.298	4.69	0.873	0.467	0.858	0.864
C2orf49	C01-S100A8-Mono	0.26	4.41	0.654	0.655	0.942	0.934
UXS1	C01-S100A8-Mono	-0.0731	4.85	0.0521	0.841	0.99	0.985
GCC2	C01-S100A8-Mono	0.21	5.95	0.858	0.605	0.921	0.918
LIMS1	C01-S100A8-Mono	0.414	7.54	5.35	0.0364	0.439	0.475
RANBP2	C01-S100A8-Mono	-0.273	6.06	0.979	0.339	0.786	0.801
LINC00116	C01-S100A8-Mono	0.22	6.1	0.954	0.566	0.909	0.907
BCL2L11	C01-S100A8-Mono	-0.423	5.21	2.53	0.154	0.626	0.654
MIR4435-2HG	C01-S100A8-Mono	0.851	6.11	10.6	0.00563	0.258	0.298
MERTK	C01-S100A8-Mono	-0.54	4.51	0.842	0.374	0.807	0.82
TMEM87B	C01-S100A8-Mono	-0.404	4.37	1.1	0.312	0.767	0.786
ZC3H6	C01-S100A8-Mono	-0.536	4.39	2.31	0.151	0.621	0.649
CHCHD5	C01-S100A8-Mono	0.229	6.91	0.941	0.348	0.792	0.807
SLC20A1	C01-S100A8-Mono	0.029	5.97	0.0199	0.937	1	1
IL1B	C01-S100A8-Mono	0.216	9.78	1.18	0.296	0.755	0.776
IL1RN	C01-S100A8-Mono	0.331	6.86	1.25	0.282	0.744	0.769
CBWD2	C01-S100A8-Mono	-0.49	4.65	2.78	0.117	0.581	0.615
ACTR3	C01-S100A8-Mono	-0.382	8.39	2.29	0.152	0.622	0.652
DDX18	C01-S100A8-Mono	0.0245	7.23	0.0137	0.908	1	0.997
INSIG2	C01-S100A8-Mono	-0.113	4.71	0.104	0.752	0.969	0.967
MARCO	C01-S100A8-Mono	-0.141	6.8	0.348	0.564	0.908	0.906
C2orf76	C01-S100A8-Mono	0.754	4.8	5.65	0.0322	0.417	0.462
DBI	C01-S100A8-Mono	0.0684	9	0.203	0.659	0.943	0.936
RALB	C01-S100A8-Mono	-0.209	6.2	0.695	0.419	0.832	0.841
NIFK	C01-S100A8-Mono	0.117	5.82	0.222	0.645	0.937	0.931
TSN	C01-S100A8-Mono	-0.457	5.54	2.1	0.169	0.645	0.673
GYPC	C01-S100A8-Mono	-0.14	6.02	0.22	0.646	0.937	0.932
BIN1	C01-S100A8-Mono	0.598	4.39	1.76	0.206	0.691	0.706
MAP3K2	C01-S100A8-Mono	0.0195	6.74	0.00869	0.927	1	0.999
IWS1	C01-S100A8-Mono	0.277	5.37	0.9	0.359	0.799	0.812
WDR33	C01-S100A8-Mono	-0.0186	5.68	0.00634	0.938	1	1
UGGT1	C01-S100A8-Mono	-0.126	4.91	0.104	0.752	0.969	0.967
MZT2B	C01-S100A8-Mono	-0.275	7.26	1.6	0.227	0.702	0.725
CCDC115	C01-S100A8-Mono	0.13	6.15	0.38	0.547	0.901	0.898
IMP4	C01-S100A8-Mono	-0.0202	5.89	0.00927	0.927	1	0.999
PTPN18	C01-S100A8-Mono	-0.0105	6.61	0.00264	0.96	1	1
FAM168B	C01-S100A8-Mono	-0.352	4.55	0.655	0.432	0.836	0.847
PLEKHB2	C01-S100A8-Mono	-0.138	6.9	0.569	0.463	0.856	0.862
MZT2A	C01-S100A8-Mono	0.0658	6.17	0.064	0.804	0.987	0.981
RAB3GAP1	C01-S100A8-Mono	-0.284	5.05	0.67	0.427	0.836	0.845
R3HDM1	C01-S100A8-Mono	-0.581	4.55	1.94	0.185	0.665	0.687
UBXN4	C01-S100A8-Mono	0.172	7.27	1.01	0.489	0.866	0.871
DARS	C01-S100A8-Mono	-0.304	5.88	1.12	0.308	0.764	0.784
CXCR4	C01-S100A8-Mono	-0.363	9.85	1.41	0.254	0.726	0.749
HNMT	C01-S100A8-Mono	0.221	7.64	1.18	0.296	0.755	0.777
SPOPL	C01-S100A8-Mono	-0.0346	5.22	0.0157	0.902	1	0.996
KYNU	C01-S100A8-Mono	0.0988	6.97	0.235	0.635	0.931	0.928
ARHGAP15	C01-S100A8-Mono	-0.159	5.68	0.4	0.9	1	0.996
ZEB2	C01-S100A8-Mono	-0.264	8.88	1.94	0.185	0.665	0.687
ZEB2-AS1	C01-S100A8-Mono	-0.0833	4.84	0.0456	0.834	0.99	0.985
ORC4	C01-S100A8-Mono	0.236	4.43	0.43	0.523	0.885	0.888
MBD5	C01-S100A8-Mono	-0.441	4.29	0.937	0.349	0.792	0.808
MMADHC	C01-S100A8-Mono	-0.232	6.38	0.737	0.405	0.825	0.835
NMI	C01-S100A8-Mono	0.0844	7.2	0.218	0.647	0.938	0.932
TNFAIP6	C01-S100A8-Mono	0.858	5.04	2.13	0.166	0.642	0.67
RIF1	C01-S100A8-Mono	0.131	5.25	0.145	0.709	0.959	0.954
ARL5A	C01-S100A8-Mono	-0.286	7.17	2.33	0.149	0.619	0.646
PRPF40A	C01-S100A8-Mono	0.0248	7.02	0.0209	0.887	0.996	0.993
ARL6IP6	C01-S100A8-Mono	-0.644	4.67	2.97	0.106	0.566	0.606
NR4A2	C01-S100A8-Mono	-0.539	9.46	6.55	0.0226	0.381	0.423
CYTIP	C01-S100A8-Mono	-0.554	7.78	10.6	0.00564	0.258	0.298
BAZ2B	C01-S100A8-Mono	-0.19	6.41	0.617	0.445	0.843	0.853
2023-03-07	C01-S100A8-Mono	0.213	5.55	0.788	0.39	0.82	0.828
CD302	C01-S100A8-Mono	-0.0629	7.63	0.103	0.753	0.969	0.967
RBMS1	C01-S100A8-Mono	-0.181	6.93	0.636	0.438	0.84	0.85
TANK	C01-S100A8-Mono	-0.127	6.91	0.272	0.61	0.922	0.92
PSMD14	C01-S100A8-Mono	0.134	5.82	0.284	0.602	0.921	0.918
IFIH1	C01-S100A8-Mono	0.078	5.18	0.0817	0.779	0.979	0.974
GCA	C01-S100A8-Mono	-0.0423	8	0.0381	0.848	0.992	0.987
CERS6	C01-S100A8-Mono	-0.594	5.13	2.93	0.109	0.567	0.607
DHRS9	C01-S100A8-Mono	-0.695	4.69	1.82	0.198	0.682	0.7
PPIG	C01-S100A8-Mono	0.118	7.35	0.368	0.554	0.903	0.9
SSB	C01-S100A8-Mono	0.193	7.51	1.1	0.311	0.767	0.786
METTL5	C01-S100A8-Mono	0.11	5.6	0.247	0.881	0.995	0.992
UBR3	C01-S100A8-Mono	-0.216	4.31	0.313	0.585	0.914	0.911
GORASP2	C01-S100A8-Mono	-0.47	4.95	1.87	0.193	0.677	0.695
TLK1	C01-S100A8-Mono	-0.212	4.73	0.466	0.506	0.873	0.88
CYBRD1	C01-S100A8-Mono	-0.6	4.84	2.88	0.112	0.57	0.61
DYNC1I2	C01-S100A8-Mono	0.06	6.72	0.0437	0.837	0.99	0.985
HAT1	C01-S100A8-Mono	-0.058	5.44	0.0434	0.838	0.99	0.985
AC013461.1	C01-S100A8-Mono	-0.413	5.59	2.16	0.164	0.642	0.668
SP3	C01-S100A8-Mono	-0.575	5.61	3.8	0.0716	0.508	0.557
OLA1	C01-S100A8-Mono	-0.741	6.25	8.96	0.00964	0.323	0.345
CIR1	C01-S100A8-Mono	0.238	6.64	1.25	0.282	0.744	0.769
GPR155	C01-S100A8-Mono	-0.296	5.82	1.34	0.266	0.735	0.756
WIPF1	C01-S100A8-Mono	-0.179	7.3	0.738	0.405	0.825	0.835
ATF2	C01-S100A8-Mono	-0.383	4.61	1.44	0.25	0.724	0.746
ATP5G3	C01-S100A8-Mono	0.211	8.96	1.93	0.187	0.667	0.688
KIAA1715	C01-S100A8-Mono	-0.469	4.21	1.23	0.286	0.747	0.771
MTX2	C01-S100A8-Mono	-0.462	4.49	1.68	0.215	0.696	0.713
HNRNPA3	C01-S100A8-Mono	-0.155	8.43	1.13	0.306	0.762	0.783
NFE2L2	C01-S100A8-Mono	-0.655	7.93	12.7	0.00307	0.222	0.256
AGPS	C01-S100A8-Mono	0.0403	5.02	0.0135	0.909	1	0.997
PRKRA	C01-S100A8-Mono	-0.423	5.29	2.38	0.145	0.614	0.642
PLEKHA3	C01-S100A8-Mono	-0.152	4.97	0.2	0.662	0.943	0.937
SESTD1	C01-S100A8-Mono	-0.132	5.06	0.158	0.697	0.956	0.95
CWC22	C01-S100A8-Mono	0.0169	4.94	0.00279	0.959	1	1
UBE2E3	C01-S100A8-Mono	-0.283	6.22	1.61	0.224	0.7	0.722
ITGA4	C01-S100A8-Mono	-0.335	6.46	1.59	0.228	0.703	0.726
SSFA2	C01-S100A8-Mono	-0.0828	5.51	0.107	0.748	0.968	0.966
ZC3H15	C01-S100A8-Mono	-0.189	7.28	0.889	0.362	0.799	0.814
SLC40A1	C01-S100A8-Mono	-1.34	5.59	5.61	0.0326	0.417	0.462
ASNSD1	C01-S100A8-Mono	-0.344	4.77	1.42	0.254	0.726	0.749
ORMDL1	C01-S100A8-Mono	-0.294	6.52	1.99	0.308	0.764	0.784
INPP1	C01-S100A8-Mono	-0.0792	4.27	0.0393	0.846	0.992	0.987
NAB1	C01-S100A8-Mono	-0.0226	4.42	0.00348	0.954	1	1
GLS	C01-S100A8-Mono	-0.219	5.43	0.554	0.469	0.859	0.865
STAT1	C01-S100A8-Mono	-0.103	7.85	0.0891	0.77	0.977	0.973
NABP1	C01-S100A8-Mono	-0.0462	7.59	0.0605	0.809	0.988	0.981
SLC39A10	C01-S100A8-Mono	-1.03	4.66	11.5	0.00442	0.235	0.282
STK17B	C01-S100A8-Mono	-0.298	7.72	3.82	0.0707	0.508	0.556
RP11-347P5.1	C01-S100A8-Mono	-0.104	6.21	0.118	0.736	0.967	0.963
ANKRD44	C01-S100A8-Mono	-0.363	6.64	4.04	0.064	0.5	0.54
SF3B1	C01-S100A8-Mono	0.121	7.27	0.357	0.56	0.905	0.903
COQ10B	C01-S100A8-Mono	-0.0618	5.44	0.0512	0.824	0.99	0.983
MOB4	C01-S100A8-Mono	0.0964	5.67	0.131	0.723	0.964	0.959
C2orf69	C01-S100A8-Mono	-0.477	4.55	1.49	0.243	0.714	0.738
C2orf47	C01-S100A8-Mono	0.0706	4.49	0.0374	0.849	0.992	0.987
SPATS2L	C01-S100A8-Mono	-0.406	4.83	1.85	0.195	0.678	0.696
BZW1	C01-S100A8-Mono	-0.184	7.21	0.605	0.45	0.848	0.855
CLK1	C01-S100A8-Mono	-0.0726	7.21	0.107	0.749	0.968	0.966
PPIL3	C01-S100A8-Mono	0.336	5.43	1.02	0.329	0.776	0.796
NIF3L1	C01-S100A8-Mono	-0.463	4.17	1.48	0.244	0.714	0.738
FAM126B	C01-S100A8-Mono	-0.277	4.75	0.852	0.372	0.807	0.819
NDUFB3	C01-S100A8-Mono	0.516	7.77	7.17	0.018	0.368	0.402
CFLAR	C01-S100A8-Mono	0.201	7.68	1.05	0.323	0.772	0.794
CASP10	C01-S100A8-Mono	-0.322	4.95	1.34	0.266	0.735	0.757
CASP8	C01-S100A8-Mono	-0.0147	4.99	0.00186	0.966	1	1
SUMO1	C01-S100A8-Mono	-0.1	7.71	0.308	0.588	0.915	0.912
NOP58	C01-S100A8-Mono	0.61	5.68	7.09	0.0185	0.373	0.405
BMPR2	C01-S100A8-Mono	0.124	4.45	0.127	0.727	0.964	0.96
FAM117B	C01-S100A8-Mono	-0.693	4.33	5.11	0.0401	0.457	0.489
NBEAL1	C01-S100A8-Mono	0.807	9.83	5.61	0.0326	0.417	0.462
CYP20A1	C01-S100A8-Mono	-0.381	5.75	2.32	0.15	0.62	0.648
INO80D	C01-S100A8-Mono	-0.127	4.52	0.117	0.738	0.967	0.964
NDUFS1	C01-S100A8-Mono	-0.116	5.11	0.141	0.752	0.969	0.967
EEF1B2	C01-S100A8-Mono	-0.207	10.3	2.08	0.171	0.648	0.675
KLF7	C01-S100A8-Mono	-0.788	5.13	4.28	0.0574	0.483	0.525
CREB1	C01-S100A8-Mono	0.0625	5.67	0.0867	0.773	0.977	0.973
METTL21A	C01-S100A8-Mono	-0.101	5.5	0.16	0.96	1	1
CCNYL1	C01-S100A8-Mono	-0.0716	4.49	0.0595	0.811	0.988	0.981
IDH1	C01-S100A8-Mono	-0.0715	5.09	0.0368	0.851	0.992	0.987
PIKFYVE	C01-S100A8-Mono	-0.211	4.53	0.406	0.534	0.892	0.893
RPE	C01-S100A8-Mono	0.319	4.6	0.879	0.579	0.914	0.911
ATIC	C01-S100A8-Mono	0.334	4.41	0.732	0.407	0.827	0.837
FN1	C01-S100A8-Mono	4.72	5.52	27.2	0.000128	0.064	0.0774
XRCC5	C01-S100A8-Mono	0.0206	7.48	0.0113	0.917	1	0.998
ARPC2	C01-S100A8-Mono	-0.00308	10.6	0.000487	0.983	1	1
GPBAR1	C01-S100A8-Mono	-0.183	6.87	0.573	0.462	0.856	0.862
AAMP	C01-S100A8-Mono	0.272	6.38	1.75	0.207	0.691	0.707
PNKD	C01-S100A8-Mono	0.207	6.38	0.942	0.348	0.792	0.807
TMBIM1	C01-S100A8-Mono	0.137	5.33	0.191	0.669	0.945	0.939
SLC11A1	C01-S100A8-Mono	0.772	7.49	10.9	0.00515	0.251	0.296
CTDSP1	C01-S100A8-Mono	0.505	6.42	4.38	0.055	0.478	0.519
RQCD1	C01-S100A8-Mono	-0.525	4.72	2.31	0.151	0.621	0.649
CYP27A1	C01-S100A8-Mono	1.04	5.31	6.65	0.0218	0.381	0.419
CNPPD1	C01-S100A8-Mono	-0.316	5.29	1.87	0.193	0.678	0.695
FAM134A	C01-S100A8-Mono	-0.609	5.3	4.13	0.0614	0.49	0.532
ZFAND2B	C01-S100A8-Mono	-0.259	5.1	0.987	0.337	0.784	0.8
ANKZF1	C01-S100A8-Mono	0.304	4.11	0.623	0.443	0.842	0.852
STK16	C01-S100A8-Mono	-0.396	4.99	2.03	0.176	0.654	0.68
TUBA4A	C01-S100A8-Mono	0.295	6.36	1.21	0.29	0.749	0.773
DNPEP	C01-S100A8-Mono	0.123	5.92	0.216	0.649	0.938	0.932
GMPPA	C01-S100A8-Mono	-0.624	4.69	2.86	0.113	0.572	0.611
ACSL3	C01-S100A8-Mono	0.23	4.96	0.668	0.427	0.836	0.845
WDFY1	C01-S100A8-Mono	-0.457	4.86	1.96	0.232	0.704	0.729
MRPL44	C01-S100A8-Mono	0.151	5.04	0.25	0.625	0.926	0.924
CUL3	C01-S100A8-Mono	-0.335	5.34	1.71	0.212	0.693	0.709
DOCK10	C01-S100A8-Mono	0.219	6.19	0.635	0.439	0.84	0.85
MFF	C01-S100A8-Mono	-0.537	6.18	6.1	0.027	0.402	0.443
AGFG1	C01-S100A8-Mono	-0.0939	5.22	0.117	0.824	0.99	0.983
PID1	C01-S100A8-Mono	0.187	6.89	0.396	0.539	0.894	0.895
TRIP12	C01-S100A8-Mono	-0.219	6.13	1.03	0.326	0.774	0.794
SP110	C01-S100A8-Mono	-0.216	6.02	0.68	0.423	0.835	0.844
SP140	C01-S100A8-Mono	0.123	4.32	0.163	0.693	0.956	0.949
SP140L	C01-S100A8-Mono	0.936	4.56	6.68	0.0215	0.381	0.419
SP100	C01-S100A8-Mono	0.301	7.17	3.25	0.0931	0.546	0.587
CAB39	C01-S100A8-Mono	-0.332	5.99	1.87	0.193	0.677	0.695
PSMD1	C01-S100A8-Mono	-0.0954	5.42	0.135	0.786	0.982	0.976
NCL	C01-S100A8-Mono	-0.196	8.07	1.2	0.291	0.75	0.773
NMUR1	C01-S100A8-Mono	0.578	5.77	0.765	0.397	0.823	0.832
PTMA	C01-S100A8-Mono	-0.187	11.9	1.26	0.28	0.742	0.767
PDE6D	C01-S100A8-Mono	0.129	4.48	0.129	0.725	0.964	0.96
COPS7B	C01-S100A8-Mono	-0.137	4.3	0.146	0.968	1	1
EIF4E2	C01-S100A8-Mono	0.387	7.26	4.75	0.0467	0.467	0.505
GIGYF2	C01-S100A8-Mono	-0.359	5.13	1.51	0.24	0.713	0.735
INPP5D	C01-S100A8-Mono	0.18	6.06	0.499	0.492	0.867	0.872
ARL4C	C01-S100A8-Mono	-1.14	6.39	12.3	0.00348	0.222	0.264
COPS8	C01-S100A8-Mono	0.242	5.16	0.889	0.362	0.799	0.813
COL6A3	C01-S100A8-Mono	2.48	4.1	16.4	0.00117	0.184	0.206
LRRFIP1	C01-S100A8-Mono	-0.188	8.44	1.12	0.308	0.764	0.784
UBE2F	C01-S100A8-Mono	-0.163	6.45	0.489	0.496	0.868	0.874
ILKAP	C01-S100A8-Mono	0.0583	5.01	0.0414	0.987	1	1
HDAC4	C01-S100A8-Mono	-0.73	4.03	2.55	0.132	0.597	0.629
NDUFA10	C01-S100A8-Mono	0.0827	6.63	0.164	0.692	0.956	0.949
MYEOV2	C01-S100A8-Mono	0.383	8.21	3.61	0.0781	0.526	0.57
RNPEPL1	C01-S100A8-Mono	-0.314	6.05	1.36	0.264	0.734	0.756
GPR35	C01-S100A8-Mono	0.354	5.48	1.88	0.192	0.676	0.695
MTERF4	C01-S100A8-Mono	0.611	5.06	5.33	0.0367	0.439	0.476
PPP1R7	C01-S100A8-Mono	0.0641	6.44	0.0896	0.769	0.977	0.972
HDLBP	C01-S100A8-Mono	-0.111	6.27	0.212	0.652	0.94	0.933
2023-09-02	C01-S100A8-Mono	-0.353	7.02	2.72	0.121	0.586	0.62
STK25	C01-S100A8-Mono	0.201	4.84	0.285	0.602	0.921	0.918
ATG4B	C01-S100A8-Mono	0.101	5.14	0.17	0.686	0.954	0.947
DTYMK	C01-S100A8-Mono	0.809	4.57	4.74	0.0471	0.467	0.506
CRBN	C01-S100A8-Mono	-0.0495	6.05	0.0466	0.832	0.99	0.984
SUMF1	C01-S100A8-Mono	-0.284	4.94	1.06	0.348	0.792	0.807
ITPR1	C01-S100A8-Mono	0.196	4.55	0.391	0.542	0.897	0.896
BHLHE40	C01-S100A8-Mono	-0.625	5.76	6.09	0.027	0.402	0.443
ARL8B	C01-S100A8-Mono	-0.434	6.18	3.48	0.0831	0.534	0.576
EDEM1	C01-S100A8-Mono	-0.193	5.47	0.556	0.813	0.988	0.982
THUMPD3-AS1	C01-S100A8-Mono	-0.435	6.05	3.85	0.07	0.508	0.556
THUMPD3	C01-S100A8-Mono	0.113	4.24	0.112	0.743	0.967	0.964
SETD5	C01-S100A8-Mono	-0.193	5.14	0.292	0.598	0.921	0.917
MTMR14	C01-S100A8-Mono	0.152	6.15	0.194	0.666	0.945	0.938
CAMK1	C01-S100A8-Mono	0.0405	6.97	0.0287	0.868	0.995	0.99
TADA3	C01-S100A8-Mono	-0.421	6.13	3.11	0.0997	0.551	0.595
ARPC4	C01-S100A8-Mono	0.0737	8.39	0.198	0.663	0.944	0.937
RPUSD3	C01-S100A8-Mono	0.371	4.8	1.19	0.294	0.754	0.775
JAGN1	C01-S100A8-Mono	0.0426	5.74	0.0353	0.854	0.993	0.988
EMC3	C01-S100A8-Mono	0.176	6.08	0.301	0.592	0.918	0.915
BRK1	C01-S100A8-Mono	0.586	8.94	13.6	0.00241	0.208	0.249
VHL	C01-S100A8-Mono	-0.194	5.11	0.376	0.55	0.902	0.899
GHRL	C01-S100A8-Mono	-0.289	4.11	0.314	0.584	0.914	0.911
SEC13	C01-S100A8-Mono	0.253	6.31	1.17	0.348	0.792	0.807
ATG7	C01-S100A8-Mono	0.284	5.47	1.57	0.231	0.704	0.729
VGLL4	C01-S100A8-Mono	-0.101	4.48	0.0745	0.789	0.982	0.976
RAF1	C01-S100A8-Mono	-0.0696	5.34	0.0683	0.962	1	1
IQSEC1	C01-S100A8-Mono	-0.417	5.71	2.76	0.119	0.581	0.616
NUP210	C01-S100A8-Mono	-0.194	4.42	0.229	0.639	0.934	0.931
TMEM43	C01-S100A8-Mono	-0.299	4.58	0.733	0.406	0.827	0.837
XPC	C01-S100A8-Mono	0.574	4.56	3.29	0.0911	0.546	0.586
LSM3	C01-S100A8-Mono	0.145	7.7	0.649	0.723	0.964	0.96
SLC6A6	C01-S100A8-Mono	-0.217	5.49	0.918	0.354	0.796	0.811
CCDC174	C01-S100A8-Mono	0.072	4.99	0.0596	0.811	0.988	0.981
FGD5-AS1	C01-S100A8-Mono	-0.113	5.93	0.277	0.607	0.921	0.918
MRPS25	C01-S100A8-Mono	0.256	5.82	1.37	0.262	0.733	0.755
CAPN7	C01-S100A8-Mono	-0.156	4.33	0.22	0.646	0.937	0.932
SH3BP5	C01-S100A8-Mono	0.0672	5.38	0.076	0.925	1	0.999
EAF1	C01-S100A8-Mono	-0.151	4.49	0.227	0.77	0.977	0.973
DPH3	C01-S100A8-Mono	0.0855	5.58	0.0969	0.76	0.972	0.969
RFTN1	C01-S100A8-Mono	0.0204	4.81	0.00253	0.961	1	1
PLCL2	C01-S100A8-Mono	-0.352	4.33	0.436	0.52	0.883	0.887
TBC1D5	C01-S100A8-Mono	-0.566	4.97	3.15	0.0978	0.549	0.593
SATB1	C01-S100A8-Mono	-0.685	5.09	5.35	0.0364	0.439	0.475
RAB5A	C01-S100A8-Mono	-0.0499	5.82	0.0244	0.878	0.995	0.992
UBE2E2	C01-S100A8-Mono	-0.647	6.16	4.64	0.049	0.471	0.51
UBE2E1	C01-S100A8-Mono	-0.207	6.76	0.935	0.93	1	1
TOP2B	C01-S100A8-Mono	-0.578	5.93	2.95	0.108	0.566	0.607
NGLY1	C01-S100A8-Mono	0.0373	5.11	0.0137	0.908	1	0.997
SLC4A7	C01-S100A8-Mono	0.0958	5.24	0.102	0.754	0.97	0.967
CMC1	C01-S100A8-Mono	-0.00952	6.07	0.00114	0.974	1	1
AZI2	C01-S100A8-Mono	0.00162	6	3.52e-05	0.995	1	1
TGFBR2	C01-S100A8-Mono	-0.287	6.28	1.63	0.222	0.7	0.72
STT3B	C01-S100A8-Mono	-0.391	5.92	1.4	0.256	0.728	0.751
CMTM7	C01-S100A8-Mono	0.256	6.77	0.773	0.394	0.823	0.831
CMTM6	C01-S100A8-Mono	-0.229	8	1.45	0.249	0.722	0.744
DYNC1LI1	C01-S100A8-Mono	-0.317	6.03	2	0.179	0.661	0.683
CNOT10	C01-S100A8-Mono	0.127	4.44	0.158	0.697	0.956	0.95
GLB1	C01-S100A8-Mono	0.269	5.82	1.06	0.321	0.771	0.793
CRTAP	C01-S100A8-Mono	-0.307	7.06	1.96	0.183	0.665	0.686
UBP1	C01-S100A8-Mono	-0.256	4.91	0.81	0.383	0.815	0.823
CLASP2	C01-S100A8-Mono	-0.415	4.71	2.01	0.178	0.659	0.682
PDCD6IP	C01-S100A8-Mono	-0.348	6.21	2.16	0.164	0.642	0.668
EPM2AIP1	C01-S100A8-Mono	-0.167	5.32	0.281	0.604	0.921	0.918
LRRFIP2	C01-S100A8-Mono	0.281	5.48	0.956	0.345	0.791	0.806
GOLGA4	C01-S100A8-Mono	0.0142	6.18	0.00434	0.948	1	1
ACAA1	C01-S100A8-Mono	0.0634	7.22	0.115	0.74	0.967	0.964
MYD88	C01-S100A8-Mono	-0.0387	6.96	0.041	0.842	0.99	0.986
OXSR1	C01-S100A8-Mono	-0.545	5.51	4.44	0.0536	0.478	0.518
WDR48	C01-S100A8-Mono	-0.545	4.24	2.93	0.109	0.566	0.607
CSRNP1	C01-S100A8-Mono	-0.346	6.4	1.13	0.306	0.762	0.784
CX3CR1	C01-S100A8-Mono	-0.574	6.51	3.68	0.0754	0.519	0.563
EIF1B	C01-S100A8-Mono	0.0301	7.46	0.0228	0.882	0.995	0.992
ENTPD3-AS1	C01-S100A8-Mono	0.0616	4.31	0.0245	0.878	0.995	0.992
CTNNB1	C01-S100A8-Mono	-0.571	6.88	6.06	0.0273	0.402	0.443
TRAK1	C01-S100A8-Mono	-0.643	4.34	4.28	0.0574	0.483	0.525
SS18L2	C01-S100A8-Mono	0.0816	6.29	0.155	0.7	0.956	0.951
NKTR	C01-S100A8-Mono	-0.0216	6.14	0.00735	0.997	1	1
HIGD1A	C01-S100A8-Mono	-0.295	5.69	1.18	0.296	0.754	0.776
SNRK	C01-S100A8-Mono	-0.633	5.09	5.64	0.0323	0.417	0.462
ABHD5	C01-S100A8-Mono	0.232	6.25	1.03	0.356	0.798	0.812
TCAIM	C01-S100A8-Mono	-0.0583	4.4	0.0164	0.9	1	0.996
KIAA1143	C01-S100A8-Mono	-0.285	5.67	1.18	0.296	0.755	0.777
TMEM42	C01-S100A8-Mono	0.215	4.38	0.397	0.539	0.894	0.895
ZDHHC3	C01-S100A8-Mono	-0.315	5.31	1.16	0.3	0.758	0.779
EXOSC7	C01-S100A8-Mono	0.618	5.19	5.67	0.0319	0.417	0.461
LIMD1	C01-S100A8-Mono	-0.802	4.72	6.75	0.021	0.378	0.418
SACM1L	C01-S100A8-Mono	-0.277	4.52	0.523	0.481	0.862	0.868
CCR1	C01-S100A8-Mono	0.168	6.46	0.453	0.512	0.878	0.882
CCR2	C01-S100A8-Mono	0.137	5.65	0.128	0.726	0.964	0.96
CCR5	C01-S100A8-Mono	0.182	4.75	0.294	0.596	0.921	0.917
CCRL2	C01-S100A8-Mono	-0.0788	5.27	0.0372	0.85	0.992	0.987
CCDC12	C01-S100A8-Mono	0.446	6.74	5.34	0.0364	0.439	0.475
NBEAL2	C01-S100A8-Mono	-0.462	4.32	1.11	0.311	0.766	0.785
SETD2	C01-S100A8-Mono	-0.372	5.33	1.46	0.247	0.718	0.741
KLHL18	C01-S100A8-Mono	-0.737	4.61	6.31	0.0248	0.392	0.435
SMARCC1	C01-S100A8-Mono	-0.197	5.51	0.518	0.484	0.863	0.869
DHX30	C01-S100A8-Mono	0.281	4.92	0.668	0.427	0.836	0.845
MAP4	C01-S100A8-Mono	0.147	5.25	0.182	0.676	0.949	0.943
TMA7	C01-S100A8-Mono	0.452	9.98	5.83	0.0299	0.41	0.454
SHISA5	C01-S100A8-Mono	0.375	6.21	2.96	0.107	0.566	0.607
UQCRC1	C01-S100A8-Mono	0.149	7.41	0.847	0.373	0.807	0.82
IP6K2	C01-S100A8-Mono	0.213	4.99	0.364	0.556	0.903	0.901
PRKAR2A	C01-S100A8-Mono	-0.159	5.44	0.256	0.621	0.924	0.923
SLC25A20	C01-S100A8-Mono	-0.0589	4.63	0.0269	0.872	0.995	0.992
ARIH2	C01-S100A8-Mono	-0.0419	5.2	0.019	0.892	0.998	0.995
DALRD3	C01-S100A8-Mono	0.4	4.89	1.59	0.383	0.815	0.823
NDUFAF3	C01-S100A8-Mono	0.479	7.15	6.52	0.0229	0.381	0.423
IMPDH2	C01-S100A8-Mono	-0.24	6.21	0.531	0.478	0.862	0.867
QRICH1	C01-S100A8-Mono	-0.357	4.64	1.74	0.208	0.691	0.708
QARS	C01-S100A8-Mono	-0.44	6.73	3.12	0.099	0.549	0.594
USP4	C01-S100A8-Mono	-0.0577	5.33	0.0579	0.918	1	0.998
GPX1	C01-S100A8-Mono	0.364	11.4	5.7	0.0315	0.417	0.46
RHOA	C01-S100A8-Mono	-0.323	9.83	4.43	0.0537	0.478	0.518
APEH	C01-S100A8-Mono	-0.32	4.95	0.86	0.369	0.805	0.817
GMPPB	C01-S100A8-Mono	0.0272	4.33	0.00592	0.94	1	1
UBA7	C01-S100A8-Mono	0.185	4.54	0.263	0.616	0.923	0.922
RBM6	C01-S100A8-Mono	-0.0838	5.42	0.088	0.771	0.977	0.973
RBM5	C01-S100A8-Mono	0.0263	5.78	0.01	0.922	1	0.999
GNAI2	C01-S100A8-Mono	0.154	8.57	0.879	0.364	0.801	0.815
IFRD2	C01-S100A8-Mono	0.306	4.61	0.808	0.384	0.815	0.824
TUSC2	C01-S100A8-Mono	0.346	5.98	1.32	0.269	0.738	0.76
RASSF1	C01-S100A8-Mono	0.105	5.37	0.178	0.679	0.951	0.944
CYB561D2	C01-S100A8-Mono	0.513	5.94	5.13	0.0398	0.454	0.487
TMEM115	C01-S100A8-Mono	-0.15	4.11	0.135	0.719	0.962	0.958
MAPKAPK3	C01-S100A8-Mono	0.168	6.64	0.629	0.503	0.872	0.878
MANF	C01-S100A8-Mono	0.169	6.32	0.378	0.548	0.901	0.898
RBM15B	C01-S100A8-Mono	-1.28	4.48	16.5	0.00115	0.184	0.205
TEX264	C01-S100A8-Mono	0.0184	6.2	0.00554	0.942	1	1
ABHD14B	C01-S100A8-Mono	-0.034	5.74	0.0304	0.864	0.994	0.989
DUSP7	C01-S100A8-Mono	-0.142	4.33	0.121	0.733	0.966	0.962
ALAS1	C01-S100A8-Mono	0.323	4.74	0.956	0.345	0.791	0.805
TWF2	C01-S100A8-Mono	0.229	7.33	1.15	0.301	0.759	0.78
PPM1M	C01-S100A8-Mono	0.0103	5.52	0.00122	0.973	1	1
WDR82	C01-S100A8-Mono	-0.144	6.14	0.319	0.581	0.914	0.911
NISCH	C01-S100A8-Mono	0.0218	4.73	0.00364	0.953	1	1
STAB1	C01-S100A8-Mono	0.0296	6.17	0.00605	0.939	1	1
SMIM4	C01-S100A8-Mono	-0.209	5.95	0.654	0.432	0.836	0.847
PBRM1	C01-S100A8-Mono	-0.429	5.99	3.22	0.0943	0.547	0.589
GNL3	C01-S100A8-Mono	0.169	6.3	0.565	0.465	0.856	0.862
GLT8D1	C01-S100A8-Mono	0.178	4.28	0.254	0.661	0.943	0.937
SPCS1	C01-S100A8-Mono	-1.51e-05	8.16	2.79e-08	1	1	1
RFT1	C01-S100A8-Mono	-0.559	4.18	1.72	0.21	0.692	0.709
PRKCD	C01-S100A8-Mono	0.244	5.63	0.854	0.371	0.806	0.819
TKT	C01-S100A8-Mono	0.118	9.22	0.491	0.495	0.868	0.874
DCP1A	C01-S100A8-Mono	0.165	5.12	0.273	0.818	0.99	0.982
SELK	C01-S100A8-Mono	-0.271	8.86	1.88	0.192	0.676	0.694
CACNA2D3	C01-S100A8-Mono	-0.846	5.23	6.7	0.0214	0.38	0.419
CCDC66	C01-S100A8-Mono	0.742	5.44	4.59	0.0502	0.474	0.514
FAM208A	C01-S100A8-Mono	-0.213	5.28	0.304	0.59	0.917	0.914
ARHGEF3	C01-S100A8-Mono	-0.728	4.74	4.78	0.0462	0.467	0.503
APPL1	C01-S100A8-Mono	-0.197	6.3	1.04	0.325	0.773	0.794
ARF4	C01-S100A8-Mono	-0.0364	6.96	0.0208	0.887	0.996	0.993
DENND6A	C01-S100A8-Mono	-0.621	4.18	2.48	0.137	0.601	0.631
SLMAP	C01-S100A8-Mono	-0.207	4.65	0.353	0.562	0.906	0.904
DNASE1L3	C01-S100A8-Mono	-0.839	5.48	0.812	0.383	0.815	0.823
PXK	C01-S100A8-Mono	0.804	4.77	4.56	0.0507	0.474	0.515
PDHB	C01-S100A8-Mono	-0.0886	6.21	0.15	0.704	0.957	0.953
THOC7	C01-S100A8-Mono	-0.146	7.13	0.487	0.497	0.868	0.874
ATXN7	C01-S100A8-Mono	-0.545	5.27	2.78	0.117	0.581	0.615
PSMD6	C01-S100A8-Mono	0.0198	6.2	0.00687	0.935	1	1
SLC25A26	C01-S100A8-Mono	-0.115	4.54	0.0798	0.782	0.98	0.975
SUCLG2	C01-S100A8-Mono	-0.785	5.2	8.23	0.0123	0.339	0.36
TMF1	C01-S100A8-Mono	-0.286	6.07	1.31	0.466	0.856	0.863
UBA3	C01-S100A8-Mono	-0.32	5.74	1.94	0.222	0.7	0.719
ARL6IP5	C01-S100A8-Mono	-0.284	8.4	3.06	0.102	0.558	0.599
FRMD4B	C01-S100A8-Mono	-0.28	6.23	1.41	0.254	0.726	0.749
MITF	C01-S100A8-Mono	-0.211	4.47	0.213	0.651	0.939	0.932
FOXP1	C01-S100A8-Mono	-0.197	6.26	0.73	0.407	0.827	0.837
EIF4E3	C01-S100A8-Mono	-0.648	4.88	2.33	0.149	0.619	0.647
LINC00877	C01-S100A8-Mono	-0.0962	5.07	0.0763	0.786	0.982	0.976
RYBP	C01-S100A8-Mono	-0.0453	5.76	0.0252	0.876	0.995	0.992
PPP4R2	C01-S100A8-Mono	0.44	5.98	2.29	0.153	0.623	0.652
CHMP2B	C01-S100A8-Mono	-0.019	6.38	0.00564	0.941	1	1
CGGBP1	C01-S100A8-Mono	0.109	5.85	0.17	0.966	1	1
C3orf38	C01-S100A8-Mono	-0.489	4.95	1.7	0.213	0.695	0.712
CRYBG3	C01-S100A8-Mono	-0.167	4.38	0.153	0.702	0.957	0.952
CLDND1	C01-S100A8-Mono	-0.216	5.35	0.545	0.668	0.945	0.939
ST3GAL6	C01-S100A8-Mono	0.404	5.16	2.4	0.143	0.61	0.639
CMSS1	C01-S100A8-Mono	-0.0823	4.45	0.0605	0.809	0.988	0.981
NIT2	C01-S100A8-Mono	0.464	5.02	1.16	0.3	0.758	0.779
TOMM70A	C01-S100A8-Mono	-0.607	4.45	3.12	0.0992	0.549	0.594
TFG	C01-S100A8-Mono	-0.53	5.74	3.01	0.105	0.564	0.602
TRMT10C	C01-S100A8-Mono	-0.159	5.45	0.275	0.608	0.921	0.919
PCNP	C01-S100A8-Mono	-0.572	6.53	2.96	0.107	0.566	0.607
ZBTB11	C01-S100A8-Mono	0.0674	4.87	0.0466	0.832	0.99	0.984
NFKBIZ	C01-S100A8-Mono	-0.129	7.37	0.544	0.473	0.86	0.865
ALCAM	C01-S100A8-Mono	0.61	5.18	5.52	0.0339	0.424	0.467
BBX	C01-S100A8-Mono	-0.255	6.47	1.3	0.273	0.74	0.762
CD47	C01-S100A8-Mono	0.0518	7.25	0.0745	0.789	0.982	0.976
ATG3	C01-S100A8-Mono	-0.276	8.02	2.96	0.107	0.566	0.607
GTPBP8	C01-S100A8-Mono	-0.00501	4.4	0.000218	0.988	1	1
C3orf17	C01-S100A8-Mono	-0.727	4.29	3.16	0.097	0.549	0.593
USF3	C01-S100A8-Mono	-0.478	4.25	1.47	0.245	0.714	0.738
NAA50	C01-S100A8-Mono	-0.353	5.68	1.68	0.216	0.696	0.713
ATP6V1A	C01-S100A8-Mono	-0.631	6.32	5.3	0.037	0.441	0.477
ARHGAP31	C01-S100A8-Mono	0.465	4.45	2.15	0.164	0.642	0.669
TIMMDC1	C01-S100A8-Mono	-0.107	5.85	0.255	0.622	0.924	0.923
ADPRH	C01-S100A8-Mono	-0.42	4.16	1.25	0.283	0.745	0.769
COX17	C01-S100A8-Mono	0.181	7.82	1.06	0.321	0.771	0.793
GSK3B	C01-S100A8-Mono	-0.412	4.77	1.35	0.265	0.735	0.756
LRRC58	C01-S100A8-Mono	-0.163	5.55	0.513	0.82	0.99	0.982
NDUFB4	C01-S100A8-Mono	0.466	8.04	7.6	0.0154	0.36	0.382
HCLS1	C01-S100A8-Mono	0.074	8.28	0.183	0.675	0.949	0.942
GOLGB1	C01-S100A8-Mono	0.217	6	0.95	0.346	0.792	0.807
EAF2	C01-S100A8-Mono	-0.00112	5.57	1.83e-05	0.997	1	1
CD86	C01-S100A8-Mono	-0.36	7.44	4.82	0.0453	0.467	0.503
CSTA	C01-S100A8-Mono	0.0565	10.2	0.0792	0.782	0.98	0.975
FAM162A	C01-S100A8-Mono	0.287	5.93	1.72	0.211	0.692	0.709
KPNA1	C01-S100A8-Mono	0.336	4.74	1.03	0.466	0.857	0.863
PARP9	C01-S100A8-Mono	-0.11	5.79	0.119	0.735	0.966	0.963
DTX3L	C01-S100A8-Mono	-0.171	5.39	0.364	0.687	0.954	0.948
PARP14	C01-S100A8-Mono	-0.179	7.05	0.378	0.549	0.901	0.898
HACD2	C01-S100A8-Mono	-0.483	4.6	1.81	0.2	0.684	0.703
CCDC14	C01-S100A8-Mono	0.397	4.6	1.05	0.323	0.772	0.794
UMPS	C01-S100A8-Mono	0.118	4.23	0.0995	0.757	0.971	0.968
ZNF148	C01-S100A8-Mono	-0.0758	5.72	0.143	0.711	0.959	0.955
SNX4	C01-S100A8-Mono	-0.35	4.86	1.05	0.324	0.773	0.794
OSBPL11	C01-S100A8-Mono	-0.0195	5.83	0.00467	0.946	1	1
TPRA1	C01-S100A8-Mono	0.452	4.46	1.56	0.232	0.704	0.729
ABTB1	C01-S100A8-Mono	-0.173	6.22	0.53	0.478	0.862	0.867
MGLL	C01-S100A8-Mono	-0.0205	5.62	0.00304	0.957	1	1
SEC61A1	C01-S100A8-Mono	0.188	5.41	0.309	0.587	0.915	0.912
RUVBL1	C01-S100A8-Mono	0.439	4.37	1.11	0.31	0.766	0.785
EEFSEC	C01-S100A8-Mono	0.113	4.25	0.133	0.721	0.963	0.958
RPN1	C01-S100A8-Mono	-0.325	6.59	2.08	0.215	0.696	0.712
RAB7A	C01-S100A8-Mono	-0.166	8.1	0.968	0.342	0.789	0.804
ISY1	C01-S100A8-Mono	-0.0517	5	0.0254	0.876	0.995	0.992
CNBP	C01-S100A8-Mono	0.0899	8.42	0.273	0.609	0.922	0.919
COPG1	C01-S100A8-Mono	-0.0861	5.02	0.108	0.748	0.968	0.966
H1FX	C01-S100A8-Mono	-0.341	6.41	1.79	0.202	0.685	0.703
MBD4	C01-S100A8-Mono	0.00426	5.89	0.000244	0.988	1	1
PLXND1	C01-S100A8-Mono	0.242	5.53	0.741	0.404	0.825	0.835
ATP2C1	C01-S100A8-Mono	-0.0194	4.32	0.00247	0.961	1	1
NUDT16	C01-S100A8-Mono	0.245	6.73	0.919	0.354	0.796	0.811
MRPL3	C01-S100A8-Mono	-0.105	6.24	0.255	0.922	1	0.999
CDV3	C01-S100A8-Mono	-0.765	6.71	11.9	0.00392	0.23	0.269
TOPBP1	C01-S100A8-Mono	0.00439	4.41	0.000197	0.989	1	1
SRPRB	C01-S100A8-Mono	-0.345	4.75	0.884	0.363	0.799	0.814
ANAPC13	C01-S100A8-Mono	-0.229	5.77	0.632	0.44	0.84	0.85
CEP63	C01-S100A8-Mono	-0.278	5.41	0.8	0.386	0.817	0.825
MSL2	C01-S100A8-Mono	-0.507	4.4	2.12	0.239	0.713	0.735
STAG1	C01-S100A8-Mono	-0.0105	4.72	0.00123	0.973	1	1
NCK1-AS1	C01-S100A8-Mono	0.0447	4.53	0.0164	0.9	1	0.996
NCK1	C01-S100A8-Mono	0.0543	5.55	0.034	0.856	0.993	0.988
ARMC8	C01-S100A8-Mono	-0.474	4.95	3.02	0.104	0.564	0.602
PIK3CB	C01-S100A8-Mono	0.149	4.82	0.233	0.637	0.932	0.929
MRPS22	C01-S100A8-Mono	0.404	5.24	2.73	0.121	0.586	0.619
COPB2	C01-S100A8-Mono	-0.161	5.85	0.378	0.548	0.901	0.898
SLC25A36	C01-S100A8-Mono	-0.369	5.34	2.69	0.123	0.588	0.621
ZBTB38	C01-S100A8-Mono	0.0322	4.88	0.00936	0.924	1	0.999
RASA2	C01-S100A8-Mono	-0.0412	4.89	0.0232	0.957	1	1
RNF7	C01-S100A8-Mono	0.276	7.48	2.19	0.161	0.638	0.664
ATP1B3	C01-S100A8-Mono	-0.378	8.68	3.54	0.0809	0.53	0.574
TFDP2	C01-S100A8-Mono	0.197	4.73	0.314	0.584	0.914	0.911
XRN1	C01-S100A8-Mono	-0.173	5.68	0.458	0.548	0.901	0.898
U2SURP	C01-S100A8-Mono	-0.214	6.34	1.03	0.328	0.776	0.795
CHST2	C01-S100A8-Mono	-0.777	4.89	5.78	0.0305	0.411	0.456
SLC9A9	C01-S100A8-Mono	-0.188	4.78	0.317	0.582	0.914	0.911
C3orf58	C01-S100A8-Mono	-0.312	5.82	1.4	0.257	0.728	0.751
PLSCR1	C01-S100A8-Mono	0.167	7.71	0.663	0.429	0.836	0.845
GYG1	C01-S100A8-Mono	-0.277	6.02	1.39	0.257	0.728	0.751
HPS3	C01-S100A8-Mono	-0.548	5.22	5.32	0.0368	0.439	0.477
TM4SF1	C01-S100A8-Mono	0.293	4.27	0.0874	0.772	0.977	0.973
COMMD2	C01-S100A8-Mono	0.316	5.27	1.48	0.243	0.714	0.738
RNF13	C01-S100A8-Mono	-0.193	7.26	1.12	0.337	0.783	0.8
TSC22D2	C01-S100A8-Mono	0.0652	5.68	0.0342	0.856	0.993	0.988
SERP1	C01-S100A8-Mono	0.146	9.74	0.958	0.344	0.791	0.805
EIF2A	C01-S100A8-Mono	-0.486	6.46	3.05	0.103	0.558	0.599
SELT	C01-S100A8-Mono	-0.216	7.71	1.59	0.288	0.749	0.771
SIAH2	C01-S100A8-Mono	-0.871	5.93	5.07	0.0409	0.459	0.491
P2RY13	C01-S100A8-Mono	0.165	6.71	0.579	0.459	0.855	0.861
MBNL1	C01-S100A8-Mono	-0.137	7.7	0.662	0.429	0.836	0.845
RAP2B	C01-S100A8-Mono	-0.205	6.49	0.876	0.506	0.873	0.88
DHX36	C01-S100A8-Mono	-0.0277	6.65	0.0141	0.907	1	0.997
GMPS	C01-S100A8-Mono	-0.167	5	0.329	0.92	1	0.999
SSR3	C01-S100A8-Mono	-0.0764	7.89	0.224	0.643	0.936	0.931
TIPARP	C01-S100A8-Mono	-0.391	5.32	1.67	0.218	0.699	0.716
CCNL1	C01-S100A8-Mono	0.198	7.93	1.62	0.224	0.7	0.721
PTX3	C01-S100A8-Mono	-0.0471	5.17	0.0126	0.912	1	0.997
RSRC1	C01-S100A8-Mono	0.267	5.66	1.1	0.312	0.767	0.786
GFM1	C01-S100A8-Mono	-0.619	4.29	2.45	0.14	0.604	0.636
MFSD1	C01-S100A8-Mono	-0.0665	7.22	0.0959	0.761	0.972	0.969
SMC4	C01-S100A8-Mono	-0.463	5.44	3.51	0.082	0.534	0.575
KPNA4	C01-S100A8-Mono	-0.0293	5.71	0.0181	0.895	0.999	0.995
NMD3	C01-S100A8-Mono	0.0228	4.8	0.0066	0.936	1	1
PDCD10	C01-S100A8-Mono	0.0395	6.33	0.0248	0.877	0.995	0.992
GOLIM4	C01-S100A8-Mono	-0.0709	4.72	0.0472	0.932	1	1
SEC62	C01-S100A8-Mono	0.376	7.9	2.96	0.107	0.566	0.607
PHC3	C01-S100A8-Mono	0.222	4.56	0.418	0.684	0.953	0.946
SKIL	C01-S100A8-Mono	0.351	6.27	0.937	0.349	0.792	0.808
FNDC3B	C01-S100A8-Mono	0.541	5.63	4.16	0.0605	0.49	0.532
TNFSF10	C01-S100A8-Mono	0.344	8.19	5.29	0.0373	0.442	0.478
NCEH1	C01-S100A8-Mono	-0.11	4.44	0.0518	0.823	0.99	0.983
TBL1XR1	C01-S100A8-Mono	-0.323	6.05	1.62	0.223	0.7	0.721
ZMAT3	C01-S100A8-Mono	-0.772	4.83	4.5	0.0521	0.475	0.516
PIK3CA	C01-S100A8-Mono	-0.112	4.62	0.0954	0.762	0.972	0.969
GNB4	C01-S100A8-Mono	0.0102	6.22	0.00169	0.968	1	1
ACTL6A	C01-S100A8-Mono	-0.467	4.6	2.69	0.131	0.593	0.628
MRPL47	C01-S100A8-Mono	0.364	6.25	3.58	0.0793	0.53	0.573
NDUFB5	C01-S100A8-Mono	0.018	7.75	0.0105	0.92	1	0.998
TTC14	C01-S100A8-Mono	0.177	5.65	0.526	0.48	0.862	0.867
FXR1	C01-S100A8-Mono	-0.216	6.45	0.723	0.409	0.827	0.837
ATP11B	C01-S100A8-Mono	-0.278	4.5	0.57	0.463	0.856	0.862
DCUN1D1	C01-S100A8-Mono	-0.12	4.99	0.115	0.739	0.967	0.964
B3GNT5	C01-S100A8-Mono	0.355	4.38	0.902	0.358	0.799	0.812
KLHL6	C01-S100A8-Mono	-0.686	4.82	4.6	0.0499	0.474	0.514
KLHL24	C01-S100A8-Mono	-0.749	5.41	6.58	0.0224	0.381	0.422
PARL	C01-S100A8-Mono	0.0928	6.59	0.13	0.724	0.964	0.96
EIF2B5	C01-S100A8-Mono	0.373	4.69	1.53	0.237	0.712	0.734
AP2M1	C01-S100A8-Mono	-0.0276	7.78	0.0196	0.891	0.998	0.994
ABCF3	C01-S100A8-Mono	-0.191	4.16	0.203	0.659	0.943	0.936
ALG3	C01-S100A8-Mono	0.318	5.43	1.36	0.262	0.734	0.756
PSMD2	C01-S100A8-Mono	-0.0141	6.04	0.00184	0.966	1	1
EIF4G1	C01-S100A8-Mono	0.00356	5.97	0.000282	0.987	1	1
POLR2H	C01-S100A8-Mono	-0.135	5.07	0.161	0.694	0.956	0.95
MAGEF1	C01-S100A8-Mono	0.407	4.35	1.4	0.28	0.742	0.767
VPS8	C01-S100A8-Mono	0.143	4.53	0.245	0.812	0.988	0.982
MAP3K13	C01-S100A8-Mono	-0.0629	5.86	0.0485	0.829	0.99	0.984
TRA2B	C01-S100A8-Mono	-0.0314	7.53	0.0333	0.858	0.993	0.988
EIF4A2	C01-S100A8-Mono	-0.127	7.72	0.268	0.613	0.922	0.921
ST6GAL1	C01-S100A8-Mono	-0.468	4.8	3.26	0.0926	0.546	0.586
BCL6	C01-S100A8-Mono	-0.0943	6.42	0.136	0.718	0.962	0.957
LPP	C01-S100A8-Mono	-0.535	5.93	4.27	0.0576	0.483	0.525
CCDC50	C01-S100A8-Mono	-0.273	5.94	1.4	0.256	0.727	0.75
OPA1	C01-S100A8-Mono	-0.424	4.84	2.29	0.152	0.622	0.652
HES1	C01-S100A8-Mono	-0.873	6.99	4.38	0.055	0.478	0.519
ATP13A3	C01-S100A8-Mono	0.183	5.65	0.652	0.433	0.836	0.847
FAM43A	C01-S100A8-Mono	-0.28	4.15	0.604	0.45	0.848	0.855
ACAP2	C01-S100A8-Mono	-0.154	7.13	0.653	0.432	0.836	0.847
PPP1R2	C01-S100A8-Mono	0.0512	6.77	0.0471	0.831	0.99	0.984
LINC00969	C01-S100A8-Mono	0.131	5.53	0.304	0.59	0.917	0.913
TNK2	C01-S100A8-Mono	-0.0921	4.37	0.0683	0.967	1	1
TFRC	C01-S100A8-Mono	0.205	6.45	0.532	0.478	0.862	0.867
PCYT1A	C01-S100A8-Mono	-0.0239	5.31	0.00813	0.981	1	1
UBXN7	C01-S100A8-Mono	-0.0219	4.77	0.00731	0.933	1	1
RNF168	C01-S100A8-Mono	0.341	5.38	1.45	0.249	0.722	0.744
NRROS	C01-S100A8-Mono	0.00484	6	0.000338	0.986	1	1
PIGX	C01-S100A8-Mono	-0.0336	5.33	0.0133	0.91	1	0.997
PAK2	C01-S100A8-Mono	-0.0376	7.55	0.0494	0.827	0.99	0.984
SENP5	C01-S100A8-Mono	-0.221	4.6	0.383	0.546	0.9	0.897
NCBP2	C01-S100A8-Mono	0.217	5.57	0.682	0.699	0.956	0.951
NCBP2-AS2	C01-S100A8-Mono	0.499	5.25	2.49	0.136	0.6	0.631
DLG1	C01-S100A8-Mono	-0.148	4.23	0.114	0.741	0.967	0.964
RUBCN	C01-S100A8-Mono	-0.0656	4.16	0.0309	0.917	1	0.998
FYTTD1	C01-S100A8-Mono	-0.398	5.75	2.69	0.123	0.588	0.621
LRCH3	C01-S100A8-Mono	-0.431	4.33	1.05	0.323	0.772	0.794
ZNF721	C01-S100A8-Mono	0.54	4.09	2.02	0.177	0.658	0.682
ATP5I	C01-S100A8-Mono	0.266	9.06	0.769	0.395	0.823	0.831
GAK	C01-S100A8-Mono	0.299	5.26	1.32	0.409	0.827	0.837
TMEM175	C01-S100A8-Mono	0.051	4.38	0.0198	0.89	0.998	0.994
CTBP1	C01-S100A8-Mono	-0.0261	5.71	0.0128	0.912	1	0.997
MAEA	C01-S100A8-Mono	-0.349	4.95	1.95	0.185	0.665	0.687
RP11-1398P2.1	C01-S100A8-Mono	0.44	4.37	1.17	0.297	0.756	0.777
SLBP	C01-S100A8-Mono	0.19	6.02	0.674	0.425	0.836	0.844
TACC3	C01-S100A8-Mono	-0.0141	4.91	0.00276	0.968	1	1
LETM1	C01-S100A8-Mono	-0.704	4.29	3.01	0.104	0.564	0.602
C4orf48	C01-S100A8-Mono	0.333	8.19	1.93	0.186	0.667	0.688
MXD4	C01-S100A8-Mono	-0.208	5.2	0.491	0.495	0.868	0.874
RNF4	C01-S100A8-Mono	-0.438	5.01	2.31	0.15	0.62	0.648
TNIP2	C01-S100A8-Mono	0.179	5.6	0.27	0.611	0.922	0.92
SH3BP2	C01-S100A8-Mono	-0.458	6.29	3.57	0.0797	0.53	0.573
ADD1	C01-S100A8-Mono	0.213	5.61	0.696	0.554	0.903	0.9
MFSD10	C01-S100A8-Mono	0.0875	5.91	0.169	0.687	0.954	0.948
NOP14	C01-S100A8-Mono	0.45	4.19	1.23	0.287	0.748	0.771
HTT	C01-S100A8-Mono	0.171	4.51	0.297	0.764	0.973	0.97
RGS12	C01-S100A8-Mono	0.121	4.7	0.108	0.748	0.968	0.966
LRPAP1	C01-S100A8-Mono	0.625	7.27	12.9	0.00296	0.222	0.256
TMEM128	C01-S100A8-Mono	-0.178	4.68	0.371	0.552	0.903	0.899
LYAR	C01-S100A8-Mono	-0.0957	5.9	0.111	0.744	0.967	0.965
MRFAP1	C01-S100A8-Mono	-0.137	7.34	0.68	0.423	0.835	0.844
MRFAP1L1	C01-S100A8-Mono	-0.591	4.52	3.8	0.0716	0.508	0.557
BLOC1S4	C01-S100A8-Mono	0.422	5.16	1.57	0.231	0.704	0.729
KIAA0232	C01-S100A8-Mono	-0.0209	5.06	0.0056	0.941	1	1
TBC1D14	C01-S100A8-Mono	0.111	4.87	0.085	0.775	0.977	0.973
GRPEL1	C01-S100A8-Mono	0.27	5.7	1.64	0.221	0.7	0.719
SH3TC1	C01-S100A8-Mono	-0.0524	4.61	0.0319	0.861	0.993	0.988
WDR1	C01-S100A8-Mono	-0.191	7.17	0.654	0.432	0.836	0.847
RAB28	C01-S100A8-Mono	0.0327	4.48	0.0084	0.928	1	1
BOD1L1	C01-S100A8-Mono	0.197	6.18	0.425	0.525	0.886	0.889
FBXL5	C01-S100A8-Mono	-0.315	6.75	2.2	0.16	0.636	0.662
FAM200B	C01-S100A8-Mono	0.596	6.93	3.92	0.0675	0.504	0.548
BST1	C01-S100A8-Mono	0.416	6.48	1.4	0.257	0.728	0.751
CD38	C01-S100A8-Mono	0.486	5.05	0.955	0.345	0.791	0.806
QDPR	C01-S100A8-Mono	-0.914	5.24	8.08	0.013	0.346	0.369
LAP3	C01-S100A8-Mono	0.107	8.38	0.127	0.726	0.964	0.96
MED28	C01-S100A8-Mono	0.0348	6.95	0.0275	0.951	1	1
LCORL	C01-S100A8-Mono	-0.0844	4.83	0.0756	0.787	0.982	0.976
DHX15	C01-S100A8-Mono	-0.209	5.72	0.605	0.449	0.848	0.855
SMIM20	C01-S100A8-Mono	0.00565	5.9	0.000751	0.979	1	1
RBPJ	C01-S100A8-Mono	0.0267	7.49	0.0104	0.92	1	0.998
STIM2	C01-S100A8-Mono	0.134	4.54	0.158	0.859	0.993	0.988
ARAP2	C01-S100A8-Mono	-0.668	4.78	2.66	0.125	0.591	0.624
PGM2	C01-S100A8-Mono	-0.363	4.98	1.1	0.312	0.767	0.786
TBC1D1	C01-S100A8-Mono	-0.168	5.87	0.668	0.427	0.836	0.845
KLF3	C01-S100A8-Mono	-0.155	7	0.777	0.393	0.823	0.83
TLR1	C01-S100A8-Mono	0.143	5.35	0.303	0.59	0.917	0.914
KLHL5	C01-S100A8-Mono	-0.495	5.13	3.2	0.095	0.548	0.59
RFC1	C01-S100A8-Mono	-0.526	5.61	4.78	0.0463	0.467	0.503
SMIM14	C01-S100A8-Mono	-0.337	6.33	1.7	0.214	0.695	0.712
UBE2K	C01-S100A8-Mono	-0.0687	6.61	0.103	0.753	0.97	0.967
PDS5A	C01-S100A8-Mono	-0.037	5.31	0.0175	0.897	0.999	0.995
N4BP2	C01-S100A8-Mono	-0.508	4.35	2.08	0.172	0.648	0.675
RBM47	C01-S100A8-Mono	-0.333	6.64	1.64	0.221	0.7	0.719
TMEM33	C01-S100A8-Mono	-0.44	5.92	1.88	0.192	0.676	0.694
SLC30A9	C01-S100A8-Mono	-0.0955	4.79	0.0814	0.78	0.979	0.974
COMMD8	C01-S100A8-Mono	-0.111	6.56	0.216	0.65	0.938	0.932
ATP10D	C01-S100A8-Mono	0.135	4.54	0.127	0.727	0.964	0.96
SLAIN2	C01-S100A8-Mono	-0.553	4.93	3.4	0.0863	0.541	0.582
FRYL	C01-S100A8-Mono	-0.0875	5.41	0.149	0.705	0.957	0.953
OCIAD1	C01-S100A8-Mono	-0.304	6.76	1.56	0.232	0.704	0.729
OCIAD2	C01-S100A8-Mono	1.14	3.98	5.44	0.035	0.432	0.471
FIP1L1	C01-S100A8-Mono	-0.0735	4.9	0.0559	0.965	1	1
CHIC2	C01-S100A8-Mono	0.0465	6.14	0.0565	0.816	0.989	0.982
SRD5A3	C01-S100A8-Mono	-0.527	5.72	3.83	0.0706	0.508	0.556
TMEM165	C01-S100A8-Mono	-0.167	6.93	0.581	0.459	0.855	0.861
EXOC1	C01-S100A8-Mono	0.215	5.58	0.446	0.515	0.88	0.884
CEP135	C01-S100A8-Mono	-0.00619	4.28	0.000228	0.988	1	1
AASDH	C01-S100A8-Mono	0.572	4.35	1.79	0.202	0.685	0.703
PAICS	C01-S100A8-Mono	-0.049	4.22	0.0211	0.887	0.996	0.993
SRP72	C01-S100A8-Mono	0.0542	6.57	0.0874	0.772	0.977	0.973
REST	C01-S100A8-Mono	-0.473	5.8	4.95	0.043	0.465	0.497
NOA1	C01-S100A8-Mono	-0.466	4.65	1.27	0.279	0.742	0.766
POLR2B	C01-S100A8-Mono	0.199	5.94	0.746	0.693	0.956	0.949
IGFBP7	C01-S100A8-Mono	0.704	6.91	2.99	0.106	0.566	0.604
CENPC	C01-S100A8-Mono	0.132	4.94	0.15	0.704	0.957	0.953
UBA6	C01-S100A8-Mono	-0.0498	5.17	0.0207	0.888	0.996	0.993
YTHDC1	C01-S100A8-Mono	-0.0271	5.99	0.0128	0.911	1	0.997
JCHAIN	C01-S100A8-Mono	-0.591	6.53	1.62	0.224	0.7	0.722
UTP3	C01-S100A8-Mono	0.0711	5.51	0.067	0.8	0.986	0.979
RUFY3	C01-S100A8-Mono	-0.341	4.96	0.979	0.339	0.786	0.801
GRSF1	C01-S100A8-Mono	-0.219	6.27	1.02	0.328	0.776	0.795
MOB1B	C01-S100A8-Mono	-0.0127	5.02	0.00198	0.965	1	1
DCK	C01-S100A8-Mono	-0.0372	5.49	0.00534	0.943	1	1
ANKRD17	C01-S100A8-Mono	0.166	4.94	0.244	0.629	0.928	0.925
ALB	C01-S100A8-Mono	1.13	6.59	2.55	0.132	0.597	0.629
CXCL8	C01-S100A8-Mono	0.17	7.63	0.235	0.635	0.931	0.928
CXCL3	C01-S100A8-Mono	0.246	4.95	0.265	0.615	0.922	0.921
CXCL2	C01-S100A8-Mono	0.319	6.58	0.655	0.432	0.836	0.847
MTHFD2L	C01-S100A8-Mono	-0.173	4.79	0.32	0.581	0.914	0.911
EREG	C01-S100A8-Mono	0.386	7.25	2.15	0.165	0.642	0.67
AREG	C01-S100A8-Mono	0.307	8.94	1.32	0.271	0.739	0.76
RCHY1	C01-S100A8-Mono	-0.268	5.08	0.684	0.422	0.835	0.843
G3BP2	C01-S100A8-Mono	-0.327	6.6	2.37	0.146	0.615	0.643
USO1	C01-S100A8-Mono	-0.0188	5.59	0.00448	0.948	1	1
NAAA	C01-S100A8-Mono	-0.525	7.53	6.23	0.0256	0.396	0.439
SDAD1	C01-S100A8-Mono	0.387	5.17	1.97	0.182	0.664	0.686
CXCL9	C01-S100A8-Mono	-0.225	6.85	0.0644	0.803	0.987	0.981
CXCL10	C01-S100A8-Mono	-0.829	10	0.661	0.43	0.836	0.846
CXCL11	C01-S100A8-Mono	-0.0082	6.39	7.09e-05	0.993	1	1
NUP54	C01-S100A8-Mono	-0.265	4.44	0.511	0.487	0.865	0.87
SCARB2	C01-S100A8-Mono	0.6	5.74	4.72	0.0474	0.468	0.508
2023-09-11	C01-S100A8-Mono	0.0903	4.4	0.0507	0.825	0.99	0.983
CCNI	C01-S100A8-Mono	-0.514	9.11	9.2	0.0089	0.319	0.333
CCNG2	C01-S100A8-Mono	-0.859	5.03	8.95	0.00967	0.323	0.345
CNOT6L	C01-S100A8-Mono	-0.561	5.28	3.71	0.0746	0.517	0.561
MRPL1	C01-S100A8-Mono	-0.843	4.88	5.43	0.0352	0.433	0.472
BMP2K	C01-S100A8-Mono	0.309	5.83	1.36	0.263	0.734	0.756
ANTXR2	C01-S100A8-Mono	-0.124	4.62	0.0968	0.76	0.972	0.969
RASGEF1B	C01-S100A8-Mono	-0.193	6.7	0.362	0.557	0.903	0.901
HNRNPD	C01-S100A8-Mono	-0.0964	7.33	0.258	0.619	0.924	0.923
HNRNPDL	C01-S100A8-Mono	0.0261	8.36	0.0304	0.864	0.994	0.989
ENOPH1	C01-S100A8-Mono	-0.221	4.77	0.258	0.619	0.924	0.923
SEC31A	C01-S100A8-Mono	-0.165	5.94	0.52	0.483	0.862	0.868
THAP9-AS1	C01-S100A8-Mono	-0.0712	5.16	0.0634	0.805	0.988	0.981
COPS4	C01-S100A8-Mono	-0.241	5.44	0.728	0.563	0.907	0.905
PLAC8	C01-S100A8-Mono	-0.254	9.33	1.28	0.277	0.74	0.764
COQ2	C01-S100A8-Mono	0.35	5.47	1.64	0.222	0.7	0.719
HPSE	C01-S100A8-Mono	1.12	5.32	13.9	0.00221	0.2	0.244
MRPS18C	C01-S100A8-Mono	0.534	6.7	6.9	0.0199	0.377	0.413
FAM175A	C01-S100A8-Mono	0.00592	4.59	0.000335	0.987	1	1
GPAT3	C01-S100A8-Mono	-0.45	5.1	2.81	0.116	0.579	0.614
WDFY3	C01-S100A8-Mono	0.0727	4.57	0.0525	0.822	0.99	0.983
ARHGAP24	C01-S100A8-Mono	0.732	5.5	8.93	0.00972	0.323	0.345
AFF1	C01-S100A8-Mono	-0.0713	4.64	0.0464	0.833	0.99	0.984
KLHL8	C01-S100A8-Mono	-0.307	4.92	0.866	0.437	0.839	0.849
HSD17B11	C01-S100A8-Mono	-0.491	7.51	5.56	0.0334	0.42	0.465
SPP1	C01-S100A8-Mono	5.77	7.11	60.2	1.89e-06	0.0115	0.0123
PPM1K	C01-S100A8-Mono	-0.183	4.99	0.331	0.98	1	1
PYURF	C01-S100A8-Mono	0.0108	7.29	0.003	0.957	1	1
HERC3	C01-S100A8-Mono	-0.4	4.26	1.24	0.284	0.745	0.77
FAM13A	C01-S100A8-Mono	0.491	4.67	2.13	0.168	0.645	0.672
GPRIN3	C01-S100A8-Mono	0.0402	5.17	0.0111	0.918	1	0.998
SNCA	C01-S100A8-Mono	-0.377	4.73	1.35	0.29	0.75	0.773
PDLIM5	C01-S100A8-Mono	-0.33	5.92	2.6	0.129	0.591	0.626
RAP1GDS1	C01-S100A8-Mono	-0.55	4.91	2.78	0.118	0.581	0.615
EIF4E	C01-S100A8-Mono	-0.0486	5.92	0.0196	0.891	0.998	0.994
ADH5	C01-S100A8-Mono	0.119	5.44	0.18	0.678	0.95	0.944
DAPP1	C01-S100A8-Mono	-0.593	6.12	5.14	0.0396	0.454	0.486
LAMTOR3	C01-S100A8-Mono	-0.0527	5.7	0.0487	0.829	0.99	0.984
H2AFZ	C01-S100A8-Mono	-0.0487	8.96	0.111	0.744	0.967	0.965
PPP3CA	C01-S100A8-Mono	-0.496	5.9	2.91	0.11	0.569	0.607
SLC39A8	C01-S100A8-Mono	0.488	4.63	1.89	0.19	0.672	0.692
NFKB1	C01-S100A8-Mono	-0.0455	6.09	0.043	0.839	0.99	0.985
MANBA	C01-S100A8-Mono	0.202	5.81	0.592	0.524	0.886	0.888
UBE2D3	C01-S100A8-Mono	-0.105	8.78	0.332	0.573	0.911	0.909
CISD2	C01-S100A8-Mono	0.426	6.6	2.89	0.111	0.57	0.608
TET2	C01-S100A8-Mono	-0.104	6.12	0.116	0.738	0.967	0.964
PPA2	C01-S100A8-Mono	0.0266	6.33	0.012	0.914	1	0.997
AIMP1	C01-S100A8-Mono	0.152	6.79	0.647	0.581	0.914	0.911
PAPSS1	C01-S100A8-Mono	-0.0839	5.53	0.131	0.984	1	1
SGMS2	C01-S100A8-Mono	-0.667	4.2	1.85	0.195	0.678	0.696
HADH	C01-S100A8-Mono	0.0858	4.41	0.0544	0.819	0.99	0.982
OSTC	C01-S100A8-Mono	0.0722	7.59	0.189	0.671	0.946	0.94
CCDC109B	C01-S100A8-Mono	0.209	7.12	0.971	0.341	0.788	0.804
GAR1	C01-S100A8-Mono	-0.0579	4.82	0.0271	0.872	0.995	0.992
C4orf32	C01-S100A8-Mono	-0.0102	4.77	0.00156	0.969	1	1
TIFA	C01-S100A8-Mono	0.0261	4.65	0.00341	0.954	1	1
ALPK1	C01-S100A8-Mono	0.668	4.33	4.24	0.0585	0.486	0.526
LARP7	C01-S100A8-Mono	0.13	6.51	0.318	0.582	0.914	0.911
CAMK2D	C01-S100A8-Mono	0.078	5.61	0.0684	0.798	0.986	0.979
SNHG8	C01-S100A8-Mono	0.478	8.77	2.57	0.131	0.593	0.628
SEC24D	C01-S100A8-Mono	0.036	4.71	0.013	0.911	1	0.997
C4orf3	C01-S100A8-Mono	0.0676	8.85	0.126	0.728	0.964	0.96
ANXA5	C01-S100A8-Mono	-0.101	9.31	0.512	0.486	0.865	0.87
EXOSC9	C01-S100A8-Mono	0.196	4.84	0.472	0.679	0.951	0.944
KIAA1109	C01-S100A8-Mono	-0.682	4.95	4.41	0.0543	0.478	0.519
PGRMC2	C01-S100A8-Mono	0.0227	4.45	0.00481	0.946	1	1
JADE1	C01-S100A8-Mono	-1.11	4.81	7.07	0.0186	0.373	0.407
SCLT1	C01-S100A8-Mono	-0.163	5.86	0.43	0.523	0.885	0.888
C4orf33	C01-S100A8-Mono	-0.918	5.05	9.25	0.00876	0.316	0.332
ELF2	C01-S100A8-Mono	-0.336	6.17	1.6	0.227	0.702	0.724
NDUFC1	C01-S100A8-Mono	0.617	7.37	7.52	0.0158	0.364	0.387
NAA15	C01-S100A8-Mono	-0.331	4.93	1.24	0.285	0.746	0.77
SETD7	C01-S100A8-Mono	-0.301	4.48	0.634	0.439	0.84	0.85
MGST2	C01-S100A8-Mono	0.0274	6.97	0.0189	0.893	0.998	0.995
MAML3	C01-S100A8-Mono	-0.0771	4.65	0.0628	0.806	0.988	0.981
SCOC	C01-S100A8-Mono	-0.358	4.55	0.879	0.364	0.801	0.815
ELMOD2	C01-S100A8-Mono	-0.138	4.17	0.17	0.82	0.99	0.982
TBC1D9	C01-S100A8-Mono	-0.599	5.51	4.96	0.0427	0.465	0.496
ZNF330	C01-S100A8-Mono	-0.0426	5.65	0.0357	0.853	0.993	0.988
IL15	C01-S100A8-Mono	-0.462	5.33	2.48	0.138	0.602	0.632
USP38	C01-S100A8-Mono	-0.805	4.22	3.94	0.0669	0.504	0.547
SMARCA5	C01-S100A8-Mono	-0.307	6.18	1.34	0.266	0.735	0.756
ANAPC10	C01-S100A8-Mono	0.469	4.62	2.38	0.145	0.614	0.642
ABCE1	C01-S100A8-Mono	-0.11	5.66	0.176	0.91	1	0.997
OTUD4	C01-S100A8-Mono	-0.538	4.66	3.53	0.0811	0.53	0.574
LSM6	C01-S100A8-Mono	0.217	7.64	1.49	0.243	0.714	0.738
PRMT9	C01-S100A8-Mono	-1.07	6.6	18.6	0.000713	0.153	0.172
FBXW7	C01-S100A8-Mono	0.0886	4.85	0.0833	0.875	0.995	0.992
TMEM154	C01-S100A8-Mono	-0.818	6.4	4.54	0.0512	0.474	0.515
ARFIP1	C01-S100A8-Mono	0.122	4.79	0.093	0.765	0.974	0.971
KIAA0922	C01-S100A8-Mono	-0.229	4.72	0.539	0.475	0.862	0.866
TLR2	C01-S100A8-Mono	0.752	7.02	15.7	0.0014	0.19	0.215
PLRG1	C01-S100A8-Mono	0.122	4.85	0.126	0.728	0.964	0.96
FGA	C01-S100A8-Mono	3.24	3.53	14.1	0.0021	0.2	0.244
CTSO	C01-S100A8-Mono	-0.412	4.74	2.06	0.173	0.651	0.678
FAM198B	C01-S100A8-Mono	-0.43	6.03	1.48	0.244	0.714	0.738
PPID	C01-S100A8-Mono	0.0809	4.97	0.0727	0.791	0.982	0.977
FNIP2	C01-S100A8-Mono	-0.295	5.39	1.69	0.214	0.695	0.712
RAPGEF2	C01-S100A8-Mono	0.465	4.33	1.58	0.229	0.704	0.727
NAF1	C01-S100A8-Mono	0.4	4.81	1.7	0.213	0.695	0.711
TMA16	C01-S100A8-Mono	-0.253	5.8	1.09	0.313	0.767	0.787
2023-03-01	C01-S100A8-Mono	-0.194	7.64	0.937	0.349	0.793	0.808
TMEM192	C01-S100A8-Mono	0.197	4.6	0.342	0.568	0.91	0.908
DDX60	C01-S100A8-Mono	0.0368	4.56	0.0145	0.906	1	0.997
DDX60L	C01-S100A8-Mono	0.398	5.22	1.45	0.248	0.721	0.743
PALLD	C01-S100A8-Mono	-0.361	5.02	1.2	0.292	0.75	0.773
CBR4	C01-S100A8-Mono	-0.78	4.81	5.76	0.0308	0.413	0.456
CLCN3	C01-S100A8-Mono	-0.0541	4.69	0.0329	0.859	0.993	0.988
C4orf27	C01-S100A8-Mono	0.0533	5.41	0.0375	0.849	0.992	0.987
HMGB2	C01-S100A8-Mono	0.386	8.05	3.84	0.0701	0.508	0.556
SAP30	C01-S100A8-Mono	-0.305	4.64	0.674	0.425	0.836	0.844
SPCS3	C01-S100A8-Mono	-0.0446	7.16	0.0546	0.819	0.99	0.982
DCTD	C01-S100A8-Mono	-0.177	5.31	0.306	0.589	0.916	0.913
CDKN2AIP	C01-S100A8-Mono	0.271	4.55	0.694	0.419	0.832	0.841
ING2	C01-S100A8-Mono	-0.083	5.38	0.0761	0.787	0.982	0.976
RWDD4	C01-S100A8-Mono	-0.0538	5.41	0.0444	0.836	0.99	0.985
TRAPPC11	C01-S100A8-Mono	-0.479	4.51	2.26	0.155	0.627	0.655
IRF2	C01-S100A8-Mono	-0.435	6.33	3.23	0.0939	0.546	0.588
CASP3	C01-S100A8-Mono	-0.193	4.48	0.276	0.608	0.921	0.919
ACSL1	C01-S100A8-Mono	0.324	6.35	1.56	0.233	0.704	0.729
MIR3945HG	C01-S100A8-Mono	0.747	4.31	2.64	0.127	0.591	0.625
CFAP97	C01-S100A8-Mono	-0.19	4.77	0.486	0.603	0.921	0.918
ANKRD37	C01-S100A8-Mono	-0.0252	4.97	0.005	0.945	1	1
UFSP2	C01-S100A8-Mono	-0.225	4.69	0.498	0.492	0.867	0.872
FRG1	C01-S100A8-Mono	0.116	6.82	0.252	0.623	0.925	0.924
SDHA	C01-S100A8-Mono	-0.164	5.5	0.342	0.575	0.913	0.91
PDCD6	C01-S100A8-Mono	0.109	7.42	0.38	0.68	0.951	0.945
EXOC3	C01-S100A8-Mono	0.144	4.94	0.157	0.698	0.956	0.951
BRD9	C01-S100A8-Mono	-0.083	4.49	0.0552	0.818	0.989	0.982
SLC12A7	C01-S100A8-Mono	0.148	4.33	0.146	0.708	0.959	0.954
CLPTM1L	C01-S100A8-Mono	0.0727	4.88	0.0481	0.83	0.99	0.984
LPCAT1	C01-S100A8-Mono	0.188	5.04	0.455	0.596	0.921	0.917
MRPL36	C01-S100A8-Mono	0.453	5.97	4.39	0.0548	0.478	0.519
NDUFS6	C01-S100A8-Mono	0.0233	8.33	0.0245	0.878	0.995	0.992
ICE1	C01-S100A8-Mono	0.558	4.94	3.55	0.0803	0.53	0.574
MED10	C01-S100A8-Mono	0.251	5.75	1.48	0.244	0.714	0.738
SRD5A1	C01-S100A8-Mono	-0.643	4.91	3.27	0.0922	0.546	0.586
CCT5	C01-S100A8-Mono	-0.0916	7.12	0.219	0.647	0.937	0.932
2023-03-06	C01-S100A8-Mono	-0.109	5.5	0.204	0.658	0.943	0.936
DAP	C01-S100A8-Mono	0.38	5.42	2.3	0.157	0.631	0.657
FAM105A	C01-S100A8-Mono	-0.538	6.41	2.12	0.168	0.644	0.671
ZNF622	C01-S100A8-Mono	0.162	5.34	0.278	0.606	0.921	0.918
BASP1	C01-S100A8-Mono	-0.297	6.57	0.917	0.354	0.796	0.812
GOLPH3	C01-S100A8-Mono	-0.542	5.71	6	0.028	0.404	0.447
ZFR	C01-S100A8-Mono	-0.212	5.54	0.683	0.422	0.835	0.843
SUB1	C01-S100A8-Mono	-0.0973	9.43	0.401	0.537	0.893	0.894
TARS	C01-S100A8-Mono	-0.601	4.92	4.62	0.0495	0.474	0.512
RAD1	C01-S100A8-Mono	0.0398	4.26	0.008	0.93	1	1
BRIX1	C01-S100A8-Mono	0.37	4.65	1.17	0.298	0.757	0.778
NIPBL	C01-S100A8-Mono	-0.227	6.55	1.48	0.244	0.714	0.738
WDR70	C01-S100A8-Mono	0.147	4.94	0.224	0.688	0.954	0.948
RICTOR	C01-S100A8-Mono	-0.348	5.01	1.43	0.251	0.725	0.748
FYB	C01-S100A8-Mono	0.16	9.16	1.12	0.309	0.765	0.785
DAB2	C01-S100A8-Mono	0.335	5.36	1.02	0.329	0.776	0.796
PTGER4	C01-S100A8-Mono	-0.821	6.65	7.35	0.0168	0.364	0.392
PRKAA1	C01-S100A8-Mono	-0.329	4.63	0.724	0.409	0.827	0.837
SEPP1	C01-S100A8-Mono	-1.41	6.45	2.6	0.129	0.591	0.626
ZNF131	C01-S100A8-Mono	-0.256	5.21	0.844	0.374	0.807	0.82
HMGCS1	C01-S100A8-Mono	-0.0177	4.34	0.00301	0.957	1	1
PAIP1	C01-S100A8-Mono	-0.357	5.66	1.51	0.239	0.713	0.735
NNT	C01-S100A8-Mono	-0.585	4.73	3.15	0.0977	0.549	0.593
MRPS30	C01-S100A8-Mono	-0.12	4.89	0.126	0.728	0.964	0.96
EMB	C01-S100A8-Mono	-0.193	6.15	0.521	0.482	0.862	0.868
PARP8	C01-S100A8-Mono	-0.54	5.21	2.69	0.123	0.588	0.621
MOCS2	C01-S100A8-Mono	0.293	4.51	0.632	0.44	0.84	0.85
NDUFS4	C01-S100A8-Mono	0.225	7.08	1.25	0.859	0.993	0.988
SNX18	C01-S100A8-Mono	-0.318	5.8	1.52	0.238	0.713	0.735
GZMA	C01-S100A8-Mono	-0.519	6.19	0.837	0.376	0.808	0.821
DHX29	C01-S100A8-Mono	-0.0802	5.75	0.115	0.74	0.967	0.964
SKIV2L2	C01-S100A8-Mono	-0.373	4.73	1.53	0.237	0.712	0.734
IL6ST	C01-S100A8-Mono	0.152	5.34	0.267	0.613	0.922	0.921
MAP3K1	C01-S100A8-Mono	-0.566	6.62	2.75	0.119	0.584	0.617
GPBP1	C01-S100A8-Mono	-0.327	7.06	2.28	0.153	0.623	0.652
GAPT	C01-S100A8-Mono	0.17	6.49	0.52	0.483	0.862	0.868
NDUFAF2	C01-S100A8-Mono	0.495	5.53	3.54	0.0808	0.53	0.574
SMIM15	C01-S100A8-Mono	0.00114	5.5	1.34e-05	0.997	1	1
ZSWIM6	C01-S100A8-Mono	-0.122	5.52	0.239	0.633	0.93	0.927
KIF2A	C01-S100A8-Mono	-0.469	4.82	2.5	0.136	0.6	0.631
DIMT1	C01-S100A8-Mono	-0.0837	4.66	0.0625	0.806	0.988	0.981
SREK1IP1	C01-S100A8-Mono	0.11	6.14	0.193	0.948	1	1
CWC27	C01-S100A8-Mono	-0.0503	5.29	0.0363	0.852	0.992	0.987
PPWD1	C01-S100A8-Mono	-0.554	4.4	1.51	0.239	0.713	0.735
SGTB	C01-S100A8-Mono	-0.105	4.72	0.115	0.74	0.967	0.964
NLN	C01-S100A8-Mono	-0.457	4.67	1.64	0.221	0.7	0.718
ERBB2IP	C01-S100A8-Mono	-0.515	6.26	6.5	0.0231	0.381	0.423
SREK1	C01-S100A8-Mono	-0.0715	5.66	0.0736	0.931	1	1
CD180	C01-S100A8-Mono	-0.0473	4.69	0.016	0.901	1	0.996
PIK3R1	C01-S100A8-Mono	-0.0583	5.25	0.0502	0.848	0.992	0.987
SLC30A5	C01-S100A8-Mono	0.00157	4.82	4.31e-05	0.995	1	1
MRPS36	C01-S100A8-Mono	0.24	6.99	1.64	0.221	0.7	0.719
AK6	C01-S100A8-Mono	-0.386	5.29	1.84	0.329	0.776	0.796
TAF9	C01-S100A8-Mono	-0.174	6.39	0.665	0.597	0.921	0.917
NAIP	C01-S100A8-Mono	0.0478	6.84	0.0414	0.842	0.99	0.985
GTF2H2	C01-S100A8-Mono	-0.394	4.31	0.882	0.364	0.8	0.815
BDP1	C01-S100A8-Mono	0.404	5.75	2.74	0.12	0.584	0.618
MRPS27	C01-S100A8-Mono	-0.363	4.36	0.771	0.395	0.823	0.831
TNPO1	C01-S100A8-Mono	-0.221	5.36	0.683	0.422	0.835	0.843
FCHO2	C01-S100A8-Mono	0.314	4.61	0.737	0.405	0.825	0.835
BTF3	C01-S100A8-Mono	-0.0706	10.4	0.244	0.629	0.928	0.925
HEXB	C01-S100A8-Mono	0.133	7.22	0.376	0.549	0.902	0.899
NSA2	C01-S100A8-Mono	-0.175	7.87	0.533	0.477	0.862	0.867
COL4A3BP	C01-S100A8-Mono	0.259	6.07	0.708	0.414	0.83	0.839
POLK	C01-S100A8-Mono	-0.396	5.38	1.99	0.18	0.661	0.684
IQGAP2	C01-S100A8-Mono	-0.165	6.27	0.273	0.609	0.922	0.919
S100Z	C01-S100A8-Mono	1.32	4.85	11.8	0.00395	0.23	0.269
AGGF1	C01-S100A8-Mono	-0.14	5.41	0.345	0.603	0.921	0.918
WDR41	C01-S100A8-Mono	-0.129	4.92	0.163	0.693	0.956	0.949
TBCA	C01-S100A8-Mono	-0.0523	8.54	0.0728	0.791	0.982	0.977
AP3B1	C01-S100A8-Mono	-0.0404	5.61	0.0263	0.873	0.995	0.992
SCAMP1	C01-S100A8-Mono	0.159	4.71	0.291	0.598	0.921	0.917
PAPD4	C01-S100A8-Mono	-0.613	5.26	4.5	0.052	0.475	0.516
SERINC5	C01-S100A8-Mono	-0.284	4.77	0.522	0.482	0.862	0.868
ZFYVE16	C01-S100A8-Mono	-0.205	5.91	0.971	0.341	0.788	0.804
MSH3	C01-S100A8-Mono	0.0356	4.56	0.0111	0.918	1	0.998
ZCCHC9	C01-S100A8-Mono	-0.547	5.11	3.43	0.085	0.538	0.579
ATG10	C01-S100A8-Mono	0.48	4.42	1.73	0.209	0.692	0.709
TMEM167A	C01-S100A8-Mono	0.21	7.85	1.15	0.301	0.758	0.779
XRCC4	C01-S100A8-Mono	0.0566	5.13	0.0392	0.846	0.992	0.987
VCAN	C01-S100A8-Mono	0.221	9.73	0.319	0.581	0.914	0.911
COX7C	C01-S100A8-Mono	0.199	10.4	1.21	0.289	0.749	0.772
RASA1	C01-S100A8-Mono	-0.404	4.58	1.58	0.229	0.704	0.727
CCNH	C01-S100A8-Mono	0.207	6.44	0.671	0.426	0.836	0.845
MEF2C	C01-S100A8-Mono	-0.126	8.25	0.28	0.605	0.921	0.918
ARRDC3	C01-S100A8-Mono	0.205	5.38	0.46	0.509	0.875	0.881
FAM172A	C01-S100A8-Mono	-0.388	4.94	1.25	0.281	0.744	0.768
MCTP1	C01-S100A8-Mono	-0.653	5.86	6.04	0.0276	0.402	0.444
TTC37	C01-S100A8-Mono	-0.0755	5.54	0.0597	0.811	0.988	0.981
GLRX	C01-S100A8-Mono	0.402	8.71	6.02	0.0278	0.403	0.445
ELL2	C01-S100A8-Mono	0.834	4.8	6.11	0.0268	0.402	0.442
CAST	C01-S100A8-Mono	-0.182	8.21	1.38	0.259	0.729	0.753
ERAP1	C01-S100A8-Mono	-0.00645	4.94	0.000396	0.984	1	1
ERAP2	C01-S100A8-Mono	-2.26	4.88	26.9	0.000136	0.064	0.0778
LNPEP	C01-S100A8-Mono	-0.3	5.9	1.19	0.294	0.753	0.775
RIOK2	C01-S100A8-Mono	-0.581	4.18	1.45	0.248	0.721	0.744
CHD1	C01-S100A8-Mono	0.119	7.67	0.477	0.501	0.871	0.876
FAM174A	C01-S100A8-Mono	-0.0996	4.36	0.0861	0.806	0.988	0.981
ST8SIA4	C01-S100A8-Mono	0.32	6.19	1.78	0.204	0.687	0.705
PPIP5K2	C01-S100A8-Mono	-0.189	5.73	0.59	0.455	0.853	0.859
FBXL17	C01-S100A8-Mono	-0.413	4.15	1.43	0.252	0.725	0.748
PJA2	C01-S100A8-Mono	0.105	6.3	0.269	1	1	1
MAN2A1	C01-S100A8-Mono	-0.262	5.3	1.1	0.312	0.767	0.787
SLC25A46	C01-S100A8-Mono	-0.32	4.44	1	0.334	0.779	0.797
EPB41L4A-AS1	C01-S100A8-Mono	0.125	5.54	0.228	0.64	0.934	0.931
APC	C01-S100A8-Mono	-0.372	4.87	1.28	0.276	0.74	0.764
SRP19	C01-S100A8-Mono	-0.192	6.29	0.724	0.409	0.827	0.837
REEP5	C01-S100A8-Mono	0.319	7.87	2.94	0.108	0.566	0.607
DCP2	C01-S100A8-Mono	-0.0546	6.18	0.0689	0.797	0.985	0.979
YTHDC2	C01-S100A8-Mono	-0.23	4.89	0.366	0.555	0.903	0.901
PGGT1B	C01-S100A8-Mono	0.0671	5.1	0.0806	0.912	1	0.997
CCDC112	C01-S100A8-Mono	-0.109	5.44	0.18	0.678	0.95	0.944
TMED7	C01-S100A8-Mono	-0.42	5.51	2.81	0.116	0.579	0.614
ATG12	C01-S100A8-Mono	0.22	6.19	0.654	0.432	0.836	0.847
AP3S1	C01-S100A8-Mono	-0.161	6.95	0.651	0.433	0.836	0.847
COMMD10	C01-S100A8-Mono	-0.389	5.46	1.68	0.216	0.697	0.714
DMXL1	C01-S100A8-Mono	0.129	4.5	0.116	0.739	0.967	0.964
TNFAIP8	C01-S100A8-Mono	-0.445	6.79	1.05	0.323	0.773	0.794
HSD17B4	C01-S100A8-Mono	-0.234	5.55	0.783	0.391	0.821	0.829
SRFBP1	C01-S100A8-Mono	-0.179	4.88	0.262	0.617	0.923	0.922
SNX2	C01-S100A8-Mono	-0.299	7.29	2.46	0.139	0.603	0.635
CSNK1G3	C01-S100A8-Mono	-0.704	4.72	5.73	0.0312	0.415	0.458
PHAX	C01-S100A8-Mono	-0.201	4.71	0.426	0.524	0.886	0.889
LMNB1	C01-S100A8-Mono	0.259	5.15	0.846	0.373	0.807	0.82
PRRC1	C01-S100A8-Mono	0.0656	4.41	0.0315	0.862	0.994	0.988
HINT1	C01-S100A8-Mono	-0.127	9.21	0.711	0.413	0.83	0.839
LYRM7	C01-S100A8-Mono	-0.52	4.51	1.74	0.209	0.691	0.708
CDC42SE2	C01-S100A8-Mono	-0.639	6.62	6.66	0.0217	0.381	0.419
FNIP1	C01-S100A8-Mono	-0.347	6.35	2.49	0.136	0.6	0.631
C5orf56	C01-S100A8-Mono	-0.172	5.31	0.414	0.878	0.995	0.992
IRF1	C01-S100A8-Mono	0.525	7.89	3.27	0.092	0.546	0.586
RAD50	C01-S100A8-Mono	0.259	5.84	0.845	0.373	0.807	0.82
UQCRQ	C01-S100A8-Mono	0.361	8.97	3.85	0.07	0.508	0.556
AFF4	C01-S100A8-Mono	-0.397	6.03	4.07	0.0633	0.499	0.539
ZCCHC10	C01-S100A8-Mono	0.497	5.75	5.55	0.0334	0.42	0.466
C5orf15	C01-S100A8-Mono	-0.0809	5.25	0.0479	0.83	0.99	0.984
VDAC1	C01-S100A8-Mono	-0.152	7.31	0.528	0.479	0.862	0.867
SKP1	C01-S100A8-Mono	0.104	8.73	0.456	0.51	0.877	0.882
PPP2CA	C01-S100A8-Mono	-0.0498	6.65	0.0501	0.826	0.99	0.983
UBE2B	C01-S100A8-Mono	-0.183	7.56	0.889	0.362	0.799	0.813
CDKN2AIPNL	C01-S100A8-Mono	0.227	4.2	0.317	0.582	0.914	0.911
SAR1B	C01-S100A8-Mono	-0.176	5.37	0.343	0.568	0.91	0.908
CAMLG	C01-S100A8-Mono	-0.211	6.76	1.22	0.287	0.748	0.771
DDX46	C01-S100A8-Mono	0.474	7.43	4.79	0.046	0.467	0.503
C5orf24	C01-S100A8-Mono	0.218	5.4	0.604	0.694	0.956	0.95
TXNDC15	C01-S100A8-Mono	0.223	5.67	1.11	0.311	0.766	0.785
H2AFY	C01-S100A8-Mono	-0.33	8.87	3.43	0.0853	0.538	0.58
TGFBI	C01-S100A8-Mono	0.254	8	1.72	0.211	0.692	0.709
SMAD5	C01-S100A8-Mono	-0.447	4.55	1.92	0.187	0.667	0.688
HNRNPA0	C01-S100A8-Mono	0.0942	7.99	0.338	0.57	0.91	0.908
FAM13B	C01-S100A8-Mono	0.0662	4.68	0.0441	0.837	0.99	0.985
FAM53C	C01-S100A8-Mono	-0.605	6.53	5.84	0.0298	0.41	0.453
KDM3B	C01-S100A8-Mono	-0.26	5.05	0.707	0.414	0.83	0.839
ETF1	C01-S100A8-Mono	-0.392	6.33	3.21	0.107	0.566	0.606
CTNNA1	C01-S100A8-Mono	0.0736	6.31	0.117	0.855	0.993	0.988
SIL1	C01-S100A8-Mono	0.173	5.65	0.581	0.811	0.988	0.981
PAIP2	C01-S100A8-Mono	0.0422	7.82	0.0529	0.821	0.99	0.983
TMEM173	C01-S100A8-Mono	0.09	6.54	0.196	0.778	0.978	0.974
UBE2D2	C01-S100A8-Mono	0.122	7.56	0.497	0.493	0.867	0.872
CXXC5	C01-S100A8-Mono	0.0219	4.77	0.00563	0.941	1	1
PURA	C01-S100A8-Mono	-0.088	5.13	0.0934	0.764	0.973	0.97
CYSTM1	C01-S100A8-Mono	0.307	6.17	1.04	0.324	0.773	0.794
PFDN1	C01-S100A8-Mono	-0.217	6.21	0.933	0.35	0.793	0.808
SRA1	C01-S100A8-Mono	-0.129	6.95	0.338	0.57	0.91	0.908
APBB3	C01-S100A8-Mono	1.33	4.81	14.1	0.00212	0.2	0.244
SLC35A4	C01-S100A8-Mono	0.583	5.04	2.7	0.123	0.588	0.621
CD14	C01-S100A8-Mono	1.09	10.3	38	2.39e-05	0.0365	0.0559
NDUFA2	C01-S100A8-Mono	0.198	8.24	1.36	0.263	0.734	0.756
IK	C01-S100A8-Mono	0.36	6.79	2.69	0.123	0.588	0.621
WDR55	C01-S100A8-Mono	-0.396	4.4	1.33	0.268	0.737	0.759
HARS	C01-S100A8-Mono	-0.246	4.77	0.619	0.444	0.843	0.852
ZMAT2	C01-S100A8-Mono	-0.0417	6.77	0.0333	0.858	0.993	0.988
TAF7	C01-S100A8-Mono	-0.135	6.36	0.293	0.597	0.921	0.917
DIAPH1	C01-S100A8-Mono	-0.118	6.28	0.25	0.625	0.926	0.924
HDAC3	C01-S100A8-Mono	0.376	5.43	2.08	0.171	0.648	0.675
KIAA0141	C01-S100A8-Mono	0.318	5.09	1.36	0.264	0.734	0.756
GNPDA1	C01-S100A8-Mono	0.394	5.08	1.11	0.31	0.766	0.785
NDFIP1	C01-S100A8-Mono	-0.046	7.34	0.046	0.833	0.99	0.985
ARHGAP26	C01-S100A8-Mono	-0.0326	5.66	0.0157	0.902	1	0.996
NR3C1	C01-S100A8-Mono	-0.179	6.42	0.794	0.388	0.819	0.826
YIPF5	C01-S100A8-Mono	0.159	5.12	0.267	0.613	0.922	0.921
LARS	C01-S100A8-Mono	-0.0637	6.15	0.0957	0.762	0.972	0.969
TCERG1	C01-S100A8-Mono	0.0262	5.28	0.00773	0.931	1	1
CSNK1A1	C01-S100A8-Mono	0.0613	7.54	0.155	0.7	0.956	0.951
HMGXB3	C01-S100A8-Mono	0.418	4.08	0.697	0.418	0.832	0.841
CSF1R	C01-S100A8-Mono	-0.0716	7.63	0.0853	0.774	0.977	0.973
TCOF1	C01-S100A8-Mono	0.999	6.24	7.39	0.0166	0.364	0.39
CD74	C01-S100A8-Mono	-0.429	13.5	2.92	0.109	0.567	0.607
RBM22	C01-S100A8-Mono	0.253	5.42	0.965	0.342	0.789	0.804
DCTN4	C01-S100A8-Mono	-0.697	4.85	3.27	0.0922	0.546	0.586
SMIM3	C01-S100A8-Mono	0.576	4.5	2.87	0.112	0.57	0.61
GPX3	C01-S100A8-Mono	0.489	4.2	1.59	0.228	0.704	0.727
TNIP1	C01-S100A8-Mono	0.00878	6.05	0.00106	0.975	1	1
ANXA6	C01-S100A8-Mono	-0.321	6.07	1.78	0.245	0.714	0.738
CCDC69	C01-S100A8-Mono	-0.224	5.97	0.714	0.412	0.83	0.839
GM2A	C01-S100A8-Mono	0.0562	5.58	0.0221	0.884	0.996	0.992
ATOX1	C01-S100A8-Mono	-0.292	8.21	2.95	0.108	0.566	0.607
G3BP1	C01-S100A8-Mono	-0.455	6.17	3.48	0.0831	0.534	0.576
LARP1	C01-S100A8-Mono	-0.113	6	0.245	0.86	0.993	0.988
CNOT8	C01-S100A8-Mono	-0.176	5.56	0.607	0.479	0.862	0.867
MRPL22	C01-S100A8-Mono	0.302	5.87	1.35	0.265	0.734	0.756
HAVCR2	C01-S100A8-Mono	0.386	6.21	1.96	0.183	0.665	0.686
THG1L	C01-S100A8-Mono	-0.269	4.81	0.833	0.379	0.812	0.822
CLINT1	C01-S100A8-Mono	0.282	6.05	1.21	0.569	0.91	0.908
RNF145	C01-S100A8-Mono	0.114	5.97	0.148	0.706	0.957	0.953
UBLCP1	C01-S100A8-Mono	-0.399	5.07	1.22	0.287	0.748	0.771
TTC1	C01-S100A8-Mono	0.247	6.29	0.965	0.342	0.789	0.804
PWWP2A	C01-S100A8-Mono	-0.507	4.41	2.02	0.177	0.658	0.682
SLU7	C01-S100A8-Mono	-0.0859	5.9	0.127	0.727	0.964	0.96
PTTG1	C01-S100A8-Mono	0.204	4.43	0.189	0.67	0.946	0.94
CCNG1	C01-S100A8-Mono	-0.664	5.46	4.88	0.0442	0.467	0.503
NUDCD2	C01-S100A8-Mono	-0.214	5.87	0.741	0.538	0.894	0.894
MAT2B	C01-S100A8-Mono	-0.604	6.27	4.67	0.0485	0.468	0.508
RARS	C01-S100A8-Mono	-0.0752	5.13	0.0848	0.775	0.977	0.973
PANK3	C01-S100A8-Mono	-0.64	4.58	3.29	0.0912	0.546	0.586
DOCK2	C01-S100A8-Mono	-0.0941	6.73	0.119	0.735	0.966	0.963
LCP2	C01-S100A8-Mono	-0.433	6.9	4.32	0.0563	0.482	0.522
KCNMB1	C01-S100A8-Mono	0.205	4.8	0.352	0.563	0.906	0.905
NPM1	C01-S100A8-Mono	-0.538	9.13	4.67	0.0485	0.468	0.508
FBXW11	C01-S100A8-Mono	-0.27	4.94	0.708	0.414	0.83	0.839
STK10	C01-S100A8-Mono	-0.135	6.09	0.24	0.632	0.93	0.926
DUSP1	C01-S100A8-Mono	0.21	11.4	0.789	0.389	0.819	0.828
ERGIC1	C01-S100A8-Mono	0.0397	5.31	0.0133	0.91	1	0.997
ATP6V0E1	C01-S100A8-Mono	0.122	9.32	0.598	0.452	0.85	0.857
CREBRF	C01-S100A8-Mono	0.0527	5.72	0.0399	0.901	1	0.996
BOD1	C01-S100A8-Mono	0.119	4.32	0.107	0.749	0.968	0.966
CPEB4	C01-S100A8-Mono	-0.0236	5.43	0.00812	0.929	1	1
HRH2	C01-S100A8-Mono	0.842	5.38	4.89	0.0441	0.467	0.503
THOC3	C01-S100A8-Mono	0.0767	4.48	0.0574	0.96	1	1
KIAA1191	C01-S100A8-Mono	-0.23	4.16	0.338	0.57	0.91	0.908
NOP16	C01-S100A8-Mono	0.402	4.61	1.01	0.332	0.778	0.797
HIGD2A	C01-S100A8-Mono	0.423	9.16	8.04	0.0132	0.348	0.372
CLTB	C01-S100A8-Mono	0.223	7.18	1.46	0.328	0.776	0.795
FAF2	C01-S100A8-Mono	0.24	4.31	0.514	0.485	0.864	0.869
RNF44	C01-S100A8-Mono	-0.119	5.47	0.241	0.631	0.929	0.926
HK3	C01-S100A8-Mono	0.62	4.99	2.53	0.134	0.598	0.631
UIMC1	C01-S100A8-Mono	0.501	4.07	1.11	0.309	0.765	0.785
NSD1	C01-S100A8-Mono	0.0875	6.11	0.172	0.685	0.953	0.946
RAB24	C01-S100A8-Mono	-0.362	4.84	1.03	0.328	0.776	0.795
PRELID1	C01-S100A8-Mono	0.0837	9.58	0.288	0.6	0.921	0.918
LMAN2	C01-S100A8-Mono	0.444	7.42	6.51	0.0229	0.381	0.423
RGS14	C01-S100A8-Mono	-0.281	5.05	0.941	0.348	0.792	0.807
GRK6	C01-S100A8-Mono	-0.561	5.29	4	0.0652	0.502	0.543
PDLIM7	C01-S100A8-Mono	0.85	5.17	11.2	0.00481	0.246	0.292
DOK3	C01-S100A8-Mono	-0.156	5.43	0.321	0.58	0.914	0.911
DDX41	C01-S100A8-Mono	0.231	5.01	0.538	0.475	0.862	0.866
TMED9	C01-S100A8-Mono	0.778	7.32	14.1	0.00213	0.2	0.244
B4GALT7	C01-S100A8-Mono	-0.0463	4.57	0.0182	0.898	0.999	0.995
RMND5B	C01-S100A8-Mono	0.322	4.41	1.07	0.361	0.799	0.813
NHP2	C01-S100A8-Mono	0.377	7.17	2.66	0.125	0.591	0.624
HNRNPAB	C01-S100A8-Mono	-0.283	6.58	1.63	0.223	0.7	0.721
PHYKPL	C01-S100A8-Mono	-0.363	5.74	2.33	0.149	0.619	0.647
CLK4	C01-S100A8-Mono	0.219	4.3	0.4	0.537	0.893	0.894
RUFY1	C01-S100A8-Mono	-1.1	5.2	15.3	0.00156	0.2	0.224
HNRNPH1	C01-S100A8-Mono	-0.204	7.38	1.12	0.308	0.764	0.784
CANX	C01-S100A8-Mono	-0.38	7.44	2.87	0.112	0.57	0.61
MAML1	C01-S100A8-Mono	-0.00312	4.43	6.01e-05	0.994	1	1
LTC4S	C01-S100A8-Mono	1.01	3.91	3.74	0.0736	0.514	0.561
SQSTM1	C01-S100A8-Mono	0.398	8.16	5.24	0.0381	0.446	0.481
TBC1D9B	C01-S100A8-Mono	0.0544	4.65	0.0417	0.857	0.993	0.988
RNF130	C01-S100A8-Mono	-0.226	8.73	1.73	0.209	0.692	0.708
CNOT6	C01-S100A8-Mono	-0.42	4.11	1.21	0.29	0.749	0.773
MGAT1	C01-S100A8-Mono	0.0529	7.78	0.0795	0.782	0.98	0.975
LINC00847	C01-S100A8-Mono	-0.507	4.32	2.28	0.153	0.623	0.652
GNB2L1	C01-S100A8-Mono	0.105	11.3	0.427	0.524	0.886	0.888
DUSP22	C01-S100A8-Mono	-0.591	5.68	4.28	0.0575	0.483	0.525
GMDS	C01-S100A8-Mono	0.0797	4.26	0.0444	0.836	0.99	0.985
SERPINB1	C01-S100A8-Mono	0.0593	8.52	0.115	0.739	0.967	0.964
SERPINB9	C01-S100A8-Mono	0.0187	7.04	0.00473	0.946	1	1
SERPINB6	C01-S100A8-Mono	-0.298	7.13	1.86	0.194	0.678	0.695
NQO2	C01-S100A8-Mono	0.134	5.93	0.185	0.674	0.948	0.942
PSMG4	C01-S100A8-Mono	0.503	5.28	3.25	0.0931	0.546	0.587
PRPF4B	C01-S100A8-Mono	0.145	6.48	0.344	0.567	0.909	0.907
ECI2	C01-S100A8-Mono	0.288	5.04	0.922	0.353	0.795	0.811
LYRM4	C01-S100A8-Mono	-0.195	5.71	0.645	0.435	0.837	0.848
F13A1	C01-S100A8-Mono	-0.894	6.49	4.22	0.0591	0.487	0.527
LY86	C01-S100A8-Mono	0.488	8.32	7.08	0.0186	0.373	0.407
RREB1	C01-S100A8-Mono	-0.321	5.34	1.03	0.327	0.775	0.795
SSR1	C01-S100A8-Mono	-0.409	7.46	5.63	0.0324	0.417	0.462
RIOK1	C01-S100A8-Mono	-0.244	4.26	0.37	0.553	0.903	0.899
SNRNP48	C01-S100A8-Mono	0.164	4.18	0.125	0.729	0.964	0.96
EEF1E1	C01-S100A8-Mono	0.221	5.65	1.05	0.324	0.773	0.794
GCNT2	C01-S100A8-Mono	0.0065	4.43	0.000159	0.99	1	1
PAK1IP1	C01-S100A8-Mono	0.691	4.48	4.56	0.0508	0.474	0.515
TMEM14C	C01-S100A8-Mono	0.18	7.37	1.26	0.281	0.743	0.767
TMEM14B	C01-S100A8-Mono	-0.0218	7.41	0.0191	0.892	0.998	0.995
NEDD9	C01-S100A8-Mono	-0.175	5.73	0.626	0.442	0.841	0.851
TMEM170B	C01-S100A8-Mono	-0.589	5.74	3.75	0.0733	0.513	0.561
PHACTR1	C01-S100A8-Mono	-0.122	7.92	0.28	0.605	0.921	0.918
TBC1D7	C01-S100A8-Mono	0.0199	4.7	0.0025	0.961	1	1
NOL7	C01-S100A8-Mono	0.487	6.47	4.32	0.0565	0.482	0.522
RANBP9	C01-S100A8-Mono	0.2	4.42	0.28	0.605	0.921	0.918
MCUR1	C01-S100A8-Mono	-0.248	5.03	0.508	0.488	0.865	0.87
CD83	C01-S100A8-Mono	-0.293	8.49	1.67	0.217	0.698	0.715
JARID2	C01-S100A8-Mono	-0.64	5.99	7.8	0.0143	0.353	0.378
DTNBP1	C01-S100A8-Mono	0.125	5.28	0.214	0.651	0.938	0.932
MYLIP	C01-S100A8-Mono	0.0949	5.87	0.14	0.742	0.967	0.964
ATXN1	C01-S100A8-Mono	0.39	5.58	3.02	0.104	0.564	0.602
KIF13A	C01-S100A8-Mono	-0.275	4.33	0.444	0.516	0.88	0.885
TPMT	C01-S100A8-Mono	-0.544	5.91	1.76	0.206	0.691	0.706
KDM1B	C01-S100A8-Mono	-0.912	5.09	12.3	0.00343	0.222	0.262
DEK	C01-S100A8-Mono	0.12	8.02	0.392	0.541	0.896	0.896
RNF144B	C01-S100A8-Mono	0.365	6.63	1.18	0.295	0.754	0.776
E2F3	C01-S100A8-Mono	-0.214	4.84	0.504	0.536	0.893	0.894
SOX4	C01-S100A8-Mono	0.165	6.76	0.318	0.582	0.914	0.911
ACOT13	C01-S100A8-Mono	0.263	4.9	0.63	0.44	0.84	0.851
C6orf62	C01-S100A8-Mono	-0.361	7.17	1.74	0.208	0.691	0.708
GMNN	C01-S100A8-Mono	-0.365	4.09	0.754	0.4	0.823	0.833
FAM65B	C01-S100A8-Mono	-0.657	6.74	4.17	0.0603	0.49	0.532
TRIM38	C01-S100A8-Mono	-0.389	7.23	4.84	0.0449	0.467	0.503
HIST1H4C	C01-S100A8-Mono	0.363	6.33	0.717	0.411	0.829	0.838
BTN3A2	C01-S100A8-Mono	-0.472	5.68	3.02	0.104	0.564	0.602
BTN2A2	C01-S100A8-Mono	-0.0481	4.63	0.0179	0.896	0.999	0.995
BTN3A1	C01-S100A8-Mono	0.227	4.65	0.355	0.561	0.905	0.904
BTN3A3	C01-S100A8-Mono	-0.582	4.57	1.99	0.18	0.662	0.684
BTN2A1	C01-S100A8-Mono	0.619	4.22	2.16	0.164	0.642	0.668
ABT1	C01-S100A8-Mono	0.204	5.33	0.661	0.702	0.957	0.952
ZNF322	C01-S100A8-Mono	-0.0306	4.22	0.00489	0.945	1	1
ZSCAN16-AS1	C01-S100A8-Mono	0.183	6.04	0.258	0.619	0.924	0.923
TRIM27	C01-S100A8-Mono	0.0805	5.55	0.0885	0.931	1	1
HLA-F	C01-S100A8-Mono	0.461	7.66	4.24	0.0586	0.487	0.526
HLA-G	C01-S100A8-Mono	3.06	6.27	9.66	0.00765	0.296	0.321
HLA-A	C01-S100A8-Mono	0.195	11.7	1.77	0.205	0.69	0.705
ZNRD1	C01-S100A8-Mono	0.331	6.16	2.33	0.149	0.619	0.647
PPP1R11	C01-S100A8-Mono	0.0233	6.38	0.0133	0.91	1	0.997
TRIM26	C01-S100A8-Mono	0.0271	4.71	0.00704	0.934	1	1
HCG18	C01-S100A8-Mono	-0.292	4.42	0.512	0.486	0.864	0.87
RPP21	C01-S100A8-Mono	0.719	4.34	2.35	0.148	0.619	0.646
HLA-E	C01-S100A8-Mono	0.225	9.87	1.81	0.2	0.684	0.702
GNL1	C01-S100A8-Mono	-0.281	4.53	0.867	0.367	0.803	0.817
ABCF1	C01-S100A8-Mono	0.147	5.81	0.142	0.711	0.959	0.955
PPP1R10	C01-S100A8-Mono	0.2	7.17	1.13	0.306	0.762	0.784
MRPS18B	C01-S100A8-Mono	0.438	6.29	5.45	0.0348	0.432	0.471
PPP1R18	C01-S100A8-Mono	-0.0361	7.43	0.0417	0.841	0.99	0.985
TUBB	C01-S100A8-Mono	-0.178	8.22	0.362	0.557	0.903	0.901
FLOT1	C01-S100A8-Mono	0.54	6.83	6.82	0.0204	0.377	0.416
IER3	C01-S100A8-Mono	0.312	8.73	2.81	0.116	0.579	0.614
HLA-C	C01-S100A8-Mono	0.19	11.7	1.1	0.313	0.767	0.787
HLA-B	C01-S100A8-Mono	-0.011	12.5	0.00388	0.951	1	1
DDX39B	C01-S100A8-Mono	0.718	4.92	5.84	0.0298	0.41	0.453
NFKBIL1	C01-S100A8-Mono	-0.302	4.64	1.15	0.301	0.758	0.779
TNF	C01-S100A8-Mono	0.714	4.94	1.58	0.23	0.704	0.728
LTB	C01-S100A8-Mono	0.0339	6.97	0.0186	0.894	0.999	0.995
LST1	C01-S100A8-Mono	0.232	11.2	1.61	0.225	0.7	0.722
AIF1	C01-S100A8-Mono	0.365	11.7	6.82	0.0204	0.377	0.416
PRRC2A	C01-S100A8-Mono	0.158	5.12	0.353	0.562	0.906	0.904
BAG6	C01-S100A8-Mono	0.075	5.64	0.0515	0.824	0.99	0.983
[truncated: 17,436 more rows]

[truncated: 3 more sheets: Table S11, Table S12, Table S13]
